# Supplementary material for: Common cell type nomenclature for the mammalian brain
Source: eLife. 2020 Dec 29;9:e59928. doi: 10.7554/eLife.59928 (PMC7790494; doi:10.7554/eLife.59928)
Supplement: Supplementary file 1. — This file contains annotated cell sets from all 17 taxonomies shown in Table 4 along with annotated dendrograms and cell to cell set assignments for a subset of these taxonomies. This file is available on GitHub (https://github.com/AllenInstitute/nomenclature). [file elife-59928-supp1.zip]

Archive with 14 entries (14 files):
- cell_set_nomenclature.xlsx
- cell_to_cell_set_assignments_CCN201810310.csv
- cell_to_cell_set_assignments_CCN201908210.csv
- cell_to_cell_set_assignments_CCN201908211.csv
- cell_to_cell_set_assignments_CCN202005150.csv
- dendrogram_CCN201810310.json
- dendrogram_CCN201810310.RData
- dendrogram_CCN201908210.json
- dendrogram_CCN201908210.RData
- dendrogram_CCN201908211.json
- dendrogram_CCN201908211.RData
- dendrogram_CCN202002013.json
- dendrogram_CCN202002013.RData
- README.txt
