# Supplementary material for: Common cell type nomenclature for the mammalian brain
Source: eLife. 2020 Dec 29;9:e59928. doi: 10.7554/eLife.59928 (PMC7790494; doi:10.7554/eLife.59928)
Supplement: Supplementary file 1. — This file contains annotated cell sets from all 17 taxonomies shown in Table 4 along with annotated dendrograms and cell to cell set assignments for a subset of these taxonomies. This file is available on GitHub (https://github.com/AllenInstitute/nomenclature). [file elife-59928-supp1.zip › dendrogram_CCN201810310.json]

{
  "node_attributes": [
    {
      "members": 133,
      "midpoint": 116.1432,
      "height": 0.9632,
      "label": "",
      "edgePar.col": "#000000",
      "edgePar.lwd": 2,
      "edgePar.conf": 1,
      "value": 117.1968,
      "cell_set_accession": "CS201810310_134",
      "original_label": "n1",
      "cell_set_label": "All cells",
      "cell_set_alias": "",
      "cell_set_alt_alias": "",
      "cell_set_preferred_alias": "",
      "cell_set_aligned_alias": "",
      "cell_set_additional_aliases": "",
      "cell_set_structure": "neocortex",
      "cell_set_ontology_tag": "UBERON_0001950",
      "cell_set_alias_assignee": "Bosiljka Tasic",
      "cell_set_alias_citation": "10.1038/s41586-018-0654-5",
      "taxonomy_id": "CCN201810310",
      "_row": "n1"
    }
  ],
  "children": [
    {
      "node_attributes": [
        {
          "members": 123,
          "midpoint": 102.7395,
          "height": 0.7593,
          "label": "",
          "edgePar.col": "#040000",
          "edgePar.lwd": 1.9848,
          "edgePar.conf": 0.9905,
          "value": 103.8311,
          "cell_set_accession": "CS201810310_135",
          "original_label": "n2",
          "cell_set_label": "VISp_ALM 001-123",
          "cell_set_alias": "",
          "cell_set_alt_alias": "",
          "cell_set_preferred_alias": "",
          "cell_set_aligned_alias": "",
          "cell_set_additional_aliases": "",
          "cell_set_structure": "neocortex",
          "cell_set_ontology_tag": "UBERON_0001950",
          "cell_set_alias_assignee": "Bosiljka Tasic",
          "cell_set_alias_citation": "10.1038/s41586-018-0654-5",
          "taxonomy_id": "CCN201810310",
          "_row": "n2"
        }
      ],
      "children": [
        {
          "node_attributes": [
            {
              "members": 117,
              "midpoint": 86.229,
              "height": 0.4563,
              "label": "Neuronal",
              "edgePar.col": "#000000",
              "edgePar.lwd": 2,
              "edgePar.conf": 1,
              "value": 87.4122,
              "cell_set_accession": "CS201810310_136",
              "original_label": "n3",
              "cell_set_label": "VISp_ALM 001-117",
              "cell_set_alias": "Neuron",
              "cell_set_alt_alias": "Neuron",
              "cell_set_preferred_alias": "Neuronal",
              "cell_set_aligned_alias": "",
              "cell_set_additional_aliases": "Neuronal",
              "cell_set_structure": "neocortex",
              "cell_set_ontology_tag": "UBERON_0001950",
              "cell_set_alias_assignee": "Bosiljka Tasic",
              "cell_set_alias_citation": "10.1038/s41586-018-0654-5",
              "taxonomy_id": "CCN201810310",
              "_row": "n3"
            }
          ],
          "children": [
            {
              "node_attributes": [
                {
                  "members": 115,
                  "midpoint": 56.958,
                  "height": 0.3235,
                  "label": "",
                  "edgePar.col": "#000000",
                  "edgePar.lwd": 2,
                  "edgePar.conf": 1,
                  "value": 58.3244,
                  "cell_set_accession": "CS201810310_137",
                  "original_label": "n4",
                  "cell_set_label": "VISp_ALM 001-115",
                  "cell_set_alias": "",
                  "cell_set_alt_alias": "",
                  "cell_set_preferred_alias": "",
                  "cell_set_aligned_alias": "",
                  "cell_set_additional_aliases": "",
                  "cell_set_structure": "neocortex",
                  "cell_set_ontology_tag": "UBERON_0001950",
                  "cell_set_alias_assignee": "Bosiljka Tasic",
                  "cell_set_alias_citation": "10.1038/s41586-018-0654-5",
                  "taxonomy_id": "CCN201810310",
                  "_row": "n4"
                }
              ],
              "children": [
                {
                  "node_attributes": [
                    {
                      "members": 55,
                      "midpoint": 33.3594,
                      "height": 0.209,
                      "label": "Glutamatergic",
                      "edgePar.col": "#000000",
                      "edgePar.lwd": 2,
                      "edgePar.conf": 1,
                      "value": 34.7604,
                      "cell_set_accession": "CS201810310_138",
                      "original_label": "n5",
                      "cell_set_label": "VISp_ALM 001-055",
                      "cell_set_alias": "Glutamatergic",
                      "cell_set_alt_alias": "Glutamatergic",
                      "cell_set_preferred_alias": "Glutamatergic",
                      "cell_set_aligned_alias": "Glutamatergic",
                      "cell_set_additional_aliases": "",
                      "cell_set_structure": "neocortex",
                      "cell_set_ontology_tag": "UBERON_0001950",
                      "cell_set_alias_assignee": "Bosiljka Tasic",
                      "cell_set_alias_citation": "10.1038/s41586-018-0654-5",
                      "taxonomy_id": "CCN201810310",
                      "_row": "n5"
                    }
                  ],
                  "children": [
                    {
                      "node_attributes": [
                        {
                          "members": 36,
                          "midpoint": 23.8125,
                          "height": 0.1805,
                          "label": "",
                          "edgePar.col": "#190000",
                          "edgePar.lwd": 1.9091,
                          "edgePar.conf": 0.9365,
                          "value": 25.9062,
                          "cell_set_accession": "CS201810310_139",
                          "original_label": "n6",
                          "cell_set_label": "VISp_ALM 001-036",
                          "cell_set_alias": "",
                          "cell_set_alt_alias": "",
                          "cell_set_preferred_alias": "",
                          "cell_set_aligned_alias": "",
                          "cell_set_additional_aliases": "",
                          "cell_set_structure": "neocortex",
                          "cell_set_ontology_tag": "UBERON_0001950",
                          "cell_set_alias_assignee": "Bosiljka Tasic",
                          "cell_set_alias_citation": "10.1038/s41586-018-0654-5",
                          "taxonomy_id": "CCN201810310",
                          "_row": "n6"
                        }
                      ],
                      "children": [
                        {
                          "node_attributes": [
                            {
                              "members": 28,
                              "midpoint": 17.7188,
                              "height": 0.178,
                              "label": "",
                              "edgePar.col": "#A66767",
                              "edgePar.lwd": 1.2273,
                              "edgePar.conf": 0.4886,
                              "value": 20.9062,
                              "cell_set_accession": "CS201810310_140",
                              "original_label": "n7",
                              "cell_set_label": "VISp_ALM 001-028",
                              "cell_set_alias": "",
                              "cell_set_alt_alias": "",
                              "cell_set_preferred_alias": "",
                              "cell_set_aligned_alias": "",
                              "cell_set_additional_aliases": "",
                              "cell_set_structure": "neocortex",
                              "cell_set_ontology_tag": "UBERON_0001950",
                              "cell_set_alias_assignee": "Bosiljka Tasic",
                              "cell_set_alias_citation": "10.1038/s41586-018-0654-5",
                              "taxonomy_id": "CCN201810310",
                              "_row": "n7"
                            }
                          ],
                          "children": [
                            {
                              "node_attributes": [
                                {
                                  "height": 0.1392,
                                  "members": 27,
                                  "midpoint": 8.4375,
                                  "edgePar.col": "#000000",
                                  "edgePar.lwd": 2,
                                  "edgePar.conf": 1,
                                  "label": "",
                                  "value": 13.8125,
                                  "cell_set_accession": "CS201810310_141",
                                  "original_label": "n8",
                                  "cell_set_label": "VISp_ALM 001-027",
                                  "cell_set_alias": "",
                                  "cell_set_alt_alias": "",
                                  "cell_set_preferred_alias": "",
                                  "cell_set_aligned_alias": "",
                                  "cell_set_additional_aliases": "",
                                  "cell_set_structure": "neocortex",
                                  "cell_set_ontology_tag": "UBERON_0001950",
                                  "cell_set_alias_assignee": "Bosiljka Tasic",
                                  "cell_set_alias_citation": "10.1038/s41586-018-0654-5",
                                  "taxonomy_id": "CCN201810310"
                                }
                              ],
                              "children": [
                                {
                                  "node_attributes": [
                                    {
                                      "members": 6,
                                      "midpoint": 2.5,
                                      "height": 0.0872,
                                      "label": "L2/3 IT",
                                      "edgePar.col": "#C5C5C5",
                                      "edgePar.lwd": 0.9394,
                                      "edgePar.conf": 0.2954,
                                      "value": 3.5,
                                      "cell_set_accession": "CS201810310_142",
                                      "original_label": "n9",
                                      "cell_set_label": "VISp_ALM 001-006",
                                      "cell_set_alias": "L2/3 IT",
                                      "cell_set_alt_alias": "L2/3 IT",
                                      "cell_set_preferred_alias": "L2/3 IT",
                                      "cell_set_aligned_alias": "L2/3 IT",
                                      "cell_set_additional_aliases": "",
                                      "cell_set_structure": "neocortex",
                                      "cell_set_ontology_tag": "UBERON_0001950",
                                      "cell_set_alias_assignee": "Bosiljka Tasic",
                                      "cell_set_alias_citation": "10.1038/s41586-018-0654-5",
                                      "taxonomy_id": "CCN201810310",
                                      "_row": "n9"
                                    }
                                  ],
                                  "children": [
                                    {
                                      "node_attributes": [
                                        {
                                          "members": 3,
                                          "midpoint": 0.75,
                                          "height": 0.0625,
                                          "label": "",
                                          "edgePar.col": "#250000",
                                          "edgePar.lwd": 1.8636,
                                          "edgePar.conf": 0.9072,
                                          "value": 1.75,
                                          "cell_set_accession": "CS201810310_143",
                                          "original_label": "n10",
                                          "cell_set_label": "VISp_ALM 001-003",
                                          "cell_set_alias": "",
                                          "cell_set_alt_alias": "",
                                          "cell_set_preferred_alias": "",
                                          "cell_set_aligned_alias": "",
                                          "cell_set_additional_aliases": "",
                                          "cell_set_structure": "neocortex",
                                          "cell_set_ontology_tag": "UBERON_0001950",
                                          "cell_set_alias_assignee": "Bosiljka Tasic",
                                          "cell_set_alias_citation": "10.1038/s41586-018-0654-5",
                                          "taxonomy_id": "CCN201810310",
                                          "_row": "n10"
                                        }
                                      ],
                                      "children": [
                                        {
                                          "leaf_attributes": [
                                            {
                                              "members": 1,
                                              "height": 0,
                                              "label": "L2/3 IT VISp Rrad",
                                              "leaf": true,
                                              "edgePar.col": "#250000",
                                              "edgePar.lwd": 1.8636,
                                              "edgePar.conf": 0.9072,
                                              "nodePar.lab.cex": 0.7,
                                              "nodePar.pch": 19,
                                              "nodePar.lab.col": "#D9F077",
                                              "nodePar.cex": 0.5,
                                              "nodePar.col": "#D9F077",
                                              "value": 1,
                                              "cell_set_accession": "CS201810310_1",
                                              "original_label": "L2/3 IT VISp Rrad",
                                              "cell_set_label": "VISp_ALM 001",
                                              "cell_set_alias": "L2/3 IT VISp Rrad",
                                              "cell_set_alt_alias": "",
                                              "cell_set_preferred_alias": "L2/3 IT VISp Rrad",
                                              "cell_set_aligned_alias": "",
                                              "cell_set_additional_aliases": "",
                                              "cell_set_structure": "primary visual cortex",
                                              "cell_set_ontology_tag": "UBERON_0002436",
                                              "cell_set_alias_assignee": "Bosiljka Tasic",
                                              "cell_set_alias_citation": "10.1038/s41586-018-0654-5",
                                              "taxonomy_id": "CCN201810310",
                                              "_row": "L2/3 IT VISp Rrad"
                                            }
                                          ]
                                        },
                                        {
                                          "node_attributes": [
                                            {
                                              "members": 2,
                                              "midpoint": 0.5,
                                              "height": 0.0515,
                                              "label": "",
                                              "edgePar.col": "#580000",
                                              "edgePar.lwd": 1.6818,
                                              "edgePar.conf": 0.7887,
                                              "value": 2.5,
                                              "cell_set_accession": "CS201810310_144",
                                              "original_label": "n11",
                                              "cell_set_label": "VISp_ALM 002-003",
                                              "cell_set_alias": "",
                                              "cell_set_alt_alias": "",
                                              "cell_set_preferred_alias": "",
                                              "cell_set_aligned_alias": "",
                                              "cell_set_additional_aliases": "",
                                              "cell_set_structure": "neocortex",
                                              "cell_set_ontology_tag": "UBERON_0001950",
                                              "cell_set_alias_assignee": "Bosiljka Tasic",
                                              "cell_set_alias_citation": "10.1038/s41586-018-0654-5",
                                              "taxonomy_id": "CCN201810310",
                                              "_row": "n11"
                                            }
                                          ],
                                          "children": [
                                            {
                                              "leaf_attributes": [
                                                {
                                                  "label": "L2/3 IT VISp Adamts2",
                                                  "members": 1,
                                                  "height": 0,
                                                  "leaf": true,
                                                  "edgePar.col": "#580000",
                                                  "edgePar.lwd": 1.6818,
                                                  "edgePar.conf": 0.7887,
                                                  "nodePar.lab.cex": 0.7,
                                                  "nodePar.pch": 19,
                                                  "nodePar.lab.col": "#A6E6A9",
                                                  "nodePar.cex": 0.5,
                                                  "nodePar.col": "#A6E6A9",
                                                  "value": 2,
                                                  "cell_set_accession": "CS201810310_2",
                                                  "original_label": "L2/3 IT VISp Adamts2",
                                                  "cell_set_label": "VISp_ALM 002",
                                                  "cell_set_alias": "L2/3 IT VISp Adamts2",
                                                  "cell_set_alt_alias": "",
                                                  "cell_set_preferred_alias": "L2/3 IT VISp Adamts2",
                                                  "cell_set_aligned_alias": "",
                                                  "cell_set_additional_aliases": "",
                                                  "cell_set_structure": "primary visual cortex",
                                                  "cell_set_ontology_tag": "UBERON_0002436",
                                                  "cell_set_alias_assignee": "Bosiljka Tasic",
                                                  "cell_set_alias_citation": "10.1038/s41586-018-0654-5",
                                                  "taxonomy_id": "CCN201810310",
                                                  "_row": "L2/3 IT VISp Adamts2"
                                                }
                                              ]
                                            },
                                            {
                                              "leaf_attributes": [
                                                {
                                                  "label": "L2/3 IT VISp Agmat",
                                                  "members": 1,
                                                  "height": 0,
                                                  "leaf": true,
                                                  "edgePar.col": "#580000",
                                                  "edgePar.lwd": 1.6818,
                                                  "edgePar.conf": 0.7887,
                                                  "nodePar.lab.cex": 0.7,
                                                  "nodePar.pch": 19,
                                                  "nodePar.lab.col": "#7AE6AB",
                                                  "nodePar.cex": 0.5,
                                                  "nodePar.col": "#7AE6AB",
                                                  "value": 3,
                                                  "cell_set_accession": "CS201810310_3",
                                                  "original_label": "L2/3 IT VISp Agmat",
                                                  "cell_set_label": "VISp_ALM 003",
                                                  "cell_set_alias": "L2/3 IT VISp Agmat",
                                                  "cell_set_alt_alias": "",
                                                  "cell_set_preferred_alias": "L2/3 IT VISp Agmat",
                                                  "cell_set_aligned_alias": "",
                                                  "cell_set_additional_aliases": "",
                                                  "cell_set_structure": "primary visual cortex",
                                                  "cell_set_ontology_tag": "UBERON_0002436",
                                                  "cell_set_alias_assignee": "Bosiljka Tasic",
                                                  "cell_set_alias_citation": "10.1038/s41586-018-0654-5",
                                                  "taxonomy_id": "CCN201810310",
                                                  "_row": "L2/3 IT VISp Agmat"
                                                }
                                              ]
                                            }
                                          ]
                                        }
                                      ]
                                    },
                                    {
                                      "node_attributes": [
                                        {
                                          "members": 3,
                                          "midpoint": 1.25,
                                          "height": 0.0496,
                                          "label": "",
                                          "edgePar.col": "#A86D6D",
                                          "edgePar.lwd": 1.2121,
                                          "edgePar.conf": 0.4763,
                                          "value": 5.25,
                                          "cell_set_accession": "CS201810310_145",
                                          "original_label": "n12",
                                          "cell_set_label": "VISp_ALM 004-006",
                                          "cell_set_alias": "",
                                          "cell_set_alt_alias": "",
                                          "cell_set_preferred_alias": "",
                                          "cell_set_aligned_alias": "",
                                          "cell_set_additional_aliases": "",
                                          "cell_set_structure": "neocortex",
                                          "cell_set_ontology_tag": "UBERON_0001950",
                                          "cell_set_alias_assignee": "Bosiljka Tasic",
                                          "cell_set_alias_citation": "10.1038/s41586-018-0654-5",
                                          "taxonomy_id": "CCN201810310",
                                          "_row": "n12"
                                        }
                                      ],
                                      "children": [
                                        {
                                          "node_attributes": [
                                            {
                                              "members": 2,
                                              "midpoint": 0.5,
                                              "height": 0.0482,
                                              "label": "",
                                              "edgePar.col": "#690000",
                                              "edgePar.lwd": 1.6212,
                                              "edgePar.conf": 0.7465,
                                              "value": 4.5,
                                              "cell_set_accession": "CS201810310_146",
                                              "original_label": "n13",
                                              "cell_set_label": "VISp_ALM 004-005",
                                              "cell_set_alias": "",
                                              "cell_set_alt_alias": "",
                                              "cell_set_preferred_alias": "",
                                              "cell_set_aligned_alias": "",
                                              "cell_set_additional_aliases": "",
                                              "cell_set_structure": "neocortex",
                                              "cell_set_ontology_tag": "UBERON_0001950",
                                              "cell_set_alias_assignee": "Bosiljka Tasic",
                                              "cell_set_alias_citation": "10.1038/s41586-018-0654-5",
                                              "taxonomy_id": "CCN201810310",
                                              "_row": "n13"
                                            }
                                          ],
                                          "children": [
                                            {
                                              "leaf_attributes": [
                                                {
                                                  "label": "L2/3 IT ALM Sla",
                                                  "members": 1,
                                                  "height": 0,
                                                  "leaf": true,
                                                  "edgePar.col": "#690000",
                                                  "edgePar.lwd": 1.6212,
                                                  "edgePar.conf": 0.7465,
                                                  "nodePar.lab.cex": 0.7,
                                                  "nodePar.pch": 19,
                                                  "nodePar.lab.col": "#82AD7D",
                                                  "nodePar.cex": 0.5,
                                                  "nodePar.col": "#B8FFCA",
                                                  "value": 4,
                                                  "cell_set_accession": "CS201810310_4",
                                                  "original_label": "L2/3 IT ALM Sla",
                                                  "cell_set_label": "VISp_ALM 004",
                                                  "cell_set_alias": "L2/3 IT ALM Sla",
                                                  "cell_set_alt_alias": "",
                                                  "cell_set_preferred_alias": "L2/3 IT ALM Sla",
                                                  "cell_set_aligned_alias": "",
                                                  "cell_set_additional_aliases": "",
                                                  "cell_set_structure": "frontal cortex",
                                                  "cell_set_ontology_tag": "UBERON_0001870",
                                                  "cell_set_alias_assignee": "Bosiljka Tasic",
                                                  "cell_set_alias_citation": "10.1038/s41586-018-0654-5",
                                                  "taxonomy_id": "CCN201810310",
                                                  "_row": "L2/3 IT ALM Sla"
                                                }
                                              ]
                                            },
                                            {
                                              "leaf_attributes": [
                                                {
                                                  "label": "L2/3 IT ALM Ptrf",
                                                  "members": 1,
                                                  "height": 0,
                                                  "leaf": true,
                                                  "edgePar.col": "#690000",
                                                  "edgePar.lwd": 1.6212,
                                                  "edgePar.conf": 0.7465,
                                                  "nodePar.lab.cex": 0.7,
                                                  "nodePar.pch": 19,
                                                  "nodePar.lab.col": "#B8FFCA",
                                                  "nodePar.cex": 0.5,
                                                  "nodePar.col": "#B8FFCA",
                                                  "value": 5,
                                                  "cell_set_accession": "CS201810310_5",
                                                  "original_label": "L2/3 IT ALM Ptrf",
                                                  "cell_set_label": "VISp_ALM 005",
                                                  "cell_set_alias": "L2/3 IT ALM Ptrf",
                                                  "cell_set_alt_alias": "",
                                                  "cell_set_preferred_alias": "L2/3 IT ALM Ptrf",
                                                  "cell_set_aligned_alias": "",
                                                  "cell_set_additional_aliases": "",
                                                  "cell_set_structure": "frontal cortex",
                                                  "cell_set_ontology_tag": "UBERON_0001870",
                                                  "cell_set_alias_assignee": "Bosiljka Tasic",
                                                  "cell_set_alias_citation": "10.1038/s41586-018-0654-5",
                                                  "taxonomy_id": "CCN201810310",
                                                  "_row": "L2/3 IT ALM Ptrf"
                                                }
                                              ]
                                            }
                                          ]
                                        },
                                        {
                                          "leaf_attributes": [
                                            {
                                              "members": 1,
                                              "height": 0,
                                              "label": "L2/3 IT ALM Macc1 Lrg1",
                                              "leaf": true,
                                              "edgePar.col": "#A86D6D",
                                              "edgePar.lwd": 1.2121,
                                              "edgePar.conf": 0.4763,
                                              "nodePar.lab.cex": 0.7,
                                              "nodePar.pch": 19,
                                              "nodePar.lab.col": "#ADE6A6",
                                              "nodePar.cex": 0.5,
                                              "nodePar.col": "#ADE6A6",
                                              "value": 6,
                                              "cell_set_accession": "CS201810310_6",
                                              "original_label": "L2/3 IT ALM Macc1 Lrg1",
                                              "cell_set_label": "VISp_ALM 006",
                                              "cell_set_alias": "L2/3 IT ALM Macc1 Lrg1",
                                              "cell_set_alt_alias": "",
                                              "cell_set_preferred_alias": "L2/3 IT ALM Macc1 Lrg1",
                                              "cell_set_aligned_alias": "",
                                              "cell_set_additional_aliases": "",
                                              "cell_set_structure": "frontal cortex",
                                              "cell_set_ontology_tag": "UBERON_0001870",
                                              "cell_set_alias_assignee": "Bosiljka Tasic",
                                              "cell_set_alias_citation": "10.1038/s41586-018-0654-5",
                                              "taxonomy_id": "CCN201810310",
                                              "_row": "L2/3 IT ALM Macc1 Lrg1"
                                            }
                                          ]
                                        }
                                      ]
                                    }
                                  ]
                                },
                                {
                                  "leaf_attributes": [
                                    {
                                      "members": 1,
                                      "height": 0,
                                      "label": "L4 IT VISp Rspo1",
                                      "leaf": true,
                                      "edgePar.col": "#C5C5C5",
                                      "edgePar.lwd": 0.9394,
                                      "edgePar.conf": 0.2994,
                                      "nodePar.lab.cex": 0.7,
                                      "nodePar.pch": 19,
                                      "nodePar.lab.col": "#00979D",
                                      "nodePar.cex": 0.5,
                                      "nodePar.col": "#00979D",
                                      "value": 7,
                                      "cell_set_accession": "CS201810310_7",
                                      "original_label": "L4 IT VISp Rspo1",
                                      "cell_set_label": "VISp_ALM 007",
                                      "cell_set_alias": "L4 IT VISp Rspo1",
                                      "cell_set_alt_alias": "",
                                      "cell_set_preferred_alias": "L4 IT VISp Rspo1",
                                      "cell_set_aligned_alias": "L4",
                                      "cell_set_additional_aliases": "",
                                      "cell_set_structure": "primary visual cortex",
                                      "cell_set_ontology_tag": "UBERON_0002436",
                                      "cell_set_alias_assignee": "Bosiljka Tasic",
                                      "cell_set_alias_citation": "10.1038/s41586-018-0654-5",
                                      "taxonomy_id": "CCN201810310",
                                      "_row": "L4 IT VISp Rspo1"
                                    }
                                  ]
                                },
                                {
                                  "node_attributes": [
                                    {
                                      "members": 5,
                                      "midpoint": 2.375,
                                      "height": 0.0951,
                                      "label": "L5 IT (VISp)",
                                      "edgePar.col": "#C5C5C5",
                                      "edgePar.lwd": 0.9394,
                                      "edgePar.conf": 0.2994,
                                      "value": 10.375,
                                      "cell_set_accession": "CS201810310_147",
                                      "original_label": "n14",
                                      "cell_set_label": "VISp_ALM 008-012",
                                      "cell_set_alias": "L5 IT (VISp)",
                                      "cell_set_alt_alias": "L5 IT (VISp)",
                                      "cell_set_preferred_alias": "L5 IT (VISp)",
                                      "cell_set_aligned_alias": "L5 IT",
                                      "cell_set_additional_aliases": "L5 IT (VISp)",
                                      "cell_set_structure": "primary visual cortex",
                                      "cell_set_ontology_tag": "UBERON_0002436",
                                      "cell_set_alias_assignee": "Bosiljka Tasic",
                                      "cell_set_alias_citation": "10.1038/s41586-018-0654-5",
                                      "taxonomy_id": "CCN201810310",
                                      "_row": "n14"
                                    }
                                  ],
                                  "children": [
                                    {
                                      "node_attributes": [
                                        {
                                          "members": 3,
                                          "midpoint": 1.25,
                                          "height": 0.0631,
                                          "label": "",
                                          "edgePar.col": "#983333",
                                          "edgePar.lwd": 1.3636,
                                          "edgePar.conf": 0.5768,
                                          "value": 9.25,
                                          "cell_set_accession": "CS201810310_148",
                                          "original_label": "n15",
                                          "cell_set_label": "VISp_ALM 008-010",
                                          "cell_set_alias": "",
                                          "cell_set_alt_alias": "",
                                          "cell_set_preferred_alias": "",
                                          "cell_set_aligned_alias": "",
                                          "cell_set_additional_aliases": "",
                                          "cell_set_structure": "neocortex",
                                          "cell_set_ontology_tag": "UBERON_0001950",
                                          "cell_set_alias_assignee": "Bosiljka Tasic",
                                          "cell_set_alias_citation": "10.1038/s41586-018-0654-5",
                                          "taxonomy_id": "CCN201810310",
                                          "_row": "n15"
                                        }
                                      ],
                                      "children": [
                                        {
                                          "node_attributes": [
                                            {
                                              "members": 2,
                                              "midpoint": 0.5,
                                              "height": 0.0391,
                                              "label": "",
                                              "edgePar.col": "#0C0000",
                                              "edgePar.lwd": 1.9545,
                                              "edgePar.conf": 0.971,
                                              "value": 8.5,
                                              "cell_set_accession": "CS201810310_149",
                                              "original_label": "n16",
                                              "cell_set_label": "VISp_ALM 008-009",
                                              "cell_set_alias": "",
                                              "cell_set_alt_alias": "",
                                              "cell_set_preferred_alias": "",
                                              "cell_set_aligned_alias": "",
                                              "cell_set_additional_aliases": "",
                                              "cell_set_structure": "neocortex",
                                              "cell_set_ontology_tag": "UBERON_0001950",
                                              "cell_set_alias_assignee": "Bosiljka Tasic",
                                              "cell_set_alias_citation": "10.1038/s41586-018-0654-5",
                                              "taxonomy_id": "CCN201810310",
                                              "_row": "n16"
                                            }
                                          ],
                                          "children": [
                                            {
                                              "leaf_attributes": [
                                                {
                                                  "label": "L5 IT VISp Hsd11b1 Endou",
                                                  "members": 1,
                                                  "height": 0,
                                                  "leaf": true,
                                                  "edgePar.col": "#0C0000",
                                                  "edgePar.lwd": 1.9545,
                                                  "edgePar.conf": 0.971,
                                                  "nodePar.lab.cex": 0.7,
                                                  "nodePar.pch": 19,
                                                  "nodePar.lab.col": "#00DDC5",
                                                  "nodePar.cex": 0.5,
                                                  "nodePar.col": "#00DDC5",
                                                  "value": 8,
                                                  "cell_set_accession": "CS201810310_8",
                                                  "original_label": "L5 IT VISp Hsd11b1 Endou",
                                                  "cell_set_label": "VISp_ALM 008",
                                                  "cell_set_alias": "L5 IT VISp Hsd11b1 Endou",
                                                  "cell_set_alt_alias": "",
                                                  "cell_set_preferred_alias": "L5 IT VISp Hsd11b1 Endou",
                                                  "cell_set_aligned_alias": "",
                                                  "cell_set_additional_aliases": "",
                                                  "cell_set_structure": "primary visual cortex",
                                                  "cell_set_ontology_tag": "UBERON_0002436",
                                                  "cell_set_alias_assignee": "Bosiljka Tasic",
                                                  "cell_set_alias_citation": "10.1038/s41586-018-0654-5",
                                                  "taxonomy_id": "CCN201810310",
                                                  "_row": "L5 IT VISp Hsd11b1 Endou"
                                                }
                                              ]
                                            },
                                            {
                                              "leaf_attributes": [
                                                {
                                                  "label": "L5 IT VISp Whrn Tox2",
                                                  "members": 1,
                                                  "height": 0,
                                                  "leaf": true,
                                                  "edgePar.col": "#0C0000",
                                                  "edgePar.lwd": 1.9545,
                                                  "edgePar.conf": 0.971,
                                                  "nodePar.lab.cex": 0.7,
                                                  "nodePar.pch": 19,
                                                  "nodePar.lab.col": "#26FFF2",
                                                  "nodePar.cex": 0.5,
                                                  "nodePar.col": "#26FFF2",
                                                  "value": 9,
                                                  "cell_set_accession": "CS201810310_9",
                                                  "original_label": "L5 IT VISp Whrn Tox2",
                                                  "cell_set_label": "VISp_ALM 009",
                                                  "cell_set_alias": "L5 IT VISp Whrn Tox2",
                                                  "cell_set_alt_alias": "",
                                                  "cell_set_preferred_alias": "L5 IT VISp Whrn Tox2",
                                                  "cell_set_aligned_alias": "",
                                                  "cell_set_additional_aliases": "",
                                                  "cell_set_structure": "primary visual cortex",
                                                  "cell_set_ontology_tag": "UBERON_0002436",
                                                  "cell_set_alias_assignee": "Bosiljka Tasic",
                                                  "cell_set_alias_citation": "10.1038/s41586-018-0654-5",
                                                  "taxonomy_id": "CCN201810310",
                                                  "_row": "L5 IT VISp Whrn Tox2"
                                                }
                                              ]
                                            }
                                          ]
                                        },
                                        {
                                          "leaf_attributes": [
                                            {
                                              "members": 1,
                                              "height": 0,
                                              "label": "L5 IT VISp Batf3",
                                              "leaf": true,
                                              "edgePar.col": "#983333",
                                              "edgePar.lwd": 1.3636,
                                              "edgePar.conf": 0.5768,
                                              "nodePar.lab.cex": 0.7,
                                              "nodePar.pch": 19,
                                              "nodePar.lab.col": "#00A809",
                                              "nodePar.cex": 0.5,
                                              "nodePar.col": "#00A809",
                                              "value": 10,
                                              "cell_set_accession": "CS201810310_10",
                                              "original_label": "L5 IT VISp Batf3",
                                              "cell_set_label": "VISp_ALM 010",
                                              "cell_set_alias": "L5 IT VISp Batf3",
                                              "cell_set_alt_alias": "",
                                              "cell_set_preferred_alias": "L5 IT VISp Batf3",
                                              "cell_set_aligned_alias": "",
                                              "cell_set_additional_aliases": "",
                                              "cell_set_structure": "primary visual cortex",
                                              "cell_set_ontology_tag": "UBERON_0002436",
                                              "cell_set_alias_assignee": "Bosiljka Tasic",
                                              "cell_set_alias_citation": "10.1038/s41586-018-0654-5",
                                              "taxonomy_id": "CCN201810310",
                                              "_row": "L5 IT VISp Batf3"
                                            }
                                          ]
                                        }
                                      ]
                                    },
                                    {
                                      "node_attributes": [
                                        {
                                          "members": 2,
                                          "midpoint": 0.5,
                                          "height": 0.0592,
                                          "label": "",
                                          "edgePar.col": "#983333",
                                          "edgePar.lwd": 1.3636,
                                          "edgePar.conf": 0.5832,
                                          "value": 11.5,
                                          "cell_set_accession": "CS201810310_150",
                                          "original_label": "n17",
                                          "cell_set_label": "VISp_ALM 011-012",
                                          "cell_set_alias": "",
                                          "cell_set_alt_alias": "",
                                          "cell_set_preferred_alias": "",
                                          "cell_set_aligned_alias": "",
                                          "cell_set_additional_aliases": "",
                                          "cell_set_structure": "neocortex",
                                          "cell_set_ontology_tag": "UBERON_0001950",
                                          "cell_set_alias_assignee": "Bosiljka Tasic",
                                          "cell_set_alias_citation": "10.1038/s41586-018-0654-5",
                                          "taxonomy_id": "CCN201810310",
                                          "_row": "n17"
                                        }
                                      ],
                                      "children": [
                                        {
                                          "leaf_attributes": [
                                            {
                                              "label": "L5 IT VISp Col6a1 Fezf2",
                                              "members": 1,
                                              "height": 0,
                                              "leaf": true,
                                              "edgePar.col": "#983333",
                                              "edgePar.lwd": 1.3636,
                                              "edgePar.conf": 0.5832,
                                              "nodePar.lab.cex": 0.7,
                                              "nodePar.pch": 19,
                                              "nodePar.lab.col": "#00FF00",
                                              "nodePar.cex": 0.5,
                                              "nodePar.col": "#00FF00",
                                              "value": 11,
                                              "cell_set_accession": "CS201810310_11",
                                              "original_label": "L5 IT VISp Col6a1 Fezf2",
                                              "cell_set_label": "VISp_ALM 011",
                                              "cell_set_alias": "L5 IT VISp Col6a1 Fezf2",
                                              "cell_set_alt_alias": "",
                                              "cell_set_preferred_alias": "L5 IT VISp Col6a1 Fezf2",
                                              "cell_set_aligned_alias": "",
                                              "cell_set_additional_aliases": "",
                                              "cell_set_structure": "primary visual cortex",
                                              "cell_set_ontology_tag": "UBERON_0002436",
                                              "cell_set_alias_assignee": "Bosiljka Tasic",
                                              "cell_set_alias_citation": "10.1038/s41586-018-0654-5",
                                              "taxonomy_id": "CCN201810310",
                                              "_row": "L5 IT VISp Col6a1 Fezf2"
                                            }
                                          ]
                                        },
                                        {
                                          "leaf_attributes": [
                                            {
                                              "label": "L5 IT VISp Col27a1",
                                              "members": 1,
                                              "height": 0,
                                              "leaf": true,
                                              "edgePar.col": "#983333",
                                              "edgePar.lwd": 1.3636,
                                              "edgePar.conf": 0.5832,
                                              "nodePar.lab.cex": 0.7,
                                              "nodePar.pch": 19,
                                              "nodePar.lab.col": "#26BF64",
                                              "nodePar.cex": 0.5,
                                              "nodePar.col": "#26BF64",
                                              "value": 12,
                                              "cell_set_accession": "CS201810310_12",
                                              "original_label": "L5 IT VISp Col27a1",
                                              "cell_set_label": "VISp_ALM 012",
                                              "cell_set_alias": "L5 IT VISp Col27a1",
                                              "cell_set_alt_alias": "",
                                              "cell_set_preferred_alias": "L5 IT VISp Col27a1",
                                              "cell_set_aligned_alias": "",
                                              "cell_set_additional_aliases": "",
                                              "cell_set_structure": "primary visual cortex",
                                              "cell_set_ontology_tag": "UBERON_0002436",
                                              "cell_set_alias_assignee": "Bosiljka Tasic",
                                              "cell_set_alias_citation": "10.1038/s41586-018-0654-5",
                                              "taxonomy_id": "CCN201810310",
                                              "_row": "L5 IT VISp Col27a1"
                                            }
                                          ]
                                        }
                                      ]
                                    }
                                  ]
                                },
                                {
                                  "node_attributes": [
                                    {
                                      "members": 6,
                                      "midpoint": 2,
                                      "height": 0.0704,
                                      "label": "L5 IT (ALM)",
                                      "edgePar.col": "#C5C5C5",
                                      "edgePar.lwd": 0.9394,
                                      "edgePar.conf": 0.2994,
                                      "value": 15,
                                      "cell_set_accession": "CS201810310_151",
                                      "original_label": "n18",
                                      "cell_set_label": "VISp_ALM 013-018",
                                      "cell_set_alias": "L5 IT (ALM)",
                                      "cell_set_alt_alias": "L5 IT (ALM)",
                                      "cell_set_preferred_alias": "L5 IT (ALM)",
                                      "cell_set_aligned_alias": "L5 IT",
                                      "cell_set_additional_aliases": "L5 IT (ALM)",
                                      "cell_set_structure": "frontal cortex",
                                      "cell_set_ontology_tag": "UBERON_0001870",
                                      "cell_set_alias_assignee": "Bosiljka Tasic",
                                      "cell_set_alias_citation": "10.1038/s41586-018-0654-5",
                                      "taxonomy_id": "CCN201810310",
                                      "_row": "n18"
                                    }
                                  ],
                                  "children": [
                                    {
                                      "node_attributes": [
                                        {
                                          "members": 2,
                                          "midpoint": 0.5,
                                          "height": 0.0408,
                                          "label": "",
                                          "edgePar.col": "#AB7878",
                                          "edgePar.lwd": 1.1818,
                                          "edgePar.conf": 0.4601,
                                          "value": 13.5,
                                          "cell_set_accession": "CS201810310_152",
                                          "original_label": "n19",
                                          "cell_set_label": "VISp_ALM 013-014",
                                          "cell_set_alias": "",
                                          "cell_set_alt_alias": "",
                                          "cell_set_preferred_alias": "",
                                          "cell_set_aligned_alias": "",
                                          "cell_set_additional_aliases": "",
                                          "cell_set_structure": "neocortex",
                                          "cell_set_ontology_tag": "UBERON_0001950",
                                          "cell_set_alias_assignee": "Bosiljka Tasic",
                                          "cell_set_alias_citation": "10.1038/s41586-018-0654-5",
                                          "taxonomy_id": "CCN201810310",
                                          "_row": "n19"
                                        }
                                      ],
                                      "children": [
                                        {
                                          "leaf_attributes": [
                                            {
                                              "label": "L5 IT ALM Npw",
                                              "members": 1,
                                              "height": 0,
                                              "leaf": true,
                                              "edgePar.col": "#AB7878",
                                              "edgePar.lwd": 1.1818,
                                              "edgePar.conf": 0.4601,
                                              "nodePar.lab.cex": 0.7,
                                              "nodePar.pch": 19,
                                              "nodePar.lab.col": "#33A9CE",
                                              "nodePar.cex": 0.5,
                                              "nodePar.col": "#82AD7D",
                                              "value": 13,
                                              "cell_set_accession": "CS201810310_13",
                                              "original_label": "L5 IT ALM Npw",
                                              "cell_set_label": "VISp_ALM 013",
                                              "cell_set_alias": "L5 IT ALM Npw",
                                              "cell_set_alt_alias": "",
                                              "cell_set_preferred_alias": "L5 IT ALM Npw",
                                              "cell_set_aligned_alias": "",
                                              "cell_set_additional_aliases": "",
                                              "cell_set_structure": "frontal cortex",
                                              "cell_set_ontology_tag": "UBERON_0001870",
                                              "cell_set_alias_assignee": "Bosiljka Tasic",
                                              "cell_set_alias_citation": "10.1038/s41586-018-0654-5",
                                              "taxonomy_id": "CCN201810310",
                                              "_row": "L5 IT ALM Npw"
                                            }
                                          ]
                                        },
                                        {
                                          "leaf_attributes": [
                                            {
                                              "label": "L5 IT ALM Pld5",
                                              "members": 1,
                                              "height": 0,
                                              "leaf": true,
                                              "edgePar.col": "#AB7878",
                                              "edgePar.lwd": 1.1818,
                                              "edgePar.conf": 0.4601,
                                              "nodePar.lab.cex": 0.7,
                                              "nodePar.pch": 19,
                                              "nodePar.lab.col": "#0094C2",
                                              "nodePar.cex": 0.5,
                                              "nodePar.col": "#0094C2",
                                              "value": 14,
                                              "cell_set_accession": "CS201810310_14",
                                              "original_label": "L5 IT ALM Pld5",
                                              "cell_set_label": "VISp_ALM 014",
                                              "cell_set_alias": "L5 IT ALM Pld5",
                                              "cell_set_alt_alias": "",
                                              "cell_set_preferred_alias": "L5 IT ALM Pld5",
                                              "cell_set_aligned_alias": "",
                                              "cell_set_additional_aliases": "",
                                              "cell_set_structure": "frontal cortex",
                                              "cell_set_ontology_tag": "UBERON_0001870",
                                              "cell_set_alias_assignee": "Bosiljka Tasic",
                                              "cell_set_alias_citation": "10.1038/s41586-018-0654-5",
                                              "taxonomy_id": "CCN201810310",
                                              "_row": "L5 IT ALM Pld5"
                                            }
                                          ]
                                        }
                                      ]
                                    },
                                    {
                                      "node_attributes": [
                                        {
                                          "members": 4,
                                          "midpoint": 1.5,
                                          "height": 0.0506,
                                          "label": "",
                                          "edgePar.col": "#A97373",
                                          "edgePar.lwd": 1.197,
                                          "edgePar.conf": 0.4706,
                                          "value": 16.5,
                                          "cell_set_accession": "CS201810310_153",
                                          "original_label": "n20",
                                          "cell_set_label": "VISp_ALM 015-018",
                                          "cell_set_alias": "",
                                          "cell_set_alt_alias": "",
                                          "cell_set_preferred_alias": "",
                                          "cell_set_aligned_alias": "",
                                          "cell_set_additional_aliases": "",
                                          "cell_set_structure": "neocortex",
                                          "cell_set_ontology_tag": "UBERON_0001950",
                                          "cell_set_alias_assignee": "Bosiljka Tasic",
                                          "cell_set_alias_citation": "10.1038/s41586-018-0654-5",
                                          "taxonomy_id": "CCN201810310",
                                          "_row": "n20"
                                        }
                                      ],
                                      "children": [
                                        {
                                          "node_attributes": [
                                            {
                                              "members": 2,
                                              "midpoint": 0.5,
                                              "height": 0.0313,
                                              "label": "",
                                              "edgePar.col": "#8A0000",
                                              "edgePar.lwd": 1.5,
                                              "edgePar.conf": 0.6737,
                                              "value": 15.5,
                                              "cell_set_accession": "CS201810310_154",
                                              "original_label": "n21",
                                              "cell_set_label": "VISp_ALM 015-016",
                                              "cell_set_alias": "",
                                              "cell_set_alt_alias": "",
                                              "cell_set_preferred_alias": "",
                                              "cell_set_aligned_alias": "",
                                              "cell_set_additional_aliases": "",
                                              "cell_set_structure": "neocortex",
                                              "cell_set_ontology_tag": "UBERON_0001950",
                                              "cell_set_alias_assignee": "Bosiljka Tasic",
                                              "cell_set_alias_citation": "10.1038/s41586-018-0654-5",
                                              "taxonomy_id": "CCN201810310",
                                              "_row": "n21"
                                            }
                                          ],
                                          "children": [
                                            {
                                              "leaf_attributes": [
                                                {
                                                  "label": "L5 IT ALM Cbln4 Fezf2",
                                                  "members": 1,
                                                  "height": 0,
                                                  "leaf": true,
                                                  "edgePar.col": "#8A0000",
                                                  "edgePar.lwd": 1.5,
                                                  "edgePar.conf": 0.6737,
                                                  "nodePar.lab.cex": 0.7,
                                                  "nodePar.pch": 19,
                                                  "nodePar.lab.col": "#00A79D",
                                                  "nodePar.cex": 0.5,
                                                  "nodePar.col": "#00A79D",
                                                  "value": 15,
                                                  "cell_set_accession": "CS201810310_15",
                                                  "original_label": "L5 IT ALM Cbln4 Fezf2",
                                                  "cell_set_label": "VISp_ALM 015",
                                                  "cell_set_alias": "L5 IT ALM Cbln4 Fezf2",
                                                  "cell_set_alt_alias": "",
                                                  "cell_set_preferred_alias": "L5 IT ALM Cbln4 Fezf2",
                                                  "cell_set_aligned_alias": "",
                                                  "cell_set_additional_aliases": "",
                                                  "cell_set_structure": "frontal cortex",
                                                  "cell_set_ontology_tag": "UBERON_0001870",
                                                  "cell_set_alias_assignee": "Bosiljka Tasic",
                                                  "cell_set_alias_citation": "10.1038/s41586-018-0654-5",
                                                  "taxonomy_id": "CCN201810310",
                                                  "_row": "L5 IT ALM Cbln4 Fezf2"
                                                }
                                              ]
                                            },
                                            {
                                              "leaf_attributes": [
                                                {
                                                  "label": "L5 IT ALM Lypd1 Gpr88",
                                                  "members": 1,
                                                  "height": 0,
                                                  "leaf": true,
                                                  "edgePar.col": "#8A0000",
                                                  "edgePar.lwd": 1.5,
                                                  "edgePar.conf": 0.6737,
                                                  "nodePar.lab.cex": 0.7,
                                                  "nodePar.pch": 19,
                                                  "nodePar.lab.col": "#2F8C4D",
                                                  "nodePar.cex": 0.5,
                                                  "nodePar.col": "#2F8C4D",
                                                  "value": 16,
                                                  "cell_set_accession": "CS201810310_16",
                                                  "original_label": "L5 IT ALM Lypd1 Gpr88",
                                                  "cell_set_label": "VISp_ALM 016",
                                                  "cell_set_alias": "L5 IT ALM Lypd1 Gpr88",
                                                  "cell_set_alt_alias": "",
                                                  "cell_set_preferred_alias": "L5 IT ALM Lypd1 Gpr88",
                                                  "cell_set_aligned_alias": "",
                                                  "cell_set_additional_aliases": "",
                                                  "cell_set_structure": "frontal cortex",
                                                  "cell_set_ontology_tag": "UBERON_0001870",
                                                  "cell_set_alias_assignee": "Bosiljka Tasic",
                                                  "cell_set_alias_citation": "10.1038/s41586-018-0654-5",
                                                  "taxonomy_id": "CCN201810310",
                                                  "_row": "L5 IT ALM Lypd1 Gpr88"
                                                }
                                              ]
                                            }
                                          ]
                                        },
                                        {
                                          "node_attributes": [
                                            {
                                              "members": 2,
                                              "midpoint": 0.5,
                                              "height": 0.0311,
                                              "label": "",
                                              "edgePar.col": "#040000",
                                              "edgePar.lwd": 1.9848,
                                              "edgePar.conf": 0.9885,
                                              "value": 17.5,
                                              "cell_set_accession": "CS201810310_155",
                                              "original_label": "n22",
                                              "cell_set_label": "VISp_ALM 017-018",
                                              "cell_set_alias": "",
                                              "cell_set_alt_alias": "",
                                              "cell_set_preferred_alias": "",
                                              "cell_set_aligned_alias": "",
                                              "cell_set_additional_aliases": "",
                                              "cell_set_structure": "neocortex",
                                              "cell_set_ontology_tag": "UBERON_0001950",
                                              "cell_set_alias_assignee": "Bosiljka Tasic",
                                              "cell_set_alias_citation": "10.1038/s41586-018-0654-5",
                                              "taxonomy_id": "CCN201810310",
                                              "_row": "n22"
                                            }
                                          ],
                                          "children": [
                                            {
                                              "leaf_attributes": [
                                                {
                                                  "label": "L5 IT ALM Tnc",
                                                  "members": 1,
                                                  "height": 0,
                                                  "leaf": true,
                                                  "edgePar.col": "#040000",
                                                  "edgePar.lwd": 1.9848,
                                                  "edgePar.conf": 0.9885,
                                                  "nodePar.lab.cex": 0.7,
                                                  "nodePar.pch": 19,
                                                  "nodePar.lab.col": "#00879D",
                                                  "nodePar.cex": 0.5,
                                                  "nodePar.col": "#00879D",
                                                  "value": 17,
                                                  "cell_set_accession": "CS201810310_17",
                                                  "original_label": "L5 IT ALM Tnc",
                                                  "cell_set_label": "VISp_ALM 017",
                                                  "cell_set_alias": "L5 IT ALM Tnc",
                                                  "cell_set_alt_alias": "",
                                                  "cell_set_preferred_alias": "L5 IT ALM Tnc",
                                                  "cell_set_aligned_alias": "",
                                                  "cell_set_additional_aliases": "",
                                                  "cell_set_structure": "frontal cortex",
                                                  "cell_set_ontology_tag": "UBERON_0001870",
                                                  "cell_set_alias_assignee": "Bosiljka Tasic",
                                                  "cell_set_alias_citation": "10.1038/s41586-018-0654-5",
                                                  "taxonomy_id": "CCN201810310",
                                                  "_row": "L5 IT ALM Tnc"
                                                }
                                              ]
                                            },
                                            {
                                              "leaf_attributes": [
                                                {
                                                  "label": "L5 IT ALM Tmem163 Dmrtb1",
                                                  "members": 1,
                                                  "height": 0,
                                                  "leaf": true,
                                                  "edgePar.col": "#040000",
                                                  "edgePar.lwd": 1.9848,
                                                  "edgePar.conf": 0.9885,
                                                  "nodePar.lab.cex": 0.7,
                                                  "nodePar.pch": 19,
                                                  "nodePar.lab.col": "#669D6A",
                                                  "nodePar.cex": 0.5,
                                                  "nodePar.col": "#77D9B7",
                                                  "value": 18,
                                                  "cell_set_accession": "CS201810310_18",
                                                  "original_label": "L5 IT ALM Tmem163 Dmrtb1",
                                                  "cell_set_label": "VISp_ALM 018",
                                                  "cell_set_alias": "L5 IT ALM Tmem163 Dmrtb1",
                                                  "cell_set_alt_alias": "",
                                                  "cell_set_preferred_alias": "L5 IT ALM Tmem163 Dmrtb1",
                                                  "cell_set_aligned_alias": "",
                                                  "cell_set_additional_aliases": "",
                                                  "cell_set_structure": "frontal cortex",
                                                  "cell_set_ontology_tag": "UBERON_0001870",
                                                  "cell_set_alias_assignee": "Bosiljka Tasic",
                                                  "cell_set_alias_citation": "10.1038/s41586-018-0654-5",
                                                  "taxonomy_id": "CCN201810310",
                                                  "_row": "L5 IT ALM Tmem163 Dmrtb1"
                                                }
                                              ]
                                            }
                                          ]
                                        }
                                      ]
                                    }
                                  ]
                                },
                                {
                                  "node_attributes": [
                                    {
                                      "members": 5,
                                      "midpoint": 2.125,
                                      "height": 0.0812,
                                      "label": "L6 IT (ALM)",
                                      "edgePar.col": "#C5C5C5",
                                      "edgePar.lwd": 0.9394,
                                      "edgePar.conf": 0.2994,
                                      "value": 21.125,
                                      "cell_set_accession": "CS201810310_156",
                                      "original_label": "n23",
                                      "cell_set_label": "VISp_ALM 019-023",
                                      "cell_set_alias": "L6 IT (ALM)",
                                      "cell_set_alt_alias": "L6 IT (ALM)",
                                      "cell_set_preferred_alias": "L6 IT (ALM)",
                                      "cell_set_aligned_alias": "L6 IT",
                                      "cell_set_additional_aliases": "L6 IT (ALM)",
                                      "cell_set_structure": "frontal cortex",
                                      "cell_set_ontology_tag": "UBERON_0001870",
                                      "cell_set_alias_assignee": "Bosiljka Tasic",
                                      "cell_set_alias_citation": "10.1038/s41586-018-0654-5",
                                      "taxonomy_id": "CCN201810310",
                                      "_row": "n23"
                                    }
                                  ],
                                  "children": [
                                    {
                                      "node_attributes": [
                                        {
                                          "members": 3,
                                          "midpoint": 0.75,
                                          "height": 0.0361,
                                          "label": "",
                                          "edgePar.col": "#080000",
                                          "edgePar.lwd": 1.9697,
                                          "edgePar.conf": 0.9775,
                                          "value": 19.75,
                                          "cell_set_accession": "CS201810310_157",
                                          "original_label": "n24",
                                          "cell_set_label": "VISp_ALM 019-021",
                                          "cell_set_alias": "",
                                          "cell_set_alt_alias": "",
                                          "cell_set_preferred_alias": "",
                                          "cell_set_aligned_alias": "",
                                          "cell_set_additional_aliases": "",
                                          "cell_set_structure": "neocortex",
                                          "cell_set_ontology_tag": "UBERON_0001950",
                                          "cell_set_alias_assignee": "Bosiljka Tasic",
                                          "cell_set_alias_citation": "10.1038/s41586-018-0654-5",
                                          "taxonomy_id": "CCN201810310",
                                          "_row": "n24"
                                        }
                                      ],
                                      "children": [
                                        {
                                          "leaf_attributes": [
                                            {
                                              "members": 1,
                                              "height": 0,
                                              "label": "L5 IT ALM Tmem163 Arhgap25",
                                              "leaf": true,
                                              "edgePar.col": "#080000",
                                              "edgePar.lwd": 1.9697,
                                              "edgePar.conf": 0.9775,
                                              "nodePar.lab.cex": 0.7,
                                              "nodePar.pch": 19,
                                              "nodePar.lab.col": "#005C07",
                                              "nodePar.cex": 0.5,
                                              "nodePar.col": "#005C07",
                                              "value": 19,
                                              "cell_set_accession": "CS201810310_19",
                                              "original_label": "L5 IT ALM Tmem163 Arhgap25",
                                              "cell_set_label": "VISp_ALM 019",
                                              "cell_set_alias": "L5 IT ALM Tmem163 Arhgap25",
                                              "cell_set_alt_alias": "",
                                              "cell_set_preferred_alias": "L5 IT ALM Tmem163 Arhgap25",
                                              "cell_set_aligned_alias": "",
                                              "cell_set_additional_aliases": "",
                                              "cell_set_structure": "frontal cortex",
                                              "cell_set_ontology_tag": "UBERON_0001870",
                                              "cell_set_alias_assignee": "Bosiljka Tasic",
                                              "cell_set_alias_citation": "10.1038/s41586-018-0654-5",
                                              "taxonomy_id": "CCN201810310",
                                              "_row": "L5 IT ALM Tmem163 Arhgap25"
                                            }
                                          ]
                                        },
                                        {
                                          "node_attributes": [
                                            {
                                              "members": 2,
                                              "midpoint": 0.5,
                                              "height": 0.0311,
                                              "label": "",
                                              "edgePar.col": "#210000",
                                              "edgePar.lwd": 1.8788,
                                              "edgePar.conf": 0.9242,
                                              "value": 20.5,
                                              "cell_set_accession": "CS201810310_158",
                                              "original_label": "n25",
                                              "cell_set_label": "VISp_ALM 020-021",
                                              "cell_set_alias": "",
                                              "cell_set_alt_alias": "",
                                              "cell_set_preferred_alias": "",
                                              "cell_set_aligned_alias": "",
                                              "cell_set_additional_aliases": "",
                                              "cell_set_structure": "neocortex",
                                              "cell_set_ontology_tag": "UBERON_0001950",
                                              "cell_set_alias_assignee": "Bosiljka Tasic",
                                              "cell_set_alias_citation": "10.1038/s41586-018-0654-5",
                                              "taxonomy_id": "CCN201810310",
                                              "_row": "n25"
                                            }
                                          ],
                                          "children": [
                                            {
                                              "leaf_attributes": [
                                                {
                                                  "label": "L5 IT ALM Cpa6 Gpr88",
                                                  "members": 1,
                                                  "height": 0,
                                                  "leaf": true,
                                                  "edgePar.col": "#210000",
                                                  "edgePar.lwd": 1.8788,
                                                  "edgePar.conf": 0.9242,
                                                  "nodePar.lab.cex": 0.7,
                                                  "nodePar.pch": 19,
                                                  "nodePar.lab.col": "#008F1F",
                                                  "nodePar.cex": 0.5,
                                                  "nodePar.col": "#008F1F",
                                                  "value": 20,
                                                  "cell_set_accession": "CS201810310_20",
                                                  "original_label": "L5 IT ALM Cpa6 Gpr88",
                                                  "cell_set_label": "VISp_ALM 020",
                                                  "cell_set_alias": "L5 IT ALM Cpa6 Gpr88",
                                                  "cell_set_alt_alias": "",
                                                  "cell_set_preferred_alias": "L5 IT ALM Cpa6 Gpr88",
                                                  "cell_set_aligned_alias": "",
                                                  "cell_set_additional_aliases": "",
                                                  "cell_set_structure": "frontal cortex",
                                                  "cell_set_ontology_tag": "UBERON_0001870",
                                                  "cell_set_alias_assignee": "Bosiljka Tasic",
                                                  "cell_set_alias_citation": "10.1038/s41586-018-0654-5",
                                                  "taxonomy_id": "CCN201810310",
                                                  "_row": "L5 IT ALM Cpa6 Gpr88"
                                                }
                                              ]
                                            },
                                            {
                                              "leaf_attributes": [
                                                {
                                                  "label": "L5 IT ALM Gkn1 Pcdh19",
                                                  "members": 1,
                                                  "height": 0,
                                                  "leaf": true,
                                                  "edgePar.col": "#210000",
                                                  "edgePar.lwd": 1.8788,
                                                  "edgePar.conf": 0.9242,
                                                  "nodePar.lab.cex": 0.7,
                                                  "nodePar.pch": 19,
                                                  "nodePar.lab.col": "#53879D",
                                                  "nodePar.cex": 0.5,
                                                  "nodePar.col": "#53879D",
                                                  "value": 21,
                                                  "cell_set_accession": "CS201810310_21",
                                                  "original_label": "L5 IT ALM Gkn1 Pcdh19",
                                                  "cell_set_label": "VISp_ALM 021",
                                                  "cell_set_alias": "L5 IT ALM Gkn1 Pcdh19",
                                                  "cell_set_alt_alias": "",
                                                  "cell_set_preferred_alias": "L5 IT ALM Gkn1 Pcdh19",
                                                  "cell_set_aligned_alias": "",
                                                  "cell_set_additional_aliases": "",
                                                  "cell_set_structure": "frontal cortex",
                                                  "cell_set_ontology_tag": "UBERON_0001870",
                                                  "cell_set_alias_assignee": "Bosiljka Tasic",
                                                  "cell_set_alias_citation": "10.1038/s41586-018-0654-5",
                                                  "taxonomy_id": "CCN201810310",
                                                  "_row": "L5 IT ALM Gkn1 Pcdh19"
                                                }
                                              ]
                                            }
                                          ]
                                        }
                                      ]
                                    },
                                    {
                                      "node_attributes": [
                                        {
                                          "members": 2,
                                          "midpoint": 0.5,
                                          "height": 0.0443,
                                          "label": "",
                                          "edgePar.col": "#080000",
                                          "edgePar.lwd": 1.9697,
                                          "edgePar.conf": 0.9781,
                                          "value": 22.5,
                                          "cell_set_accession": "CS201810310_159",
                                          "original_label": "n26",
                                          "cell_set_label": "VISp_ALM 022-023",
                                          "cell_set_alias": "",
                                          "cell_set_alt_alias": "",
                                          "cell_set_preferred_alias": "",
                                          "cell_set_aligned_alias": "",
                                          "cell_set_additional_aliases": "",
                                          "cell_set_structure": "neocortex",
                                          "cell_set_ontology_tag": "UBERON_0001950",
                                          "cell_set_alias_assignee": "Bosiljka Tasic",
                                          "cell_set_alias_citation": "10.1038/s41586-018-0654-5",
                                          "taxonomy_id": "CCN201810310",
                                          "_row": "n26"
                                        }
                                      ],
                                      "children": [
                                        {
                                          "leaf_attributes": [
                                            {
                                              "label": "L6 IT ALM Tgfb1",
                                              "members": 1,
                                              "height": 0,
                                              "leaf": true,
                                              "edgePar.col": "#080000",
                                              "edgePar.lwd": 1.9697,
                                              "edgePar.conf": 0.9781,
                                              "nodePar.lab.cex": 0.7,
                                              "nodePar.pch": 19,
                                              "nodePar.lab.col": "#53A39D",
                                              "nodePar.cex": 0.5,
                                              "nodePar.col": "#53A39D",
                                              "value": 22,
                                              "cell_set_accession": "CS201810310_22",
                                              "original_label": "L6 IT ALM Tgfb1",
                                              "cell_set_label": "VISp_ALM 022",
                                              "cell_set_alias": "L6 IT ALM Tgfb1",
                                              "cell_set_alt_alias": "",
                                              "cell_set_preferred_alias": "L6 IT ALM Tgfb1",
                                              "cell_set_aligned_alias": "",
                                              "cell_set_additional_aliases": "",
                                              "cell_set_structure": "frontal cortex",
                                              "cell_set_ontology_tag": "UBERON_0001870",
                                              "cell_set_alias_assignee": "Bosiljka Tasic",
                                              "cell_set_alias_citation": "10.1038/s41586-018-0654-5",
                                              "taxonomy_id": "CCN201810310",
                                              "_row": "L6 IT ALM Tgfb1"
                                            }
                                          ]
                                        },
                                        {
                                          "leaf_attributes": [
                                            {
                                              "label": "L6 IT ALM Oprk1",
                                              "members": 1,
                                              "height": 0,
                                              "leaf": true,
                                              "edgePar.col": "#080000",
                                              "edgePar.lwd": 1.9697,
                                              "edgePar.conf": 0.9781,
                                              "nodePar.lab.cex": 0.7,
                                              "nodePar.pch": 19,
                                              "nodePar.lab.col": "#174F61",
                                              "nodePar.cex": 0.5,
                                              "nodePar.col": "#174F61",
                                              "value": 23,
                                              "cell_set_accession": "CS201810310_23",
                                              "original_label": "L6 IT ALM Oprk1",
                                              "cell_set_label": "VISp_ALM 023",
                                              "cell_set_alias": "L6 IT ALM Oprk1",
                                              "cell_set_alt_alias": "",
                                              "cell_set_preferred_alias": "L6 IT ALM Oprk1",
                                              "cell_set_aligned_alias": "",
                                              "cell_set_additional_aliases": "",
                                              "cell_set_structure": "frontal cortex",
                                              "cell_set_ontology_tag": "UBERON_0001870",
                                              "cell_set_alias_assignee": "Bosiljka Tasic",
                                              "cell_set_alias_citation": "10.1038/s41586-018-0654-5",
                                              "taxonomy_id": "CCN201810310",
                                              "_row": "L6 IT ALM Oprk1"
                                            }
                                          ]
                                        }
                                      ]
                                    }
                                  ]
                                },
                                {
                                  "node_attributes": [
                                    {
                                      "members": 4,
                                      "midpoint": 1.875,
                                      "height": 0.07,
                                      "label": "L6 IT (VISp)",
                                      "edgePar.col": "#C5C5C5",
                                      "edgePar.lwd": 0.9394,
                                      "edgePar.conf": 0.2954,
                                      "value": 25.875,
                                      "cell_set_accession": "CS201810310_160",
                                      "original_label": "n27",
                                      "cell_set_label": "VISp_ALM 024-027",
                                      "cell_set_alias": "L6 IT (VISp)",
                                      "cell_set_alt_alias": "L6 IT (VISp)",
                                      "cell_set_preferred_alias": "L6 IT (VISp)",
                                      "cell_set_aligned_alias": "L6 IT",
                                      "cell_set_additional_aliases": "L6 IT (VISp)",
                                      "cell_set_structure": "primary visual cortex",
                                      "cell_set_ontology_tag": "UBERON_0002436",
                                      "cell_set_alias_assignee": "Bosiljka Tasic",
                                      "cell_set_alias_citation": "10.1038/s41586-018-0654-5",
                                      "taxonomy_id": "CCN201810310",
                                      "_row": "n27"
                                    }
                                  ],
                                  "children": [
                                    {
                                      "node_attributes": [
                                        {
                                          "members": 3,
                                          "midpoint": 0.75,
                                          "height": 0.0529,
                                          "label": "",
                                          "edgePar.col": "#250000",
                                          "edgePar.lwd": 1.8636,
                                          "edgePar.conf": 0.9089,
                                          "value": 24.75,
                                          "cell_set_accession": "CS201810310_161",
                                          "original_label": "n28",
                                          "cell_set_label": "VISp_ALM 024-026",
                                          "cell_set_alias": "",
                                          "cell_set_alt_alias": "",
                                          "cell_set_preferred_alias": "",
                                          "cell_set_aligned_alias": "",
                                          "cell_set_additional_aliases": "",
                                          "cell_set_structure": "neocortex",
                                          "cell_set_ontology_tag": "UBERON_0001950",
                                          "cell_set_alias_assignee": "Bosiljka Tasic",
                                          "cell_set_alias_citation": "10.1038/s41586-018-0654-5",
                                          "taxonomy_id": "CCN201810310",
                                          "_row": "n28"
                                        }
                                      ],
                                      "children": [
                                        {
                                          "leaf_attributes": [
                                            {
                                              "members": 1,
                                              "height": 0,
                                              "label": "L6 IT VISp Penk Col27a1",
                                              "leaf": true,
                                              "edgePar.col": "#250000",
                                              "edgePar.lwd": 1.8636,
                                              "edgePar.conf": 0.9089,
                                              "nodePar.lab.cex": 0.7,
                                              "nodePar.pch": 19,
                                              "nodePar.lab.col": "#A19922",
                                              "nodePar.cex": 0.5,
                                              "nodePar.col": "#A19922",
                                              "value": 24,
                                              "cell_set_accession": "CS201810310_24",
                                              "original_label": "L6 IT VISp Penk Col27a1",
                                              "cell_set_label": "VISp_ALM 024",
                                              "cell_set_alias": "L6 IT VISp Penk Col27a1",
                                              "cell_set_alt_alias": "",
                                              "cell_set_preferred_alias": "L6 IT VISp Penk Col27a1",
                                              "cell_set_aligned_alias": "",
                                              "cell_set_additional_aliases": "",
                                              "cell_set_structure": "primary visual cortex",
                                              "cell_set_ontology_tag": "UBERON_0002436",
                                              "cell_set_alias_assignee": "Bosiljka Tasic",
                                              "cell_set_alias_citation": "10.1038/s41586-018-0654-5",
                                              "taxonomy_id": "CCN201810310",
                                              "_row": "L6 IT VISp Penk Col27a1"
                                            }
                                          ]
                                        },
                                        {
                                          "node_attributes": [
                                            {
                                              "members": 2,
                                              "midpoint": 0.5,
                                              "height": 0.039,
                                              "label": "",
                                              "edgePar.col": "#040000",
                                              "edgePar.lwd": 1.9848,
                                              "edgePar.conf": 0.9925,
                                              "value": 25.5,
                                              "cell_set_accession": "CS201810310_162",
                                              "original_label": "n29",
                                              "cell_set_label": "VISp_ALM 025-026",
                                              "cell_set_alias": "",
                                              "cell_set_alt_alias": "",
                                              "cell_set_preferred_alias": "",
                                              "cell_set_aligned_alias": "",
                                              "cell_set_additional_aliases": "",
                                              "cell_set_structure": "neocortex",
                                              "cell_set_ontology_tag": "UBERON_0001950",
                                              "cell_set_alias_assignee": "Bosiljka Tasic",
                                              "cell_set_alias_citation": "10.1038/s41586-018-0654-5",
                                              "taxonomy_id": "CCN201810310",
                                              "_row": "n29"
                                            }
                                          ],
                                          "children": [
                                            {
                                              "leaf_attributes": [
                                                {
                                                  "label": "L6 IT VISp Penk Fst",
                                                  "members": 1,
                                                  "height": 0,
                                                  "leaf": true,
                                                  "edgePar.col": "#040000",
                                                  "edgePar.lwd": 1.9848,
                                                  "edgePar.conf": 0.9925,
                                                  "nodePar.lab.cex": 0.7,
                                                  "nodePar.pch": 19,
                                                  "nodePar.lab.col": "#7F9922",
                                                  "nodePar.cex": 0.5,
                                                  "nodePar.col": "#7F9922",
                                                  "value": 25,
                                                  "cell_set_accession": "CS201810310_25",
                                                  "original_label": "L6 IT VISp Penk Fst",
                                                  "cell_set_label": "VISp_ALM 025",
                                                  "cell_set_alias": "L6 IT VISp Penk Fst",
                                                  "cell_set_alt_alias": "",
                                                  "cell_set_preferred_alias": "L6 IT VISp Penk Fst",
                                                  "cell_set_aligned_alias": "",
                                                  "cell_set_additional_aliases": "",
                                                  "cell_set_structure": "primary visual cortex",
                                                  "cell_set_ontology_tag": "UBERON_0002436",
                                                  "cell_set_alias_assignee": "Bosiljka Tasic",
                                                  "cell_set_alias_citation": "10.1038/s41586-018-0654-5",
                                                  "taxonomy_id": "CCN201810310",
                                                  "_row": "L6 IT VISp Penk Fst"
                                                }
                                              ]
                                            },
                                            {
                                              "leaf_attributes": [
                                                {
                                                  "label": "L6 IT VISp Col23a1 Adamts2",
                                                  "members": 1,
                                                  "height": 0,
                                                  "leaf": true,
                                                  "edgePar.col": "#040000",
                                                  "edgePar.lwd": 1.9848,
                                                  "edgePar.conf": 0.9925,
                                                  "nodePar.lab.cex": 0.7,
                                                  "nodePar.pch": 19,
                                                  "nodePar.lab.col": "#C2E32C",
                                                  "nodePar.cex": 0.5,
                                                  "nodePar.col": "#C2E32C",
                                                  "value": 26,
                                                  "cell_set_accession": "CS201810310_26",
                                                  "original_label": "L6 IT VISp Col23a1 Adamts2",
                                                  "cell_set_label": "VISp_ALM 026",
                                                  "cell_set_alias": "L6 IT VISp Col23a1 Adamts2",
                                                  "cell_set_alt_alias": "",
                                                  "cell_set_preferred_alias": "L6 IT VISp Col23a1 Adamts2",
                                                  "cell_set_aligned_alias": "",
                                                  "cell_set_additional_aliases": "",
                                                  "cell_set_structure": "primary visual cortex",
                                                  "cell_set_ontology_tag": "UBERON_0002436",
                                                  "cell_set_alias_assignee": "Bosiljka Tasic",
                                                  "cell_set_alias_citation": "10.1038/s41586-018-0654-5",
                                                  "taxonomy_id": "CCN201810310",
                                                  "_row": "L6 IT VISp Col23a1 Adamts2"
                                                }
                                              ]
                                            }
                                          ]
                                        }
                                      ]
                                    },
                                    {
                                      "leaf_attributes": [
                                        {
                                          "members": 1,
                                          "height": 0,
                                          "label": "L6 IT VISp Col18a1",
                                          "leaf": true,
                                          "edgePar.col": "#080000",
                                          "edgePar.lwd": 1.9697,
                                          "edgePar.conf": 0.9809,
                                          "nodePar.lab.cex": 0.7,
                                          "nodePar.pch": 19,
                                          "nodePar.lab.col": "#96E32C",
                                          "nodePar.cex": 0.5,
                                          "nodePar.col": "#96E32C",
                                          "value": 27,
                                          "cell_set_accession": "CS201810310_27",
                                          "original_label": "L6 IT VISp Col18a1",
                                          "cell_set_label": "VISp_ALM 027",
                                          "cell_set_alias": "L6 IT VISp Col18a1",
                                          "cell_set_alt_alias": "",
                                          "cell_set_preferred_alias": "L6 IT VISp Col18a1",
                                          "cell_set_aligned_alias": "",
                                          "cell_set_additional_aliases": "",
                                          "cell_set_structure": "primary visual cortex",
                                          "cell_set_ontology_tag": "UBERON_0002436",
                                          "cell_set_alias_assignee": "Bosiljka Tasic",
                                          "cell_set_alias_citation": "10.1038/s41586-018-0654-5",
                                          "taxonomy_id": "CCN201810310",
                                          "_row": "L6 IT VISp Col18a1"
                                        }
                                      ]
                                    }
                                  ]
                                }
                              ]
                            },
                            {
                              "leaf_attributes": [
                                {
                                  "members": 1,
                                  "height": 0,
                                  "label": "L6 IT VISp Car3",
                                  "leaf": true,
                                  "edgePar.col": "#A66767",
                                  "edgePar.lwd": 1.2273,
                                  "edgePar.conf": 0.4886,
                                  "nodePar.lab.cex": 0.7,
                                  "nodePar.pch": 19,
                                  "nodePar.lab.col": "#5100FF",
                                  "nodePar.cex": 0.5,
                                  "nodePar.col": "#5100FF",
                                  "value": 28,
                                  "cell_set_accession": "CS201810310_28",
                                  "original_label": "L6 IT VISp Car3",
                                  "cell_set_label": "VISp_ALM 028",
                                  "cell_set_alias": "L6 IT VISp Car3",
                                  "cell_set_alt_alias": "",
                                  "cell_set_preferred_alias": "L6 IT VISp Car3",
                                  "cell_set_aligned_alias": "",
                                  "cell_set_additional_aliases": "",
                                  "cell_set_structure": "primary visual cortex",
                                  "cell_set_ontology_tag": "UBERON_0002436",
                                  "cell_set_alias_assignee": "Bosiljka Tasic",
                                  "cell_set_alias_citation": "10.1038/s41586-018-0654-5",
                                  "taxonomy_id": "CCN201810310",
                                  "_row": "L6 IT VISp Car3"
                                }
                              ]
                            }
                          ]
                        },
                        {
                          "node_attributes": [
                            {
                              "members": 8,
                              "midpoint": 1.9062,
                              "height": 0.1356,
                              "label": "",
                              "edgePar.col": "#000000",
                              "edgePar.lwd": 2,
                              "edgePar.conf": 1,
                              "value": 30.9062,
                              "cell_set_accession": "CS201810310_163",
                              "original_label": "n30",
                              "cell_set_label": "VISp_ALM 029-036",
                              "cell_set_alias": "",
                              "cell_set_alt_alias": "",
                              "cell_set_preferred_alias": "",
                              "cell_set_aligned_alias": "",
                              "cell_set_additional_aliases": "",
                              "cell_set_structure": "neocortex",
                              "cell_set_ontology_tag": "UBERON_0001950",
                              "cell_set_alias_assignee": "Bosiljka Tasic",
                              "cell_set_alias_citation": "10.1038/s41586-018-0654-5",
                              "taxonomy_id": "CCN201810310",
                              "_row": "n30"
                            }
                          ],
                          "children": [
                            {
                              "leaf_attributes": [
                                {
                                  "members": 1,
                                  "height": 0,
                                  "label": "L5 PT VISp Chrna6",
                                  "leaf": true,
                                  "edgePar.col": "#000000",
                                  "edgePar.lwd": 2,
                                  "edgePar.conf": 1,
                                  "nodePar.lab.cex": 0.7,
                                  "nodePar.pch": 19,
                                  "nodePar.lab.col": "#0000FF",
                                  "nodePar.cex": 0.5,
                                  "nodePar.col": "#0000FF",
                                  "value": 29,
                                  "cell_set_accession": "CS201810310_29",
                                  "original_label": "L5 PT VISp Chrna6",
                                  "cell_set_label": "VISp_ALM 029",
                                  "cell_set_alias": "L5 PT VISp Chrna6",
                                  "cell_set_alt_alias": "",
                                  "cell_set_preferred_alias": "L5 PT VISp Chrna6",
                                  "cell_set_aligned_alias": "",
                                  "cell_set_additional_aliases": "",
                                  "cell_set_structure": "primary visual cortex",
                                  "cell_set_ontology_tag": "UBERON_0002436",
                                  "cell_set_alias_assignee": "Bosiljka Tasic",
                                  "cell_set_alias_citation": "10.1038/s41586-018-0654-5",
                                  "taxonomy_id": "CCN201810310",
                                  "_row": "L5 PT VISp Chrna6"
                                }
                              ]
                            },
                            {
                              "node_attributes": [
                                {
                                  "members": 7,
                                  "midpoint": 2.8125,
                                  "height": 0.0921,
                                  "label": "L5 PT",
                                  "edgePar.col": "#000000",
                                  "edgePar.lwd": 2,
                                  "edgePar.conf": 1,
                                  "value": 32.8125,
                                  "cell_set_accession": "CS201810310_164",
                                  "original_label": "n31",
                                  "cell_set_label": "VISp_ALM 030-036",
                                  "cell_set_alias": "L5 PT",
                                  "cell_set_alt_alias": "L5 PT",
                                  "cell_set_preferred_alias": "L5 PT",
                                  "cell_set_aligned_alias": "L5 ET",
                                  "cell_set_additional_aliases": "L5 PT",
                                  "cell_set_structure": "neocortex",
                                  "cell_set_ontology_tag": "UBERON_0001950",
                                  "cell_set_alias_assignee": "Bosiljka Tasic",
                                  "cell_set_alias_citation": "10.1038/s41586-018-0654-5",
                                  "taxonomy_id": "CCN201810310",
                                  "_row": "n31"
                                }
                              ],
                              "children": [
                                {
                                  "node_attributes": [
                                    {
                                      "members": 4,
                                      "midpoint": 0.875,
                                      "height": 0.0704,
                                      "label": "",
                                      "edgePar.col": "#000000",
                                      "edgePar.lwd": 2,
                                      "edgePar.conf": 1,
                                      "value": 30.875,
                                      "cell_set_accession": "CS201810310_165",
                                      "original_label": "n32",
                                      "cell_set_label": "VISp_ALM 030-033",
                                      "cell_set_alias": "",
                                      "cell_set_alt_alias": "",
                                      "cell_set_preferred_alias": "",
                                      "cell_set_aligned_alias": "",
                                      "cell_set_additional_aliases": "",
                                      "cell_set_structure": "neocortex",
                                      "cell_set_ontology_tag": "UBERON_0001950",
                                      "cell_set_alias_assignee": "Bosiljka Tasic",
                                      "cell_set_alias_citation": "10.1038/s41586-018-0654-5",
                                      "taxonomy_id": "CCN201810310",
                                      "_row": "n32"
                                    }
                                  ],
                                  "children": [
                                    {
                                      "leaf_attributes": [
                                        {
                                          "members": 1,
                                          "height": 0,
                                          "label": "L5 PT VISp Lgr5",
                                          "leaf": true,
                                          "edgePar.col": "#000000",
                                          "edgePar.lwd": 2,
                                          "edgePar.conf": 1,
                                          "nodePar.lab.cex": 0.7,
                                          "nodePar.pch": 19,
                                          "nodePar.lab.col": "#22737F",
                                          "nodePar.cex": 0.5,
                                          "nodePar.col": "#22737F",
                                          "value": 30,
                                          "cell_set_accession": "CS201810310_30",
                                          "original_label": "L5 PT VISp Lgr5",
                                          "cell_set_label": "VISp_ALM 030",
                                          "cell_set_alias": "L5 PT VISp Lgr5",
                                          "cell_set_alt_alias": "",
                                          "cell_set_preferred_alias": "L5 PT VISp Lgr5",
                                          "cell_set_aligned_alias": "",
                                          "cell_set_additional_aliases": "",
                                          "cell_set_structure": "primary visual cortex",
                                          "cell_set_ontology_tag": "UBERON_0002436",
                                          "cell_set_alias_assignee": "Bosiljka Tasic",
                                          "cell_set_alias_citation": "10.1038/s41586-018-0654-5",
                                          "taxonomy_id": "CCN201810310",
                                          "_row": "L5 PT VISp Lgr5"
                                        }
                                      ]
                                    },
                                    {
                                      "node_attributes": [
                                        {
                                          "members": 3,
                                          "midpoint": 0.75,
                                          "height": 0.0543,
                                          "label": "",
                                          "edgePar.col": "#150000",
                                          "edgePar.lwd": 1.9242,
                                          "edgePar.conf": 0.9508,
                                          "value": 31.75,
                                          "cell_set_accession": "CS201810310_166",
                                          "original_label": "n33",
                                          "cell_set_label": "VISp_ALM 031-033",
                                          "cell_set_alias": "",
                                          "cell_set_alt_alias": "",
                                          "cell_set_preferred_alias": "",
                                          "cell_set_aligned_alias": "",
                                          "cell_set_additional_aliases": "",
                                          "cell_set_structure": "neocortex",
                                          "cell_set_ontology_tag": "UBERON_0001950",
                                          "cell_set_alias_assignee": "Bosiljka Tasic",
                                          "cell_set_alias_citation": "10.1038/s41586-018-0654-5",
                                          "taxonomy_id": "CCN201810310",
                                          "_row": "n33"
                                        }
                                      ],
                                      "children": [
                                        {
                                          "leaf_attributes": [
                                            {
                                              "members": 1,
                                              "height": 0,
                                              "label": "L5 PT VISp C1ql2 Ptgfr",
                                              "leaf": true,
                                              "edgePar.col": "#150000",
                                              "edgePar.lwd": 1.9242,
                                              "edgePar.conf": 0.9508,
                                              "nodePar.lab.cex": 0.7,
                                              "nodePar.pch": 19,
                                              "nodePar.lab.col": "#247740",
                                              "nodePar.cex": 0.5,
                                              "nodePar.col": "#247740",
                                              "value": 31,
                                              "cell_set_accession": "CS201810310_31",
                                              "original_label": "L5 PT VISp C1ql2 Ptgfr",
                                              "cell_set_label": "VISp_ALM 031",
                                              "cell_set_alias": "L5 PT VISp C1ql2 Ptgfr",
                                              "cell_set_alt_alias": "",
                                              "cell_set_preferred_alias": "L5 PT VISp C1ql2 Ptgfr",
                                              "cell_set_aligned_alias": "",
                                              "cell_set_additional_aliases": "",
                                              "cell_set_structure": "primary visual cortex",
                                              "cell_set_ontology_tag": "UBERON_0002436",
                                              "cell_set_alias_assignee": "Bosiljka Tasic",
                                              "cell_set_alias_citation": "10.1038/s41586-018-0654-5",
                                              "taxonomy_id": "CCN201810310",
                                              "_row": "L5 PT VISp C1ql2 Ptgfr"
                                            }
                                          ]
                                        },
                                        {
                                          "node_attributes": [
                                            {
                                              "members": 2,
                                              "midpoint": 0.5,
                                              "height": 0.0375,
                                              "label": "",
                                              "edgePar.col": "#7E0000",
                                              "edgePar.lwd": 1.5455,
                                              "edgePar.conf": 0.6991,
                                              "value": 32.5,
                                              "cell_set_accession": "CS201810310_167",
                                              "original_label": "n34",
                                              "cell_set_label": "VISp_ALM 032-033",
                                              "cell_set_alias": "",
                                              "cell_set_alt_alias": "",
                                              "cell_set_preferred_alias": "",
                                              "cell_set_aligned_alias": "",
                                              "cell_set_additional_aliases": "",
                                              "cell_set_structure": "neocortex",
                                              "cell_set_ontology_tag": "UBERON_0001950",
                                              "cell_set_alias_assignee": "Bosiljka Tasic",
                                              "cell_set_alias_citation": "10.1038/s41586-018-0654-5",
                                              "taxonomy_id": "CCN201810310",
                                              "_row": "n34"
                                            }
                                          ],
                                          "children": [
                                            {
                                              "leaf_attributes": [
                                                {
                                                  "label": "L5 PT VISp C1ql2 Cdh13",
                                                  "members": 1,
                                                  "height": 0,
                                                  "leaf": true,
                                                  "edgePar.col": "#7E0000",
                                                  "edgePar.lwd": 1.5455,
                                                  "edgePar.conf": 0.6991,
                                                  "nodePar.lab.cex": 0.7,
                                                  "nodePar.pch": 19,
                                                  "nodePar.lab.col": "#00A863",
                                                  "nodePar.cex": 0.5,
                                                  "nodePar.col": "#00A863",
                                                  "value": 32,
                                                  "cell_set_accession": "CS201810310_32",
                                                  "original_label": "L5 PT VISp C1ql2 Cdh13",
                                                  "cell_set_label": "VISp_ALM 032",
                                                  "cell_set_alias": "L5 PT VISp C1ql2 Cdh13",
                                                  "cell_set_alt_alias": "",
                                                  "cell_set_preferred_alias": "L5 PT VISp C1ql2 Cdh13",
                                                  "cell_set_aligned_alias": "",
                                                  "cell_set_additional_aliases": "",
                                                  "cell_set_structure": "primary visual cortex",
                                                  "cell_set_ontology_tag": "UBERON_0002436",
                                                  "cell_set_alias_assignee": "Bosiljka Tasic",
                                                  "cell_set_alias_citation": "10.1038/s41586-018-0654-5",
                                                  "taxonomy_id": "CCN201810310",
                                                  "_row": "L5 PT VISp C1ql2 Cdh13"
                                                }
                                              ]
                                            },
                                            {
                                              "leaf_attributes": [
                                                {
                                                  "label": "L5 PT VISp Krt80",
                                                  "members": 1,
                                                  "height": 0,
                                                  "leaf": true,
                                                  "edgePar.col": "#7E0000",
                                                  "edgePar.lwd": 1.5455,
                                                  "edgePar.conf": 0.6991,
                                                  "nodePar.lab.cex": 0.7,
                                                  "nodePar.pch": 19,
                                                  "nodePar.lab.col": "#29E043",
                                                  "nodePar.cex": 0.5,
                                                  "nodePar.col": "#29E043",
                                                  "value": 33,
                                                  "cell_set_accession": "CS201810310_33",
                                                  "original_label": "L5 PT VISp Krt80",
                                                  "cell_set_label": "VISp_ALM 033",
                                                  "cell_set_alias": "L5 PT VISp Krt80",
                                                  "cell_set_alt_alias": "",
                                                  "cell_set_preferred_alias": "L5 PT VISp Krt80",
                                                  "cell_set_aligned_alias": "",
                                                  "cell_set_additional_aliases": "",
                                                  "cell_set_structure": "primary visual cortex",
                                                  "cell_set_ontology_tag": "UBERON_0002436",
                                                  "cell_set_alias_assignee": "Bosiljka Tasic",
                                                  "cell_set_alias_citation": "10.1038/s41586-018-0654-5",
                                                  "taxonomy_id": "CCN201810310",
                                                  "_row": "L5 PT VISp Krt80"
                                                }
                                              ]
                                            }
                                          ]
                                        }
                                      ]
                                    }
                                  ]
                                },
                                {
                                  "node_attributes": [
                                    {
                                      "members": 3,
                                      "midpoint": 0.75,
                                      "height": 0.0795,
                                      "label": "",
                                      "edgePar.col": "#100000",
                                      "edgePar.lwd": 1.9394,
                                      "edgePar.conf": 0.9614,
                                      "value": 34.75,
                                      "cell_set_accession": "CS201810310_168",
                                      "original_label": "n35",
                                      "cell_set_label": "VISp_ALM 034-036",
                                      "cell_set_alias": "",
                                      "cell_set_alt_alias": "",
                                      "cell_set_preferred_alias": "",
                                      "cell_set_aligned_alias": "",
                                      "cell_set_additional_aliases": "",
                                      "cell_set_structure": "neocortex",
                                      "cell_set_ontology_tag": "UBERON_0001950",
                                      "cell_set_alias_assignee": "Bosiljka Tasic",
                                      "cell_set_alias_citation": "10.1038/s41586-018-0654-5",
                                      "taxonomy_id": "CCN201810310",
                                      "_row": "n35"
                                    }
                                  ],
                                  "children": [
                                    {
                                      "leaf_attributes": [
                                        {
                                          "members": 1,
                                          "height": 0,
                                          "label": "L5 PT ALM Slco2a1",
                                          "leaf": true,
                                          "edgePar.col": "#100000",
                                          "edgePar.lwd": 1.9394,
                                          "edgePar.conf": 0.9614,
                                          "nodePar.lab.cex": 0.7,
                                          "nodePar.pch": 19,
                                          "nodePar.lab.col": "#53D385",
                                          "nodePar.cex": 0.5,
                                          "nodePar.col": "#53D367",
                                          "value": 34,
                                          "cell_set_accession": "CS201810310_34",
                                          "original_label": "L5 PT ALM Slco2a1",
                                          "cell_set_label": "VISp_ALM 034",
                                          "cell_set_alias": "L5 PT ALM Slco2a1",
                                          "cell_set_alt_alias": "",
                                          "cell_set_preferred_alias": "L5 PT ALM Slco2a1",
                                          "cell_set_aligned_alias": "",
                                          "cell_set_additional_aliases": "",
                                          "cell_set_structure": "frontal cortex",
                                          "cell_set_ontology_tag": "UBERON_0001870",
                                          "cell_set_alias_assignee": "Bosiljka Tasic",
                                          "cell_set_alias_citation": "10.1038/s41586-018-0654-5",
                                          "taxonomy_id": "CCN201810310",
                                          "_row": "L5 PT ALM Slco2a1"
                                        }
                                      ]
                                    },
                                    {
                                      "node_attributes": [
                                        {
                                          "members": 2,
                                          "midpoint": 0.5,
                                          "height": 0.0471,
                                          "label": "",
                                          "edgePar.col": "#000000",
                                          "edgePar.lwd": 2,
                                          "edgePar.conf": 1,
                                          "value": 35.5,
                                          "cell_set_accession": "CS201810310_169",
                                          "original_label": "n36",
                                          "cell_set_label": "VISp_ALM 035-036",
                                          "cell_set_alias": "",
                                          "cell_set_alt_alias": "",
                                          "cell_set_preferred_alias": "",
                                          "cell_set_aligned_alias": "",
                                          "cell_set_additional_aliases": "",
                                          "cell_set_structure": "neocortex",
                                          "cell_set_ontology_tag": "UBERON_0001950",
                                          "cell_set_alias_assignee": "Bosiljka Tasic",
                                          "cell_set_alias_citation": "10.1038/s41586-018-0654-5",
                                          "taxonomy_id": "CCN201810310",
                                          "_row": "n36"
                                        }
                                      ],
                                      "children": [
                                        {
                                          "leaf_attributes": [
                                            {
                                              "label": "L5 PT ALM Npsr1",
                                              "members": 1,
                                              "height": 0,
                                              "leaf": true,
                                              "edgePar.col": "#000000",
                                              "edgePar.lwd": 2,
                                              "edgePar.conf": 1,
                                              "nodePar.lab.cex": 0.7,
                                              "nodePar.pch": 19,
                                              "nodePar.lab.col": "#1E806D",
                                              "nodePar.cex": 0.5,
                                              "nodePar.col": "#1E806D",
                                              "value": 35,
                                              "cell_set_accession": "CS201810310_35",
                                              "original_label": "L5 PT ALM Npsr1",
                                              "cell_set_label": "VISp_ALM 035",
                                              "cell_set_alias": "L5 PT ALM Npsr1",
                                              "cell_set_alt_alias": "",
                                              "cell_set_preferred_alias": "L5 PT ALM Npsr1",
                                              "cell_set_aligned_alias": "",
                                              "cell_set_additional_aliases": "",
                                              "cell_set_structure": "frontal cortex",
                                              "cell_set_ontology_tag": "UBERON_0001870",
                                              "cell_set_alias_assignee": "Bosiljka Tasic",
                                              "cell_set_alias_citation": "10.1038/s41586-018-0654-5",
                                              "taxonomy_id": "CCN201810310",
                                              "_row": "L5 PT ALM Npsr1"
                                            }
                                          ]
                                        },
                                        {
                                          "leaf_attributes": [
                                            {
                                              "label": "L5 PT ALM Hpgd",
                                              "members": 1,
                                              "height": 0,
                                              "leaf": true,
                                              "edgePar.col": "#000000",
                                              "edgePar.lwd": 2,
                                              "edgePar.conf": 1,
                                              "nodePar.lab.cex": 0.7,
                                              "nodePar.pch": 19,
                                              "nodePar.lab.col": "#4A8044",
                                              "nodePar.cex": 0.5,
                                              "nodePar.col": "#4A8044",
                                              "value": 36,
                                              "cell_set_accession": "CS201810310_36",
                                              "original_label": "L5 PT ALM Hpgd",
                                              "cell_set_label": "VISp_ALM 036",
                                              "cell_set_alias": "L5 PT ALM Hpgd",
                                              "cell_set_alt_alias": "",
                                              "cell_set_preferred_alias": "L5 PT ALM Hpgd",
                                              "cell_set_aligned_alias": "",
                                              "cell_set_additional_aliases": "",
                                              "cell_set_structure": "frontal cortex",
                                              "cell_set_ontology_tag": "UBERON_0001870",
                                              "cell_set_alias_assignee": "Bosiljka Tasic",
                                              "cell_set_alias_citation": "10.1038/s41586-018-0654-5",
                                              "taxonomy_id": "CCN201810310",
                                              "_row": "L5 PT ALM Hpgd"
                                            }
                                          ]
                                        }
                                      ]
                                    }
                                  ]
                                }
                              ]
                            }
                          ]
                        }
                      ]
                    },
                    {
                      "node_attributes": [
                        {
                          "members": 19,
                          "midpoint": 6.9062,
                          "height": 0.1982,
                          "label": "",
                          "edgePar.col": "#911717",
                          "edgePar.lwd": 1.4394,
                          "edgePar.conf": 0.6317,
                          "value": 43.6146,
                          "cell_set_accession": "CS201810310_170",
                          "original_label": "n37",
                          "cell_set_label": "VISp_ALM 037-055",
                          "cell_set_alias": "",
                          "cell_set_alt_alias": "",
                          "cell_set_preferred_alias": "",
                          "cell_set_aligned_alias": "",
                          "cell_set_additional_aliases": "",
                          "cell_set_structure": "neocortex",
                          "cell_set_ontology_tag": "UBERON_0001950",
                          "cell_set_alias_assignee": "Bosiljka Tasic",
                          "cell_set_alias_citation": "10.1038/s41586-018-0654-5",
                          "taxonomy_id": "CCN201810310",
                          "_row": "n37"
                        }
                      ],
                      "children": [
                        {
                          "node_attributes": [
                            {
                              "members": 4,
                              "midpoint": 1.875,
                              "height": 0.0862,
                              "label": "L5/6 NP",
                              "edgePar.col": "#000000",
                              "edgePar.lwd": 2,
                              "edgePar.conf": 1,
                              "value": 38.875,
                              "cell_set_accession": "CS201810310_171",
                              "original_label": "n38",
                              "cell_set_label": "VISp_ALM 037-040",
                              "cell_set_alias": "L5 NP",
                              "cell_set_alt_alias": "L5 NP",
                              "cell_set_preferred_alias": "L5/6 NP",
                              "cell_set_aligned_alias": "L5/6 NP",
                              "cell_set_additional_aliases": "",
                              "cell_set_structure": "neocortex",
                              "cell_set_ontology_tag": "UBERON_0001950",
                              "cell_set_alias_assignee": "Bosiljka Tasic",
                              "cell_set_alias_citation": "10.1038/s41586-018-0654-5",
                              "taxonomy_id": "CCN201810310",
                              "_row": "n38"
                            }
                          ],
                          "children": [
                            {
                              "node_attributes": [
                                {
                                  "members": 3,
                                  "midpoint": 0.75,
                                  "height": 0.0647,
                                  "label": "",
                                  "edgePar.col": "#040000",
                                  "edgePar.lwd": 1.9848,
                                  "edgePar.conf": 0.9897,
                                  "value": 37.75,
                                  "cell_set_accession": "CS201810310_172",
                                  "original_label": "n39",
                                  "cell_set_label": "VISp_ALM 037-039",
                                  "cell_set_alias": "",
                                  "cell_set_alt_alias": "",
                                  "cell_set_preferred_alias": "",
                                  "cell_set_aligned_alias": "",
                                  "cell_set_additional_aliases": "",
                                  "cell_set_structure": "neocortex",
                                  "cell_set_ontology_tag": "UBERON_0001950",
                                  "cell_set_alias_assignee": "Bosiljka Tasic",
                                  "cell_set_alias_citation": "10.1038/s41586-018-0654-5",
                                  "taxonomy_id": "CCN201810310",
                                  "_row": "n39"
                                }
                              ],
                              "children": [
                                {
                                  "leaf_attributes": [
                                    {
                                      "members": 1,
                                      "height": 0,
                                      "label": "L5 NP VISp Trhr Cpne7",
                                      "leaf": true,
                                      "edgePar.col": "#040000",
                                      "edgePar.lwd": 1.9848,
                                      "edgePar.conf": 0.9897,
                                      "nodePar.lab.cex": 0.7,
                                      "nodePar.pch": 19,
                                      "nodePar.lab.col": "#008F39",
                                      "nodePar.cex": 0.5,
                                      "nodePar.col": "#008F39",
                                      "value": 37,
                                      "cell_set_accession": "CS201810310_37",
                                      "original_label": "L5 NP VISp Trhr Cpne7",
                                      "cell_set_label": "VISp_ALM 037",
                                      "cell_set_alias": "L5 NP VISp Trhr Cpne7",
                                      "cell_set_alt_alias": "",
                                      "cell_set_preferred_alias": "L5 NP VISp Trhr Cpne7",
                                      "cell_set_aligned_alias": "",
                                      "cell_set_additional_aliases": "",
                                      "cell_set_structure": "primary visual cortex",
                                      "cell_set_ontology_tag": "UBERON_0002436",
                                      "cell_set_alias_assignee": "Bosiljka Tasic",
                                      "cell_set_alias_citation": "10.1038/s41586-018-0654-5",
                                      "taxonomy_id": "CCN201810310",
                                      "_row": "L5 NP VISp Trhr Cpne7"
                                    }
                                  ]
                                },
                                {
                                  "node_attributes": [
                                    {
                                      "members": 2,
                                      "midpoint": 0.5,
                                      "height": 0.0448,
                                      "label": "",
                                      "edgePar.col": "#000000",
                                      "edgePar.lwd": 2,
                                      "edgePar.conf": 1,
                                      "value": 38.5,
                                      "cell_set_accession": "CS201810310_173",
                                      "original_label": "n40",
                                      "cell_set_label": "VISp_ALM 038-039",
                                      "cell_set_alias": "",
                                      "cell_set_alt_alias": "",
                                      "cell_set_preferred_alias": "",
                                      "cell_set_aligned_alias": "",
                                      "cell_set_additional_aliases": "",
                                      "cell_set_structure": "neocortex",
                                      "cell_set_ontology_tag": "UBERON_0001950",
                                      "cell_set_alias_assignee": "Bosiljka Tasic",
                                      "cell_set_alias_citation": "10.1038/s41586-018-0654-5",
                                      "taxonomy_id": "CCN201810310",
                                      "_row": "n40"
                                    }
                                  ],
                                  "children": [
                                    {
                                      "leaf_attributes": [
                                        {
                                          "label": "L5 NP ALM Trhr Nefl",
                                          "members": 1,
                                          "height": 0,
                                          "leaf": true,
                                          "edgePar.col": "#000000",
                                          "edgePar.lwd": 2,
                                          "edgePar.conf": 1,
                                          "nodePar.lab.cex": 0.7,
                                          "nodePar.pch": 19,
                                          "nodePar.lab.col": "#3D9946",
                                          "nodePar.cex": 0.5,
                                          "nodePar.col": "#3D9946",
                                          "value": 38,
                                          "cell_set_accession": "CS201810310_38",
                                          "original_label": "L5 NP ALM Trhr Nefl",
                                          "cell_set_label": "VISp_ALM 038",
                                          "cell_set_alias": "L5 NP ALM Trhr Nefl",
                                          "cell_set_alt_alias": "",
                                          "cell_set_preferred_alias": "L5 NP ALM Trhr Nefl",
                                          "cell_set_aligned_alias": "",
                                          "cell_set_additional_aliases": "",
                                          "cell_set_structure": "frontal cortex",
                                          "cell_set_ontology_tag": "UBERON_0001870",
                                          "cell_set_alias_assignee": "Bosiljka Tasic",
                                          "cell_set_alias_citation": "10.1038/s41586-018-0654-5",
                                          "taxonomy_id": "CCN201810310",
                                          "_row": "L5 NP ALM Trhr Nefl"
                                        }
                                      ]
                                    },
                                    {
                                      "leaf_attributes": [
                                        {
                                          "label": "L5 NP VISp Trhr Met",
                                          "members": 1,
                                          "height": 0,
                                          "leaf": true,
                                          "edgePar.col": "#000000",
                                          "edgePar.lwd": 2,
                                          "edgePar.conf": 1,
                                          "nodePar.lab.cex": 0.7,
                                          "nodePar.pch": 19,
                                          "nodePar.lab.col": "#73CA95",
                                          "nodePar.cex": 0.5,
                                          "nodePar.col": "#73CA95",
                                          "value": 39,
                                          "cell_set_accession": "CS201810310_39",
                                          "original_label": "L5 NP VISp Trhr Met",
                                          "cell_set_label": "VISp_ALM 039",
                                          "cell_set_alias": "L5 NP VISp Trhr Met",
                                          "cell_set_alt_alias": "",
                                          "cell_set_preferred_alias": "L5 NP VISp Trhr Met",
                                          "cell_set_aligned_alias": "",
                                          "cell_set_additional_aliases": "",
                                          "cell_set_structure": "primary visual cortex",
                                          "cell_set_ontology_tag": "UBERON_0002436",
                                          "cell_set_alias_assignee": "Bosiljka Tasic",
                                          "cell_set_alias_citation": "10.1038/s41586-018-0654-5",
                                          "taxonomy_id": "CCN201810310",
                                          "_row": "L5 NP VISp Trhr Met"
                                        }
                                      ]
                                    }
                                  ]
                                }
                              ]
                            },
                            {
                              "leaf_attributes": [
                                {
                                  "members": 1,
                                  "height": 0,
                                  "label": "L6 NP ALM Trh",
                                  "leaf": true,
                                  "edgePar.col": "#000000",
                                  "edgePar.lwd": 2,
                                  "edgePar.conf": 1,
                                  "nodePar.lab.cex": 0.7,
                                  "nodePar.pch": 19,
                                  "nodePar.lab.col": "#47867A",
                                  "nodePar.cex": 0.5,
                                  "nodePar.col": "#47867A",
                                  "value": 40,
                                  "cell_set_accession": "CS201810310_40",
                                  "original_label": "L6 NP ALM Trh",
                                  "cell_set_label": "VISp_ALM 040",
                                  "cell_set_alias": "L6 NP ALM Trh",
                                  "cell_set_alt_alias": "",
                                  "cell_set_preferred_alias": "L6 NP ALM Trh",
                                  "cell_set_aligned_alias": "",
                                  "cell_set_additional_aliases": "",
                                  "cell_set_structure": "frontal cortex",
                                  "cell_set_ontology_tag": "UBERON_0001870",
                                  "cell_set_alias_assignee": "Bosiljka Tasic",
                                  "cell_set_alias_citation": "10.1038/s41586-018-0654-5",
                                  "taxonomy_id": "CCN201810310",
                                  "_row": "L6 NP ALM Trh"
                                }
                              ]
                            }
                          ]
                        },
                        {
                          "node_attributes": [
                            {
                              "members": 15,
                              "midpoint": 7.9375,
                              "height": 0.1605,
                              "label": "L6",
                              "edgePar.col": "#080000",
                              "edgePar.lwd": 1.9697,
                              "edgePar.conf": 0.9812,
                              "value": 48.3542,
                              "cell_set_accession": "CS201810310_174",
                              "original_label": "n41",
                              "cell_set_label": "VISp_ALM 041-055",
                              "cell_set_alias": "L6",
                              "cell_set_alt_alias": "L6",
                              "cell_set_preferred_alias": "L6",
                              "cell_set_aligned_alias": "",
                              "cell_set_additional_aliases": "L6",
                              "cell_set_structure": "neocortex",
                              "cell_set_ontology_tag": "UBERON_0001950",
                              "cell_set_alias_assignee": "Bosiljka Tasic",
                              "cell_set_alias_citation": "10.1038/s41586-018-0654-5",
                              "taxonomy_id": "CCN201810310",
                              "_row": "n41"
                            }
                          ],
                          "children": [
                            {
                              "node_attributes": [
                                {
                                  "members": 7,
                                  "midpoint": 4.125,
                                  "height": 0.0851,
                                  "label": "L6 CT",
                                  "edgePar.col": "#000000",
                                  "edgePar.lwd": 2,
                                  "edgePar.conf": 1,
                                  "value": 43.8125,
                                  "cell_set_accession": "CS201810310_175",
                                  "original_label": "n42",
                                  "cell_set_label": "VISp_ALM 041-047",
                                  "cell_set_alias": "L6 CT",
                                  "cell_set_alt_alias": "L6 CT",
                                  "cell_set_preferred_alias": "L6 CT",
                                  "cell_set_aligned_alias": "L6 CT",
                                  "cell_set_additional_aliases": "",
                                  "cell_set_structure": "neocortex",
                                  "cell_set_ontology_tag": "UBERON_0001950",
                                  "cell_set_alias_assignee": "Bosiljka Tasic",
                                  "cell_set_alias_citation": "10.1038/s41586-018-0654-5",
                                  "taxonomy_id": "CCN201810310",
                                  "_row": "n42"
                                }
                              ],
                              "children": [
                                {
                                  "node_attributes": [
                                    {
                                      "members": 6,
                                      "midpoint": 2.25,
                                      "height": 0.0681,
                                      "label": "",
                                      "edgePar.col": "#080000",
                                      "edgePar.lwd": 1.9697,
                                      "edgePar.conf": 0.9799,
                                      "value": 43.625,
                                      "cell_set_accession": "CS201810310_176",
                                      "original_label": "n43",
                                      "cell_set_label": "VISp_ALM 041-046",
                                      "cell_set_alias": "",
                                      "cell_set_alt_alias": "",
                                      "cell_set_preferred_alias": "",
                                      "cell_set_aligned_alias": "",
                                      "cell_set_additional_aliases": "",
                                      "cell_set_structure": "neocortex",
                                      "cell_set_ontology_tag": "UBERON_0001950",
                                      "cell_set_alias_assignee": "Bosiljka Tasic",
                                      "cell_set_alias_citation": "10.1038/s41586-018-0654-5",
                                      "taxonomy_id": "CCN201810310",
                                      "_row": "n43"
                                    }
                                  ],
                                  "children": [
                                    {
                                      "node_attributes": [
                                        {
                                          "members": 3,
                                          "midpoint": 0.75,
                                          "height": 0.0561,
                                          "label": "",
                                          "edgePar.col": "#A97373",
                                          "edgePar.lwd": 1.197,
                                          "edgePar.conf": 0.4738,
                                          "value": 43,
                                          "cell_set_accession": "CS201810310_177",
                                          "original_label": "n44",
                                          "cell_set_label": "VISp_ALM 041-043",
                                          "cell_set_alias": "",
                                          "cell_set_alt_alias": "",
                                          "cell_set_preferred_alias": "",
                                          "cell_set_aligned_alias": "",
                                          "cell_set_additional_aliases": "",
                                          "cell_set_structure": "neocortex",
                                          "cell_set_ontology_tag": "UBERON_0001950",
                                          "cell_set_alias_assignee": "Bosiljka Tasic",
                                          "cell_set_alias_citation": "10.1038/s41586-018-0654-5",
                                          "taxonomy_id": "CCN201810310",
                                          "_row": "n44"
                                        }
                                      ],
                                      "children": [
                                        {
                                          "leaf_attributes": [
                                            {
                                              "members": 1,
                                              "height": 0,
                                              "label": "L6 CT Nxph2 Sla",
                                              "leaf": true,
                                              "edgePar.col": "#A97373",
                                              "edgePar.lwd": 1.197,
                                              "edgePar.conf": 0.4738,
                                              "nodePar.lab.cex": 0.7,
                                              "nodePar.pch": 19,
                                              "nodePar.lab.col": "#006091",
                                              "nodePar.cex": 0.5,
                                              "nodePar.col": "#006091",
                                              "value": 42,
                                              "cell_set_accession": "CS201810310_41",
                                              "original_label": "L6 CT Nxph2 Sla",
                                              "cell_set_label": "VISp_ALM 041",
                                              "cell_set_alias": "L6 CT Nxph2 Sla",
                                              "cell_set_alt_alias": "",
                                              "cell_set_preferred_alias": "L6 CT Nxph2 Sla",
                                              "cell_set_aligned_alias": "",
                                              "cell_set_additional_aliases": "",
                                              "cell_set_structure": "neocortex",
                                              "cell_set_ontology_tag": "UBERON_0001950",
                                              "cell_set_alias_assignee": "Bosiljka Tasic",
                                              "cell_set_alias_citation": "10.1038/s41586-018-0654-5",
                                              "taxonomy_id": "CCN201810310",
                                              "_row": "L6 CT Nxph2 Sla"
                                            }
                                          ]
                                        },
                                        {
                                          "node_attributes": [
                                            {
                                              "members": 2,
                                              "midpoint": 0.5,
                                              "height": 0.0483,
                                              "label": "",
                                              "edgePar.col": "#A05050",
                                              "edgePar.lwd": 1.2879,
                                              "edgePar.conf": 0.5298,
                                              "value": 44,
                                              "cell_set_accession": "CS201810310_178",
                                              "original_label": "n45",
                                              "cell_set_label": "VISp_ALM 042-043",
                                              "cell_set_alias": "",
                                              "cell_set_alt_alias": "",
                                              "cell_set_preferred_alias": "",
                                              "cell_set_aligned_alias": "",
                                              "cell_set_additional_aliases": "",
                                              "cell_set_structure": "neocortex",
                                              "cell_set_ontology_tag": "UBERON_0001950",
                                              "cell_set_alias_assignee": "Bosiljka Tasic",
                                              "cell_set_alias_citation": "10.1038/s41586-018-0654-5",
                                              "taxonomy_id": "CCN201810310",
                                              "_row": "n45"
                                            }
                                          ],
                                          "children": [
                                            {
                                              "leaf_attributes": [
                                                {
                                                  "label": "L6 CT ALM Cpa6",
                                                  "members": 1,
                                                  "height": 0,
                                                  "leaf": true,
                                                  "edgePar.col": "#A05050",
                                                  "edgePar.lwd": 1.2879,
                                                  "edgePar.conf": 0.5298,
                                                  "nodePar.lab.cex": 0.7,
                                                  "nodePar.pch": 19,
                                                  "nodePar.lab.col": "#00B8C3",
                                                  "nodePar.cex": 0.5,
                                                  "nodePar.col": "#00B8C3",
                                                  "value": 41,
                                                  "cell_set_accession": "CS201810310_42",
                                                  "original_label": "L6 CT ALM Cpa6",
                                                  "cell_set_label": "VISp_ALM 042",
                                                  "cell_set_alias": "L6 CT ALM Cpa6",
                                                  "cell_set_alt_alias": "",
                                                  "cell_set_preferred_alias": "L6 CT ALM Cpa6",
                                                  "cell_set_aligned_alias": "",
                                                  "cell_set_additional_aliases": "",
                                                  "cell_set_structure": "frontal cortex",
                                                  "cell_set_ontology_tag": "UBERON_0001870",
                                                  "cell_set_alias_assignee": "Bosiljka Tasic",
                                                  "cell_set_alias_citation": "10.1038/s41586-018-0654-5",
                                                  "taxonomy_id": "CCN201810310",
                                                  "_row": "L6 CT ALM Cpa6"
                                                }
                                              ]
                                            },
                                            {
                                              "leaf_attributes": [
                                                {
                                                  "label": "L6 CT VISp Krt80 Sla",
                                                  "members": 1,
                                                  "height": 0,
                                                  "leaf": true,
                                                  "edgePar.col": "#A05050",
                                                  "edgePar.lwd": 1.2879,
                                                  "edgePar.conf": 0.5298,
                                                  "nodePar.lab.cex": 0.7,
                                                  "nodePar.pch": 19,
                                                  "nodePar.lab.col": "#578EBF",
                                                  "nodePar.cex": 0.5,
                                                  "nodePar.col": "#578EBF",
                                                  "value": 47,
                                                  "cell_set_accession": "CS201810310_43",
                                                  "original_label": "L6 CT VISp Krt80 Sla",
                                                  "cell_set_label": "VISp_ALM 043",
                                                  "cell_set_alias": "L6 CT VISp Krt80 Sla",
                                                  "cell_set_alt_alias": "",
                                                  "cell_set_preferred_alias": "L6 CT VISp Krt80 Sla",
                                                  "cell_set_aligned_alias": "",
                                                  "cell_set_additional_aliases": "",
                                                  "cell_set_structure": "primary visual cortex",
                                                  "cell_set_ontology_tag": "UBERON_0002436",
                                                  "cell_set_alias_assignee": "Bosiljka Tasic",
                                                  "cell_set_alias_citation": "10.1038/s41586-018-0654-5",
                                                  "taxonomy_id": "CCN201810310",
                                                  "_row": "L6 CT VISp Krt80 Sla"
                                                }
                                              ]
                                            }
                                          ]
                                        }
                                      ]
                                    },
                                    {
                                      "node_attributes": [
                                        {
                                          "members": 3,
                                          "midpoint": 0.75,
                                          "height": 0.0611,
                                          "label": "",
                                          "edgePar.col": "#B18F8F",
                                          "edgePar.lwd": 1.1212,
                                          "edgePar.conf": 0.4171,
                                          "value": 44.25,
                                          "cell_set_accession": "CS201810310_179",
                                          "original_label": "n46",
                                          "cell_set_label": "VISp_ALM 044-046",
                                          "cell_set_alias": "",
                                          "cell_set_alt_alias": "",
                                          "cell_set_preferred_alias": "",
                                          "cell_set_aligned_alias": "",
                                          "cell_set_additional_aliases": "",
                                          "cell_set_structure": "neocortex",
                                          "cell_set_ontology_tag": "UBERON_0001950",
                                          "cell_set_alias_assignee": "Bosiljka Tasic",
                                          "cell_set_alias_citation": "10.1038/s41586-018-0654-5",
                                          "taxonomy_id": "CCN201810310",
                                          "_row": "n46"
                                        }
                                      ],
                                      "children": [
                                        {
                                          "leaf_attributes": [
                                            {
                                              "members": 1,
                                              "height": 0,
                                              "label": "L6 CT VISp Nxph2 Wls",
                                              "leaf": true,
                                              "edgePar.col": "#B18F8F",
                                              "edgePar.lwd": 1.1212,
                                              "edgePar.conf": 0.4171,
                                              "nodePar.lab.cex": 0.7,
                                              "nodePar.pch": 19,
                                              "nodePar.lab.col": "#5C89CC",
                                              "nodePar.cex": 0.5,
                                              "nodePar.col": "#5C89CC",
                                              "value": 43,
                                              "cell_set_accession": "CS201810310_44",
                                              "original_label": "L6 CT VISp Nxph2 Wls",
                                              "cell_set_label": "VISp_ALM 044",
                                              "cell_set_alias": "L6 CT VISp Nxph2 Wls",
                                              "cell_set_alt_alias": "",
                                              "cell_set_preferred_alias": "L6 CT VISp Nxph2 Wls",
                                              "cell_set_aligned_alias": "",
                                              "cell_set_additional_aliases": "",
                                              "cell_set_structure": "primary visual cortex",
                                              "cell_set_ontology_tag": "UBERON_0002436",
                                              "cell_set_alias_assignee": "Bosiljka Tasic",
                                              "cell_set_alias_citation": "10.1038/s41586-018-0654-5",
                                              "taxonomy_id": "CCN201810310",
                                              "_row": "L6 CT VISp Nxph2 Wls"
                                            }
                                          ]
                                        },
                                        {
                                          "node_attributes": [
                                            {
                                              "members": 2,
                                              "midpoint": 0.5,
                                              "height": 0.0263,
                                              "label": "",
                                              "edgePar.col": "#000000",
                                              "edgePar.lwd": 2,
                                              "edgePar.conf": 1,
                                              "value": 45.5,
                                              "cell_set_accession": "CS201810310_180",
                                              "original_label": "n47",
                                              "cell_set_label": "VISp_ALM 045-046",
                                              "cell_set_alias": "",
                                              "cell_set_alt_alias": "",
                                              "cell_set_preferred_alias": "",
                                              "cell_set_aligned_alias": "",
                                              "cell_set_additional_aliases": "",
                                              "cell_set_structure": "neocortex",
                                              "cell_set_ontology_tag": "UBERON_0001950",
                                              "cell_set_alias_assignee": "Bosiljka Tasic",
                                              "cell_set_alias_citation": "10.1038/s41586-018-0654-5",
                                              "taxonomy_id": "CCN201810310",
                                              "_row": "n47"
                                            }
                                          ],
                                          "children": [
                                            {
                                              "leaf_attributes": [
                                                {
                                                  "label": "L6 CT VISp Ctxn3 Brinp3",
                                                  "members": 1,
                                                  "height": 0,
                                                  "leaf": true,
                                                  "edgePar.col": "#000000",
                                                  "edgePar.lwd": 2,
                                                  "edgePar.conf": 1,
                                                  "nodePar.lab.cex": 0.7,
                                                  "nodePar.pch": 19,
                                                  "nodePar.lab.col": "#74CAFF",
                                                  "nodePar.cex": 0.5,
                                                  "nodePar.col": "#74CAFF",
                                                  "value": 45,
                                                  "cell_set_accession": "CS201810310_45",
                                                  "original_label": "L6 CT VISp Ctxn3 Brinp3",
                                                  "cell_set_label": "VISp_ALM 045",
                                                  "cell_set_alias": "L6 CT VISp Ctxn3 Brinp3",
                                                  "cell_set_alt_alias": "",
                                                  "cell_set_preferred_alias": "L6 CT VISp Ctxn3 Brinp3",
                                                  "cell_set_aligned_alias": "",
                                                  "cell_set_additional_aliases": "",
                                                  "cell_set_structure": "primary visual cortex",
                                                  "cell_set_ontology_tag": "UBERON_0002436",
                                                  "cell_set_alias_assignee": "Bosiljka Tasic",
                                                  "cell_set_alias_citation": "10.1038/s41586-018-0654-5",
                                                  "taxonomy_id": "CCN201810310",
                                                  "_row": "L6 CT VISp Ctxn3 Brinp3"
                                                }
                                              ]
                                            },
                                            {
                                              "leaf_attributes": [
                                                {
                                                  "label": "L6 CT VISp Ctxn3 Sla",
                                                  "members": 1,
                                                  "height": 0,
                                                  "leaf": true,
                                                  "edgePar.col": "#000000",
                                                  "edgePar.lwd": 2,
                                                  "edgePar.conf": 1,
                                                  "nodePar.lab.cex": 0.7,
                                                  "nodePar.pch": 19,
                                                  "nodePar.lab.col": "#69A8E6",
                                                  "nodePar.cex": 0.5,
                                                  "nodePar.col": "#69A8E6",
                                                  "value": 46,
                                                  "cell_set_accession": "CS201810310_46",
                                                  "original_label": "L6 CT VISp Ctxn3 Sla",
                                                  "cell_set_label": "VISp_ALM 046",
                                                  "cell_set_alias": "L6 CT VISp Ctxn3 Sla",
                                                  "cell_set_alt_alias": "",
                                                  "cell_set_preferred_alias": "L6 CT VISp Ctxn3 Sla",
                                                  "cell_set_aligned_alias": "",
                                                  "cell_set_additional_aliases": "",
                                                  "cell_set_structure": "primary visual cortex",
                                                  "cell_set_ontology_tag": "UBERON_0002436",
                                                  "cell_set_alias_assignee": "Bosiljka Tasic",
                                                  "cell_set_alias_citation": "10.1038/s41586-018-0654-5",
                                                  "taxonomy_id": "CCN201810310",
                                                  "_row": "L6 CT VISp Ctxn3 Sla"
                                                }
                                              ]
                                            }
                                          ]
                                        }
                                      ]
                                    }
                                  ]
                                },
                                {
                                  "leaf_attributes": [
                                    {
                                      "members": 1,
                                      "height": 0,
                                      "label": "L6 CT VISp Gpr139",
                                      "leaf": true,
                                      "edgePar.col": "#000000",
                                      "edgePar.lwd": 2,
                                      "edgePar.conf": 1,
                                      "nodePar.lab.cex": 0.7,
                                      "nodePar.pch": 19,
                                      "nodePar.lab.col": "#74A0FF",
                                      "nodePar.cex": 0.5,
                                      "nodePar.col": "#74A0FF",
                                      "value": 44,
                                      "cell_set_accession": "CS201810310_47",
                                      "original_label": "L6 CT VISp Gpr139",
                                      "cell_set_label": "VISp_ALM 047",
                                      "cell_set_alias": "L6 CT VISp Gpr139",
                                      "cell_set_alt_alias": "",
                                      "cell_set_preferred_alias": "L6 CT VISp Gpr139",
                                      "cell_set_aligned_alias": "",
                                      "cell_set_additional_aliases": "",
                                      "cell_set_structure": "primary visual cortex",
                                      "cell_set_ontology_tag": "UBERON_0002436",
                                      "cell_set_alias_assignee": "Bosiljka Tasic",
                                      "cell_set_alias_citation": "10.1038/s41586-018-0654-5",
                                      "taxonomy_id": "CCN201810310",
                                      "_row": "L6 CT VISp Gpr139"
                                    }
                                  ]
                                }
                              ]
                            },
                            {
                              "node_attributes": [
                                {
                                  "members": 8,
                                  "midpoint": 4.75,
                                  "height": 0.1218,
                                  "label": "L6b",
                                  "edgePar.col": "#000000",
                                  "edgePar.lwd": 2,
                                  "edgePar.conf": 1,
                                  "value": 52.8958,
                                  "cell_set_accession": "CS201810310_181",
                                  "original_label": "n48",
                                  "cell_set_label": "VISp_ALM 048-055",
                                  "cell_set_alias": "L6b",
                                  "cell_set_alt_alias": "L6b",
                                  "cell_set_preferred_alias": "L6b",
                                  "cell_set_aligned_alias": "L6b",
                                  "cell_set_additional_aliases": "",
                                  "cell_set_structure": "neocortex",
                                  "cell_set_ontology_tag": "UBERON_0001950",
                                  "cell_set_alias_assignee": "Bosiljka Tasic",
                                  "cell_set_alias_citation": "10.1038/s41586-018-0654-5",
                                  "taxonomy_id": "CCN201810310",
                                  "_row": "n48"
                                }
                              ],
                              "children": [
                                {
                                  "node_attributes": [
                                    {
                                      "members": 7,
                                      "midpoint": 2.5,
                                      "height": 0.0897,
                                      "label": "",
                                      "edgePar.col": "#000000",
                                      "edgePar.lwd": 2,
                                      "edgePar.conf": 1,
                                      "value": 50.7917,
                                      "cell_set_accession": "CS201810310_182",
                                      "original_label": "n49",
                                      "cell_set_label": "VISp_ALM 048-054",
                                      "cell_set_alias": "",
                                      "cell_set_alt_alias": "",
                                      "cell_set_preferred_alias": "",
                                      "cell_set_aligned_alias": "",
                                      "cell_set_additional_aliases": "",
                                      "cell_set_structure": "neocortex",
                                      "cell_set_ontology_tag": "UBERON_0001950",
                                      "cell_set_alias_assignee": "Bosiljka Tasic",
                                      "cell_set_alias_citation": "10.1038/s41586-018-0654-5",
                                      "taxonomy_id": "CCN201810310",
                                      "_row": "n49"
                                    }
                                  ],
                                  "children": [
                                    {
                                      "node_attributes": [
                                        {
                                          "members": 3,
                                          "midpoint": 0.75,
                                          "height": 0.0636,
                                          "label": "",
                                          "edgePar.col": "#A86D6D",
                                          "edgePar.lwd": 1.2121,
                                          "edgePar.conf": 0.4765,
                                          "value": 48.75,
                                          "cell_set_accession": "CS201810310_183",
                                          "original_label": "n50",
                                          "cell_set_label": "VISp_ALM 048-050",
                                          "cell_set_alias": "",
                                          "cell_set_alt_alias": "",
                                          "cell_set_preferred_alias": "",
                                          "cell_set_aligned_alias": "",
                                          "cell_set_additional_aliases": "",
                                          "cell_set_structure": "neocortex",
                                          "cell_set_ontology_tag": "UBERON_0001950",
                                          "cell_set_alias_assignee": "Bosiljka Tasic",
                                          "cell_set_alias_citation": "10.1038/s41586-018-0654-5",
                                          "taxonomy_id": "CCN201810310",
                                          "_row": "n50"
                                        }
                                      ],
                                      "children": [
                                        {
                                          "leaf_attributes": [
                                            {
                                              "members": 1,
                                              "height": 0,
                                              "label": "L6b Col8a1 Rprm",
                                              "leaf": true,
                                              "edgePar.col": "#A86D6D",
                                              "edgePar.lwd": 1.2121,
                                              "edgePar.conf": 0.4765,
                                              "nodePar.lab.cex": 0.7,
                                              "nodePar.pch": 19,
                                              "nodePar.lab.col": "#1F6666",
                                              "nodePar.cex": 0.5,
                                              "nodePar.col": "#1F6666",
                                              "value": 48,
                                              "cell_set_accession": "CS201810310_48",
                                              "original_label": "L6b Col8a1 Rprm",
                                              "cell_set_label": "VISp_ALM 048",
                                              "cell_set_alias": "L6b Col8a1 Rprm",
                                              "cell_set_alt_alias": "",
                                              "cell_set_preferred_alias": "L6b Col8a1 Rprm",
                                              "cell_set_aligned_alias": "",
                                              "cell_set_additional_aliases": "",
                                              "cell_set_structure": "neocortex",
                                              "cell_set_ontology_tag": "UBERON_0001950",
                                              "cell_set_alias_assignee": "Bosiljka Tasic",
                                              "cell_set_alias_citation": "10.1038/s41586-018-0654-5",
                                              "taxonomy_id": "CCN201810310",
                                              "_row": "L6b Col8a1 Rprm"
                                            }
                                          ]
                                        },
                                        {
                                          "node_attributes": [
                                            {
                                              "members": 2,
                                              "midpoint": 0.5,
                                              "height": 0.0435,
                                              "label": "",
                                              "edgePar.col": "#9B3F3F",
                                              "edgePar.lwd": 1.3333,
                                              "edgePar.conf": 0.5591,
                                              "value": 49.5,
                                              "cell_set_accession": "CS201810310_184",
                                              "original_label": "n51",
                                              "cell_set_label": "VISp_ALM 049-050",
                                              "cell_set_alias": "",
                                              "cell_set_alt_alias": "",
                                              "cell_set_preferred_alias": "",
                                              "cell_set_aligned_alias": "",
                                              "cell_set_additional_aliases": "",
                                              "cell_set_structure": "neocortex",
                                              "cell_set_ontology_tag": "UBERON_0001950",
                                              "cell_set_alias_assignee": "Bosiljka Tasic",
                                              "cell_set_alias_citation": "10.1038/s41586-018-0654-5",
                                              "taxonomy_id": "CCN201810310",
                                              "_row": "n51"
                                            }
                                          ],
                                          "children": [
                                            {
                                              "leaf_attributes": [
                                                {
                                                  "label": "L6b VISp Mup5",
                                                  "members": 1,
                                                  "height": 0,
                                                  "leaf": true,
                                                  "edgePar.col": "#9B3F3F",
                                                  "edgePar.lwd": 1.3333,
                                                  "edgePar.conf": 0.5591,
                                                  "nodePar.lab.cex": 0.7,
                                                  "nodePar.pch": 19,
                                                  "nodePar.lab.col": "#2B7880",
                                                  "nodePar.cex": 0.5,
                                                  "nodePar.col": "#2B7880",
                                                  "value": 49,
                                                  "cell_set_accession": "CS201810310_49",
                                                  "original_label": "L6b VISp Mup5",
                                                  "cell_set_label": "VISp_ALM 049",
                                                  "cell_set_alias": "L6b VISp Mup5",
                                                  "cell_set_alt_alias": "",
                                                  "cell_set_preferred_alias": "L6b VISp Mup5",
                                                  "cell_set_aligned_alias": "",
                                                  "cell_set_additional_aliases": "",
                                                  "cell_set_structure": "primary visual cortex",
                                                  "cell_set_ontology_tag": "UBERON_0002436",
                                                  "cell_set_alias_assignee": "Bosiljka Tasic",
                                                  "cell_set_alias_citation": "10.1038/s41586-018-0654-5",
                                                  "taxonomy_id": "CCN201810310",
                                                  "_row": "L6b VISp Mup5"
                                                }
                                              ]
                                            },
                                            {
                                              "leaf_attributes": [
                                                {
                                                  "label": "L6b VISp Col8a1 Rxfp1",
                                                  "members": 1,
                                                  "height": 0,
                                                  "leaf": true,
                                                  "edgePar.col": "#9B3F3F",
                                                  "edgePar.lwd": 1.3333,
                                                  "edgePar.conf": 0.5591,
                                                  "nodePar.lab.cex": 0.7,
                                                  "nodePar.pch": 19,
                                                  "nodePar.lab.col": "#388899",
                                                  "nodePar.cex": 0.5,
                                                  "nodePar.col": "#388899",
                                                  "value": 50,
                                                  "cell_set_accession": "CS201810310_50",
                                                  "original_label": "L6b VISp Col8a1 Rxfp1",
                                                  "cell_set_label": "VISp_ALM 050",
                                                  "cell_set_alias": "L6b VISp Col8a1 Rxfp1",
                                                  "cell_set_alt_alias": "",
                                                  "cell_set_preferred_alias": "L6b VISp Col8a1 Rxfp1",
                                                  "cell_set_aligned_alias": "",
                                                  "cell_set_additional_aliases": "",
                                                  "cell_set_structure": "primary visual cortex",
                                                  "cell_set_ontology_tag": "UBERON_0002436",
                                                  "cell_set_alias_assignee": "Bosiljka Tasic",
                                                  "cell_set_alias_citation": "10.1038/s41586-018-0654-5",
                                                  "taxonomy_id": "CCN201810310",
                                                  "_row": "L6b VISp Col8a1 Rxfp1"
                                                }
                                              ]
                                            }
                                          ]
                                        }
                                      ]
                                    },
                                    {
                                      "node_attributes": [
                                        {
                                          "height": 0.0704,
                                          "members": 4,
                                          "midpoint": 1.25,
                                          "edgePar.col": "#AB7878",
                                          "edgePar.lwd": 1.1818,
                                          "edgePar.conf": 0.4623,
                                          "label": "",
                                          "value": 52.8333,
                                          "cell_set_accession": "CS201810310_185",
                                          "original_label": "n52",
                                          "cell_set_label": "VISp_ALM 051-054",
                                          "cell_set_alias": "",
                                          "cell_set_alt_alias": "",
                                          "cell_set_preferred_alias": "",
                                          "cell_set_aligned_alias": "",
                                          "cell_set_additional_aliases": "",
                                          "cell_set_structure": "neocortex",
                                          "cell_set_ontology_tag": "UBERON_0001950",
                                          "cell_set_alias_assignee": "Bosiljka Tasic",
                                          "cell_set_alias_citation": "10.1038/s41586-018-0654-5",
                                          "taxonomy_id": "CCN201810310"
                                        }
                                      ],
                                      "children": [
                                        {
                                          "node_attributes": [
                                            {
                                              "members": 2,
                                              "midpoint": 0.5,
                                              "height": 0.0514,
                                              "label": "",
                                              "edgePar.col": "#9B3F3F",
                                              "edgePar.lwd": 1.3333,
                                              "edgePar.conf": 0.558,
                                              "value": 51.5,
                                              "cell_set_accession": "CS201810310_186",
                                              "original_label": "n53",
                                              "cell_set_label": "VISp_ALM 051-052",
                                              "cell_set_alias": "",
                                              "cell_set_alt_alias": "",
                                              "cell_set_preferred_alias": "",
                                              "cell_set_aligned_alias": "",
                                              "cell_set_additional_aliases": "",
                                              "cell_set_structure": "neocortex",
                                              "cell_set_ontology_tag": "UBERON_0001950",
                                              "cell_set_alias_assignee": "Bosiljka Tasic",
                                              "cell_set_alias_citation": "10.1038/s41586-018-0654-5",
                                              "taxonomy_id": "CCN201810310",
                                              "_row": "n53"
                                            }
                                          ],
                                          "children": [
                                            {
                                              "leaf_attributes": [
                                                {
                                                  "label": "L6b ALM Olfr111 Spon1",
                                                  "members": 1,
                                                  "height": 0,
                                                  "leaf": true,
                                                  "edgePar.col": "#9B3F3F",
                                                  "edgePar.lwd": 1.3333,
                                                  "edgePar.conf": 0.558,
                                                  "nodePar.lab.cex": 0.7,
                                                  "nodePar.pch": 19,
                                                  "nodePar.lab.col": "#266180",
                                                  "nodePar.cex": 0.5,
                                                  "nodePar.col": "#266180",
                                                  "value": 51,
                                                  "cell_set_accession": "CS201810310_51",
                                                  "original_label": "L6b ALM Olfr111 Spon1",
                                                  "cell_set_label": "VISp_ALM 051",
                                                  "cell_set_alias": "L6b ALM Olfr111 Spon1",
                                                  "cell_set_alt_alias": "",
                                                  "cell_set_preferred_alias": "L6b ALM Olfr111 Spon1",
                                                  "cell_set_aligned_alias": "",
                                                  "cell_set_additional_aliases": "",
                                                  "cell_set_structure": "frontal cortex",
                                                  "cell_set_ontology_tag": "UBERON_0001870",
                                                  "cell_set_alias_assignee": "Bosiljka Tasic",
                                                  "cell_set_alias_citation": "10.1038/s41586-018-0654-5",
                                                  "taxonomy_id": "CCN201810310",
                                                  "_row": "L6b ALM Olfr111 Spon1"
                                                }
                                              ]
                                            },
                                            {
                                              "leaf_attributes": [
                                                {
                                                  "label": "L6b ALM Olfr111 Nxph1",
                                                  "members": 1,
                                                  "height": 0,
                                                  "leaf": true,
                                                  "edgePar.col": "#9B3F3F",
                                                  "edgePar.lwd": 1.3333,
                                                  "edgePar.conf": 0.558,
                                                  "nodePar.lab.cex": 0.7,
                                                  "nodePar.pch": 19,
                                                  "nodePar.lab.col": "#494566",
                                                  "nodePar.cex": 0.5,
                                                  "nodePar.col": "#494566",
                                                  "value": 52,
                                                  "cell_set_accession": "CS201810310_52",
                                                  "original_label": "L6b ALM Olfr111 Nxph1",
                                                  "cell_set_label": "VISp_ALM 052",
                                                  "cell_set_alias": "L6b ALM Olfr111 Nxph1",
                                                  "cell_set_alt_alias": "",
                                                  "cell_set_preferred_alias": "L6b ALM Olfr111 Nxph1",
                                                  "cell_set_aligned_alias": "",
                                                  "cell_set_additional_aliases": "",
                                                  "cell_set_structure": "frontal cortex",
                                                  "cell_set_ontology_tag": "UBERON_0001870",
                                                  "cell_set_alias_assignee": "Bosiljka Tasic",
                                                  "cell_set_alias_citation": "10.1038/s41586-018-0654-5",
                                                  "taxonomy_id": "CCN201810310",
                                                  "_row": "L6b ALM Olfr111 Nxph1"
                                                }
                                              ]
                                            }
                                          ]
                                        },
                                        {
                                          "leaf_attributes": [
                                            {
                                              "label": "L6b P2ry12",
                                              "members": 1,
                                              "height": 0,
                                              "leaf": true,
                                              "edgePar.col": "#C3C3C3",
                                              "edgePar.lwd": 0.9545,
                                              "edgePar.conf": 0.3069,
                                              "nodePar.lab.cex": 0.7,
                                              "nodePar.pch": 19,
                                              "nodePar.lab.col": "#336D99",
                                              "nodePar.cex": 0.5,
                                              "nodePar.col": "#336D99",
                                              "value": 53,
                                              "cell_set_accession": "CS201810310_53",
                                              "original_label": "L6b P2ry12",
                                              "cell_set_label": "VISp_ALM 053",
                                              "cell_set_alias": "L6b P2ry12",
                                              "cell_set_alt_alias": "",
                                              "cell_set_preferred_alias": "L6b P2ry12",
                                              "cell_set_aligned_alias": "",
                                              "cell_set_additional_aliases": "",
                                              "cell_set_structure": "neocortex",
                                              "cell_set_ontology_tag": "UBERON_0001950",
                                              "cell_set_alias_assignee": "Bosiljka Tasic",
                                              "cell_set_alias_citation": "10.1038/s41586-018-0654-5",
                                              "taxonomy_id": "CCN201810310",
                                              "_row": "L6b P2ry12"
                                            }
                                          ]
                                        },
                                        {
                                          "leaf_attributes": [
                                            {
                                              "label": "L6b VISp Crh",
                                              "members": 1,
                                              "height": 0,
                                              "leaf": true,
                                              "edgePar.col": "#C3C3C3",
                                              "edgePar.lwd": 0.9545,
                                              "edgePar.conf": 0.3069,
                                              "nodePar.lab.cex": 0.7,
                                              "nodePar.pch": 19,
                                              "nodePar.lab.col": "#254566",
                                              "nodePar.cex": 0.5,
                                              "nodePar.col": "#254566",
                                              "value": 54,
                                              "cell_set_accession": "CS201810310_54",
                                              "original_label": "L6b VISp Crh",
                                              "cell_set_label": "VISp_ALM 054",
                                              "cell_set_alias": "L6b VISp Crh",
                                              "cell_set_alt_alias": "",
                                              "cell_set_preferred_alias": "L6b VISp Crh",
                                              "cell_set_aligned_alias": "",
                                              "cell_set_additional_aliases": "",
                                              "cell_set_structure": "primary visual cortex",
                                              "cell_set_ontology_tag": "UBERON_0002436",
                                              "cell_set_alias_assignee": "Bosiljka Tasic",
                                              "cell_set_alias_citation": "10.1038/s41586-018-0654-5",
                                              "taxonomy_id": "CCN201810310",
                                              "_row": "L6b VISp Crh"
                                            }
                                          ]
                                        }
                                      ]
                                    }
                                  ]
                                },
                                {
                                  "leaf_attributes": [
                                    {
                                      "members": 1,
                                      "height": 0,
                                      "label": "L6b Hsd17b2",
                                      "leaf": true,
                                      "edgePar.col": "#000000",
                                      "edgePar.lwd": 2,
                                      "edgePar.conf": 1,
                                      "nodePar.lab.cex": 0.7,
                                      "nodePar.pch": 19,
                                      "nodePar.lab.col": "#335280",
                                      "nodePar.cex": 0.5,
                                      "nodePar.col": "#335280",
                                      "value": 55,
                                      "cell_set_accession": "CS201810310_55",
                                      "original_label": "L6b Hsd17b2",
                                      "cell_set_label": "VISp_ALM 055",
                                      "cell_set_alias": "L6b Hsd17b2",
                                      "cell_set_alt_alias": "",
                                      "cell_set_preferred_alias": "L6b Hsd17b2",
                                      "cell_set_aligned_alias": "",
                                      "cell_set_additional_aliases": "",
                                      "cell_set_structure": "neocortex",
                                      "cell_set_ontology_tag": "UBERON_0001950",
                                      "cell_set_alias_assignee": "Bosiljka Tasic",
                                      "cell_set_alias_citation": "10.1038/s41586-018-0654-5",
                                      "taxonomy_id": "CCN201810310",
                                      "_row": "L6b Hsd17b2"
                                    }
                                  ]
                                }
                              ]
                            }
                          ]
                        }
                      ]
                    }
                  ]
                },
                {
                  "node_attributes": [
                    {
                      "members": 60,
                      "midpoint": 25.5566,
                      "height": 0.258,
                      "label": "GABAergic",
                      "edgePar.col": "#000000",
                      "edgePar.lwd": 2,
                      "edgePar.conf": 1,
                      "value": 81.8885,
                      "cell_set_accession": "CS201810310_187",
                      "original_label": "n54",
                      "cell_set_label": "VISp_ALM 056-115",
                      "cell_set_alias": "GABAergic",
                      "cell_set_alt_alias": "GABAergic",
                      "cell_set_preferred_alias": "GABAergic",
                      "cell_set_aligned_alias": "GABAergic",
                      "cell_set_additional_aliases": "",
                      "cell_set_structure": "neocortex",
                      "cell_set_ontology_tag": "UBERON_0001950",
                      "cell_set_alias_assignee": "Bosiljka Tasic",
                      "cell_set_alias_citation": "10.1038/s41586-018-0654-5",
                      "taxonomy_id": "CCN201810310",
                      "_row": "n54"
                    }
                  ],
                  "children": [
                    {
                      "node_attributes": [
                        {
                          "members": 29,
                          "midpoint": 12.3203,
                          "height": 0.2062,
                          "label": "",
                          "edgePar.col": "#000000",
                          "edgePar.lwd": 2,
                          "edgePar.conf": 1,
                          "value": 68.4453,
                          "cell_set_accession": "CS201810310_188",
                          "original_label": "n55",
                          "cell_set_label": "VISp_ALM 056-084",
                          "cell_set_alias": "",
                          "cell_set_alt_alias": "",
                          "cell_set_preferred_alias": "",
                          "cell_set_aligned_alias": "",
                          "cell_set_additional_aliases": "",
                          "cell_set_structure": "neocortex",
                          "cell_set_ontology_tag": "UBERON_0001950",
                          "cell_set_alias_assignee": "Bosiljka Tasic",
                          "cell_set_alias_citation": "10.1038/s41586-018-0654-5",
                          "taxonomy_id": "CCN201810310",
                          "_row": "n55"
                        }
                      ],
                      "children": [
                        {
                          "node_attributes": [
                            {
                              "members": 13,
                              "midpoint": 6.5938,
                              "height": 0.1853,
                              "label": "",
                              "edgePar.col": "#972E2E",
                              "edgePar.lwd": 1.3788,
                              "edgePar.conf": 0.5894,
                              "value": 62.5938,
                              "cell_set_accession": "CS201810310_189",
                              "original_label": "n56",
                              "cell_set_label": "VISp_ALM 056-068",
                              "cell_set_alias": "",
                              "cell_set_alt_alias": "",
                              "cell_set_preferred_alias": "",
                              "cell_set_aligned_alias": "",
                              "cell_set_additional_aliases": "",
                              "cell_set_structure": "neocortex",
                              "cell_set_ontology_tag": "UBERON_0001950",
                              "cell_set_alias_assignee": "Bosiljka Tasic",
                              "cell_set_alias_citation": "10.1038/s41586-018-0654-5",
                              "taxonomy_id": "CCN201810310",
                              "_row": "n56"
                            }
                          ],
                          "children": [
                            {
                              "node_attributes": [
                                {
                                  "members": 7,
                                  "midpoint": 3.375,
                                  "height": 0.1442,
                                  "label": "Lamp5",
                                  "edgePar.col": "#3F0000",
                                  "edgePar.lwd": 1.7727,
                                  "edgePar.conf": 0.8483,
                                  "value": 59.375,
                                  "cell_set_accession": "CS201810310_190",
                                  "original_label": "n57",
                                  "cell_set_label": "VISp_ALM 056-062",
                                  "cell_set_alias": "Lamp5",
                                  "cell_set_alt_alias": "Lamp5",
                                  "cell_set_preferred_alias": "Lamp5",
                                  "cell_set_aligned_alias": "Lamp5",
                                  "cell_set_additional_aliases": "",
                                  "cell_set_structure": "neocortex",
                                  "cell_set_ontology_tag": "UBERON_0001950",
                                  "cell_set_alias_assignee": "Bosiljka Tasic",
                                  "cell_set_alias_citation": "10.1038/s41586-018-0654-5",
                                  "taxonomy_id": "CCN201810310",
                                  "_row": "n57"
                                }
                              ],
                              "children": [
                                {
                                  "node_attributes": [
                                    {
                                      "members": 5,
                                      "midpoint": 1.25,
                                      "height": 0.1273,
                                      "label": "",
                                      "edgePar.col": "#983333",
                                      "edgePar.lwd": 1.3636,
                                      "edgePar.conf": 0.5762,
                                      "value": 57.25,
                                      "cell_set_accession": "CS201810310_191",
                                      "original_label": "n58",
                                      "cell_set_label": "VISp_ALM 056-060",
                                      "cell_set_alias": "",
                                      "cell_set_alt_alias": "",
                                      "cell_set_preferred_alias": "",
                                      "cell_set_aligned_alias": "",
                                      "cell_set_additional_aliases": "",
                                      "cell_set_structure": "neocortex",
                                      "cell_set_ontology_tag": "UBERON_0001950",
                                      "cell_set_alias_assignee": "Bosiljka Tasic",
                                      "cell_set_alias_citation": "10.1038/s41586-018-0654-5",
                                      "taxonomy_id": "CCN201810310",
                                      "_row": "n58"
                                    }
                                  ],
                                  "children": [
                                    {
                                      "leaf_attributes": [
                                        {
                                          "members": 1,
                                          "height": 0,
                                          "label": "Lamp5 Krt73",
                                          "leaf": true,
                                          "edgePar.col": "#983333",
                                          "edgePar.lwd": 1.3636,
                                          "edgePar.conf": 0.5762,
                                          "nodePar.lab.cex": 0.7,
                                          "nodePar.pch": 19,
                                          "nodePar.lab.col": "#DDACC9",
                                          "nodePar.cex": 0.5,
                                          "nodePar.col": "#DDACC9",
                                          "value": 56,
                                          "cell_set_accession": "CS201810310_56",
                                          "original_label": "Lamp5 Krt73",
                                          "cell_set_label": "VISp_ALM 056",
                                          "cell_set_alias": "Lamp5 Krt73",
                                          "cell_set_alt_alias": "",
                                          "cell_set_preferred_alias": "Lamp5 Krt73",
                                          "cell_set_aligned_alias": "",
                                          "cell_set_additional_aliases": "",
                                          "cell_set_structure": "neocortex",
                                          "cell_set_ontology_tag": "UBERON_0001950",
                                          "cell_set_alias_assignee": "Bosiljka Tasic",
                                          "cell_set_alias_citation": "10.1038/s41586-018-0654-5",
                                          "taxonomy_id": "CCN201810310",
                                          "_row": "Lamp5 Krt73"
                                        }
                                      ]
                                    },
                                    {
                                      "node_attributes": [
                                        {
                                          "members": 4,
                                          "midpoint": 1.5,
                                          "height": 0.0946,
                                          "label": "",
                                          "edgePar.col": "#860000",
                                          "edgePar.lwd": 1.5152,
                                          "edgePar.conf": 0.6839,
                                          "value": 58.5,
                                          "cell_set_accession": "CS201810310_192",
                                          "original_label": "n59",
                                          "cell_set_label": "VISp_ALM 057-060",
                                          "cell_set_alias": "",
                                          "cell_set_alt_alias": "",
                                          "cell_set_preferred_alias": "",
                                          "cell_set_aligned_alias": "",
                                          "cell_set_additional_aliases": "",
                                          "cell_set_structure": "neocortex",
                                          "cell_set_ontology_tag": "UBERON_0001950",
                                          "cell_set_alias_assignee": "Bosiljka Tasic",
                                          "cell_set_alias_citation": "10.1038/s41586-018-0654-5",
                                          "taxonomy_id": "CCN201810310",
                                          "_row": "n59"
                                        }
                                      ],
                                      "children": [
                                        {
                                          "node_attributes": [
                                            {
                                              "members": 2,
                                              "midpoint": 0.5,
                                              "height": 0.0461,
                                              "label": "",
                                              "edgePar.col": "#6D0000",
                                              "edgePar.lwd": 1.6061,
                                              "edgePar.conf": 0.743,
                                              "value": 57.5,
                                              "cell_set_accession": "CS201810310_193",
                                              "original_label": "n60",
                                              "cell_set_label": "VISp_ALM 057-058",
                                              "cell_set_alias": "",
                                              "cell_set_alt_alias": "",
                                              "cell_set_preferred_alias": "",
                                              "cell_set_aligned_alias": "",
                                              "cell_set_additional_aliases": "",
                                              "cell_set_structure": "neocortex",
                                              "cell_set_ontology_tag": "UBERON_0001950",
                                              "cell_set_alias_assignee": "Bosiljka Tasic",
                                              "cell_set_alias_citation": "10.1038/s41586-018-0654-5",
                                              "taxonomy_id": "CCN201810310",
                                              "_row": "n60"
                                            }
                                          ],
                                          "children": [
                                            {
                                              "leaf_attributes": [
                                                {
                                                  "label": "Lamp5 Fam19a1 Pax6",
                                                  "members": 1,
                                                  "height": 0,
                                                  "leaf": true,
                                                  "edgePar.col": "#6D0000",
                                                  "edgePar.lwd": 1.6061,
                                                  "edgePar.conf": 0.743,
                                                  "nodePar.lab.cex": 0.7,
                                                  "nodePar.pch": 19,
                                                  "nodePar.lab.col": "#FF88AD",
                                                  "nodePar.cex": 0.5,
                                                  "nodePar.col": "#FF88AD",
                                                  "value": 57,
                                                  "cell_set_accession": "CS201810310_57",
                                                  "original_label": "Lamp5 Fam19a1 Pax6",
                                                  "cell_set_label": "VISp_ALM 057",
                                                  "cell_set_alias": "Lamp5 Fam19a1 Pax6",
                                                  "cell_set_alt_alias": "",
                                                  "cell_set_preferred_alias": "Lamp5 Fam19a1 Pax6",
                                                  "cell_set_aligned_alias": "",
                                                  "cell_set_additional_aliases": "",
                                                  "cell_set_structure": "neocortex",
                                                  "cell_set_ontology_tag": "UBERON_0001950",
                                                  "cell_set_alias_assignee": "Bosiljka Tasic",
                                                  "cell_set_alias_citation": "10.1038/s41586-018-0654-5",
                                                  "taxonomy_id": "CCN201810310",
                                                  "_row": "Lamp5 Fam19a1 Pax6"
                                                }
                                              ]
                                            },
                                            {
                                              "leaf_attributes": [
                                                {
                                                  "label": "Lamp5 Fam19a1 Tmem182",
                                                  "members": 1,
                                                  "height": 0,
                                                  "leaf": true,
                                                  "edgePar.col": "#6D0000",
                                                  "edgePar.lwd": 1.6061,
                                                  "edgePar.conf": 0.743,
                                                  "nodePar.lab.cex": 0.7,
                                                  "nodePar.pch": 19,
                                                  "nodePar.lab.col": "#FFB8CE",
                                                  "nodePar.cex": 0.5,
                                                  "nodePar.col": "#FF88AD",
                                                  "value": 58,
                                                  "cell_set_accession": "CS201810310_58",
                                                  "original_label": "Lamp5 Fam19a1 Tmem182",
                                                  "cell_set_label": "VISp_ALM 058",
                                                  "cell_set_alias": "Lamp5 Fam19a1 Tmem182",
                                                  "cell_set_alt_alias": "",
                                                  "cell_set_preferred_alias": "Lamp5 Fam19a1 Tmem182",
                                                  "cell_set_aligned_alias": "",
                                                  "cell_set_additional_aliases": "",
                                                  "cell_set_structure": "neocortex",
                                                  "cell_set_ontology_tag": "UBERON_0001950",
                                                  "cell_set_alias_assignee": "Bosiljka Tasic",
                                                  "cell_set_alias_citation": "10.1038/s41586-018-0654-5",
                                                  "taxonomy_id": "CCN201810310",
                                                  "_row": "Lamp5 Fam19a1 Tmem182"
                                                }
                                              ]
                                            }
                                          ]
                                        },
                                        {
                                          "node_attributes": [
                                            {
                                              "members": 2,
                                              "midpoint": 0.5,
                                              "height": 0.0573,
                                              "label": "",
                                              "edgePar.col": "#7E0000",
                                              "edgePar.lwd": 1.5455,
                                              "edgePar.conf": 0.6969,
                                              "value": 59.5,
                                              "cell_set_accession": "CS201810310_194",
                                              "original_label": "n61",
                                              "cell_set_label": "VISp_ALM 059-060",
                                              "cell_set_alias": "",
                                              "cell_set_alt_alias": "",
                                              "cell_set_preferred_alias": "",
                                              "cell_set_aligned_alias": "",
                                              "cell_set_additional_aliases": "",
                                              "cell_set_structure": "neocortex",
                                              "cell_set_ontology_tag": "UBERON_0001950",
                                              "cell_set_alias_assignee": "Bosiljka Tasic",
                                              "cell_set_alias_citation": "10.1038/s41586-018-0654-5",
                                              "taxonomy_id": "CCN201810310",
                                              "_row": "n61"
                                            }
                                          ],
                                          "children": [
                                            {
                                              "leaf_attributes": [
                                                {
                                                  "label": "Lamp5 Ntn1 Npy2r",
                                                  "members": 1,
                                                  "height": 0,
                                                  "leaf": true,
                                                  "edgePar.col": "#7E0000",
                                                  "edgePar.lwd": 1.5455,
                                                  "edgePar.conf": 0.6969,
                                                  "nodePar.lab.cex": 0.7,
                                                  "nodePar.pch": 19,
                                                  "nodePar.lab.col": "#DD6091",
                                                  "nodePar.cex": 0.5,
                                                  "nodePar.col": "#DD6091",
                                                  "value": 59,
                                                  "cell_set_accession": "CS201810310_59",
                                                  "original_label": "Lamp5 Ntn1 Npy2r",
                                                  "cell_set_label": "VISp_ALM 059",
                                                  "cell_set_alias": "Lamp5 Ntn1 Npy2r",
                                                  "cell_set_alt_alias": "",
                                                  "cell_set_preferred_alias": "Lamp5 Ntn1 Npy2r",
                                                  "cell_set_aligned_alias": "",
                                                  "cell_set_additional_aliases": "",
                                                  "cell_set_structure": "neocortex",
                                                  "cell_set_ontology_tag": "UBERON_0001950",
                                                  "cell_set_alias_assignee": "Bosiljka Tasic",
                                                  "cell_set_alias_citation": "10.1038/s41586-018-0654-5",
                                                  "taxonomy_id": "CCN201810310",
                                                  "_row": "Lamp5 Ntn1 Npy2r"
                                                }
                                              ]
                                            },
                                            {
                                              "leaf_attributes": [
                                                {
                                                  "label": "Lamp5 Plch2 Dock5",
                                                  "members": 1,
                                                  "height": 0,
                                                  "leaf": true,
                                                  "edgePar.col": "#7E0000",
                                                  "edgePar.lwd": 1.5455,
                                                  "edgePar.conf": 0.6969,
                                                  "nodePar.lab.cex": 0.7,
                                                  "nodePar.pch": 19,
                                                  "nodePar.lab.col": "#FF7290",
                                                  "nodePar.cex": 0.5,
                                                  "nodePar.col": "#FF7290",
                                                  "value": 60,
                                                  "cell_set_accession": "CS201810310_60",
                                                  "original_label": "Lamp5 Plch2 Dock5",
                                                  "cell_set_label": "VISp_ALM 060",
                                                  "cell_set_alias": "Lamp5 Plch2 Dock5",
                                                  "cell_set_alt_alias": "",
                                                  "cell_set_preferred_alias": "Lamp5 Plch2 Dock5",
                                                  "cell_set_aligned_alias": "",
                                                  "cell_set_additional_aliases": "",
                                                  "cell_set_structure": "neocortex",
                                                  "cell_set_ontology_tag": "UBERON_0001950",
                                                  "cell_set_alias_assignee": "Bosiljka Tasic",
                                                  "cell_set_alias_citation": "10.1038/s41586-018-0654-5",
                                                  "taxonomy_id": "CCN201810310",
                                                  "_row": "Lamp5 Plch2 Dock5"
                                                }
                                              ]
                                            }
                                          ]
                                        }
                                      ]
                                    }
                                  ]
                                },
                                {
                                  "node_attributes": [
                                    {
                                      "members": 2,
                                      "midpoint": 0.5,
                                      "height": 0.0821,
                                      "label": "",
                                      "edgePar.col": "#820000",
                                      "edgePar.lwd": 1.5303,
                                      "edgePar.conf": 0.6929,
                                      "value": 61.5,
                                      "cell_set_accession": "CS201810310_195",
                                      "original_label": "n62",
                                      "cell_set_label": "VISp_ALM 061-062",
                                      "cell_set_alias": "",
                                      "cell_set_alt_alias": "",
                                      "cell_set_preferred_alias": "",
                                      "cell_set_aligned_alias": "",
                                      "cell_set_additional_aliases": "",
                                      "cell_set_structure": "neocortex",
                                      "cell_set_ontology_tag": "UBERON_0001950",
                                      "cell_set_alias_assignee": "Bosiljka Tasic",
                                      "cell_set_alias_citation": "10.1038/s41586-018-0654-5",
                                      "taxonomy_id": "CCN201810310",
                                      "_row": "n62"
                                    }
                                  ],
                                  "children": [
                                    {
                                      "leaf_attributes": [
                                        {
                                          "label": "Lamp5 Lsp1",
                                          "members": 1,
                                          "height": 0,
                                          "leaf": true,
                                          "edgePar.col": "#820000",
                                          "edgePar.lwd": 1.5303,
                                          "edgePar.conf": 0.6929,
                                          "nodePar.lab.cex": 0.7,
                                          "nodePar.pch": 19,
                                          "nodePar.lab.col": "#FFA388",
                                          "nodePar.cex": 0.5,
                                          "nodePar.col": "#FFA388",
                                          "value": 61,
                                          "cell_set_accession": "CS201810310_61",
                                          "original_label": "Lamp5 Lsp1",
                                          "cell_set_label": "VISp_ALM 061",
                                          "cell_set_alias": "Lamp5 Lsp1",
                                          "cell_set_alt_alias": "",
                                          "cell_set_preferred_alias": "Lamp5 Lsp1",
                                          "cell_set_aligned_alias": "",
                                          "cell_set_additional_aliases": "Lamp5 Rosehip",
                                          "cell_set_structure": "neocortex",
                                          "cell_set_ontology_tag": "UBERON_0001950",
                                          "cell_set_alias_assignee": "Bosiljka Tasic",
                                          "cell_set_alias_citation": "10.1038/s41586-018-0654-5",
                                          "taxonomy_id": "CCN201810310",
                                          "_row": "Lamp5 Lsp1"
                                        }
                                      ]
                                    },
                                    {
                                      "leaf_attributes": [
                                        {
                                          "label": "Lamp5 Lhx6",
                                          "members": 1,
                                          "height": 0,
                                          "leaf": true,
                                          "edgePar.col": "#820000",
                                          "edgePar.lwd": 1.5303,
                                          "edgePar.conf": 0.6929,
                                          "nodePar.lab.cex": 0.7,
                                          "nodePar.pch": 19,
                                          "nodePar.lab.col": "#C77963",
                                          "nodePar.cex": 0.5,
                                          "nodePar.col": "#C77963",
                                          "value": 62,
                                          "cell_set_accession": "CS201810310_62",
                                          "original_label": "Lamp5 Lhx6",
                                          "cell_set_label": "VISp_ALM 062",
                                          "cell_set_alias": "Lamp5 Lhx6",
                                          "cell_set_alt_alias": "",
                                          "cell_set_preferred_alias": "Lamp5 Lhx6",
                                          "cell_set_aligned_alias": "Lamp5 Lhx6",
                                          "cell_set_additional_aliases": "",
                                          "cell_set_structure": "neocortex",
                                          "cell_set_ontology_tag": "UBERON_0001950",
                                          "cell_set_alias_assignee": "Bosiljka Tasic",
                                          "cell_set_alias_citation": "10.1038/s41586-018-0654-5",
                                          "taxonomy_id": "CCN201810310",
                                          "_row": "Lamp5 Lhx6"
                                        }
                                      ]
                                    }
                                  ]
                                }
                              ]
                            },
                            {
                              "node_attributes": [
                                {
                                  "members": 6,
                                  "midpoint": 2.8125,
                                  "height": 0.1672,
                                  "label": "",
                                  "edgePar.col": "#B49B9B",
                                  "edgePar.lwd": 1.0909,
                                  "edgePar.conf": 0.4031,
                                  "value": 65.8125,
                                  "cell_set_accession": "CS201810310_196",
                                  "original_label": "n63",
                                  "cell_set_label": "VISp_ALM 063-068",
                                  "cell_set_alias": "",
                                  "cell_set_alt_alias": "",
                                  "cell_set_preferred_alias": "",
                                  "cell_set_aligned_alias": "",
                                  "cell_set_additional_aliases": "",
                                  "cell_set_structure": "neocortex",
                                  "cell_set_ontology_tag": "UBERON_0001950",
                                  "cell_set_alias_assignee": "Bosiljka Tasic",
                                  "cell_set_alias_citation": "10.1038/s41586-018-0654-5",
                                  "taxonomy_id": "CCN201810310",
                                  "_row": "n63"
                                }
                              ],
                              "children": [
                                {
                                  "node_attributes": [
                                    {
                                      "members": 4,
                                      "midpoint": 1.125,
                                      "height": 0.1304,
                                      "label": "Sncg",
                                      "edgePar.col": "#600000",
                                      "edgePar.lwd": 1.6515,
                                      "edgePar.conf": 0.7675,
                                      "value": 64.125,
                                      "cell_set_accession": "CS201810310_197",
                                      "original_label": "n64",
                                      "cell_set_label": "VISp_ALM 063-066",
                                      "cell_set_alias": "Sncg",
                                      "cell_set_alt_alias": "Sncg",
                                      "cell_set_preferred_alias": "Sncg",
                                      "cell_set_aligned_alias": "Sncg",
                                      "cell_set_additional_aliases": "",
                                      "cell_set_structure": "neocortex",
                                      "cell_set_ontology_tag": "UBERON_0001950",
                                      "cell_set_alias_assignee": "Bosiljka Tasic",
                                      "cell_set_alias_citation": "10.1038/s41586-018-0654-5",
                                      "taxonomy_id": "CCN201810310",
                                      "_row": "n64"
                                    }
                                  ],
                                  "children": [
                                    {
                                      "leaf_attributes": [
                                        {
                                          "members": 1,
                                          "height": 0,
                                          "label": "Sncg Slc17a8",
                                          "leaf": true,
                                          "edgePar.col": "#600000",
                                          "edgePar.lwd": 1.6515,
                                          "edgePar.conf": 0.7675,
                                          "nodePar.lab.cex": 0.7,
                                          "nodePar.pch": 19,
                                          "nodePar.lab.col": "#9440F3",
                                          "nodePar.cex": 0.5,
                                          "nodePar.col": "#9440F3",
                                          "value": 63,
                                          "cell_set_accession": "CS201810310_63",
                                          "original_label": "Sncg Slc17a8",
                                          "cell_set_label": "VISp_ALM 063",
                                          "cell_set_alias": "Sncg Slc17a8",
                                          "cell_set_alt_alias": "",
                                          "cell_set_preferred_alias": "Sncg Slc17a8",
                                          "cell_set_aligned_alias": "",
                                          "cell_set_additional_aliases": "",
                                          "cell_set_structure": "neocortex",
                                          "cell_set_ontology_tag": "UBERON_0001950",
                                          "cell_set_alias_assignee": "Bosiljka Tasic",
                                          "cell_set_alias_citation": "10.1038/s41586-018-0654-5",
                                          "taxonomy_id": "CCN201810310",
                                          "_row": "Sncg Slc17a8"
                                        }
                                      ]
                                    },
                                    {
                                      "node_attributes": [
                                        {
                                          "members": 3,
                                          "midpoint": 1.25,
                                          "height": 0.0852,
                                          "label": "",
                                          "edgePar.col": "#B08A8A",
                                          "edgePar.lwd": 1.1364,
                                          "edgePar.conf": 0.43,
                                          "value": 65.25,
                                          "cell_set_accession": "CS201810310_198",
                                          "original_label": "n65",
                                          "cell_set_label": "VISp_ALM 064-066",
                                          "cell_set_alias": "",
                                          "cell_set_alt_alias": "",
                                          "cell_set_preferred_alias": "",
                                          "cell_set_aligned_alias": "",
                                          "cell_set_additional_aliases": "",
                                          "cell_set_structure": "neocortex",
                                          "cell_set_ontology_tag": "UBERON_0001950",
                                          "cell_set_alias_assignee": "Bosiljka Tasic",
                                          "cell_set_alias_citation": "10.1038/s41586-018-0654-5",
                                          "taxonomy_id": "CCN201810310",
                                          "_row": "n65"
                                        }
                                      ],
                                      "children": [
                                        {
                                          "node_attributes": [
                                            {
                                              "members": 2,
                                              "midpoint": 0.5,
                                              "height": 0.0624,
                                              "label": "",
                                              "edgePar.col": "#040000",
                                              "edgePar.lwd": 1.9848,
                                              "edgePar.conf": 0.9874,
                                              "value": 64.5,
                                              "cell_set_accession": "CS201810310_199",
                                              "original_label": "n66",
                                              "cell_set_label": "VISp_ALM 064-065",
                                              "cell_set_alias": "",
                                              "cell_set_alt_alias": "",
                                              "cell_set_preferred_alias": "",
                                              "cell_set_aligned_alias": "",
                                              "cell_set_additional_aliases": "",
                                              "cell_set_structure": "neocortex",
                                              "cell_set_ontology_tag": "UBERON_0001950",
                                              "cell_set_alias_assignee": "Bosiljka Tasic",
                                              "cell_set_alias_citation": "10.1038/s41586-018-0654-5",
                                              "taxonomy_id": "CCN201810310",
                                              "_row": "n66"
                                            }
                                          ],
                                          "children": [
                                            {
                                              "leaf_attributes": [
                                                {
                                                  "label": "Sncg Vip Nptx2",
                                                  "members": 1,
                                                  "height": 0,
                                                  "leaf": true,
                                                  "edgePar.col": "#040000",
                                                  "edgePar.lwd": 1.9848,
                                                  "edgePar.conf": 0.9874,
                                                  "nodePar.lab.cex": 0.7,
                                                  "nodePar.pch": 19,
                                                  "nodePar.lab.col": "#9900B3",
                                                  "nodePar.cex": 0.5,
                                                  "nodePar.col": "#9900B3",
                                                  "value": 64,
                                                  "cell_set_accession": "CS201810310_64",
                                                  "original_label": "Sncg Vip Nptx2",
                                                  "cell_set_label": "VISp_ALM 064",
                                                  "cell_set_alias": "Sncg Vip Nptx2",
                                                  "cell_set_alt_alias": "",
                                                  "cell_set_preferred_alias": "Sncg Vip Nptx2",
                                                  "cell_set_aligned_alias": "",
                                                  "cell_set_additional_aliases": "",
                                                  "cell_set_structure": "neocortex",
                                                  "cell_set_ontology_tag": "UBERON_0001950",
                                                  "cell_set_alias_assignee": "Bosiljka Tasic",
                                                  "cell_set_alias_citation": "10.1038/s41586-018-0654-5",
                                                  "taxonomy_id": "CCN201810310",
                                                  "_row": "Sncg Vip Nptx2"
                                                }
                                              ]
                                            },
                                            {
                                              "leaf_attributes": [
                                                {
                                                  "label": "Sncg Gpr50",
                                                  "members": 1,
                                                  "height": 0,
                                                  "leaf": true,
                                                  "edgePar.col": "#040000",
                                                  "edgePar.lwd": 1.9848,
                                                  "edgePar.conf": 0.9874,
                                                  "nodePar.lab.cex": 0.7,
                                                  "nodePar.pch": 19,
                                                  "nodePar.lab.col": "#C266D1",
                                                  "nodePar.cex": 0.5,
                                                  "nodePar.col": "#9900B3",
                                                  "value": 65,
                                                  "cell_set_accession": "CS201810310_65",
                                                  "original_label": "Sncg Gpr50",
                                                  "cell_set_label": "VISp_ALM 065",
                                                  "cell_set_alias": "Sncg Gpr50",
                                                  "cell_set_alt_alias": "",
                                                  "cell_set_preferred_alias": "Sncg Gpr50",
                                                  "cell_set_aligned_alias": "",
                                                  "cell_set_additional_aliases": "",
                                                  "cell_set_structure": "neocortex",
                                                  "cell_set_ontology_tag": "UBERON_0001950",
                                                  "cell_set_alias_assignee": "Bosiljka Tasic",
                                                  "cell_set_alias_citation": "10.1038/s41586-018-0654-5",
                                                  "taxonomy_id": "CCN201810310",
                                                  "_row": "Sncg Gpr50"
                                                }
                                              ]
                                            }
                                          ]
                                        },
                                        {
                                          "leaf_attributes": [
                                            {
                                              "members": 1,
                                              "height": 0,
                                              "label": "Sncg Vip Itih5",
                                              "leaf": true,
                                              "edgePar.col": "#B08A8A",
                                              "edgePar.lwd": 1.1364,
                                              "edgePar.conf": 0.43,
                                              "nodePar.lab.cex": 0.7,
                                              "nodePar.pch": 19,
                                              "nodePar.lab.col": "#6C00BF",
                                              "nodePar.cex": 0.5,
                                              "nodePar.col": "#6C00BF",
                                              "value": 66,
                                              "cell_set_accession": "CS201810310_66",
                                              "original_label": "Sncg Vip Itih5",
                                              "cell_set_label": "VISp_ALM 066",
                                              "cell_set_alias": "Sncg Vip Itih5",
                                              "cell_set_alt_alias": "",
                                              "cell_set_preferred_alias": "Sncg Vip Itih5",
                                              "cell_set_aligned_alias": "",
                                              "cell_set_additional_aliases": "",
                                              "cell_set_structure": "neocortex",
                                              "cell_set_ontology_tag": "UBERON_0001950",
                                              "cell_set_alias_assignee": "Bosiljka Tasic",
                                              "cell_set_alias_citation": "10.1038/s41586-018-0654-5",
                                              "taxonomy_id": "CCN201810310",
                                              "_row": "Sncg Vip Itih5"
                                            }
                                          ]
                                        }
                                      ]
                                    }
                                  ]
                                },
                                {
                                  "node_attributes": [
                                    {
                                      "members": 2,
                                      "midpoint": 0.5,
                                      "height": 0.1008,
                                      "label": "Serpinf1",
                                      "edgePar.col": "#650000",
                                      "edgePar.lwd": 1.6364,
                                      "edgePar.conf": 0.7612,
                                      "value": 67.5,
                                      "cell_set_accession": "CS201810310_200",
                                      "original_label": "n67",
                                      "cell_set_label": "VISp_ALM 067-068",
                                      "cell_set_alias": "Serpinf1",
                                      "cell_set_alt_alias": "Serpinf1",
                                      "cell_set_preferred_alias": "Serpinf1",
                                      "cell_set_aligned_alias": "",
                                      "cell_set_additional_aliases": "Serpinf1",
                                      "cell_set_structure": "neocortex",
                                      "cell_set_ontology_tag": "UBERON_0001950",
                                      "cell_set_alias_assignee": "Bosiljka Tasic",
                                      "cell_set_alias_citation": "10.1038/s41586-018-0654-5",
                                      "taxonomy_id": "CCN201810310",
                                      "_row": "n67"
                                    }
                                  ],
                                  "children": [
                                    {
                                      "leaf_attributes": [
                                        {
                                          "label": "Serpinf1 Clrn1",
                                          "members": 1,
                                          "height": 0,
                                          "leaf": true,
                                          "edgePar.col": "#650000",
                                          "edgePar.lwd": 1.6364,
                                          "edgePar.conf": 0.7612,
                                          "nodePar.lab.cex": 0.7,
                                          "nodePar.pch": 19,
                                          "nodePar.lab.col": "#A700FF",
                                          "nodePar.cex": 0.5,
                                          "nodePar.col": "#A700FF",
                                          "value": 67,
                                          "cell_set_accession": "CS201810310_67",
                                          "original_label": "Serpinf1 Clrn1",
                                          "cell_set_label": "VISp_ALM 067",
                                          "cell_set_alias": "Serpinf1 Clrn1",
                                          "cell_set_alt_alias": "",
                                          "cell_set_preferred_alias": "Serpinf1 Clrn1",
                                          "cell_set_aligned_alias": "",
                                          "cell_set_additional_aliases": "",
                                          "cell_set_structure": "neocortex",
                                          "cell_set_ontology_tag": "UBERON_0001950",
                                          "cell_set_alias_assignee": "Bosiljka Tasic",
                                          "cell_set_alias_citation": "10.1038/s41586-018-0654-5",
                                          "taxonomy_id": "CCN201810310",
                                          "_row": "Serpinf1 Clrn1"
                                        }
                                      ]
                                    },
                                    {
                                      "leaf_attributes": [
                                        {
                                          "label": "Serpinf1 Aqp5 Vip",
                                          "members": 1,
                                          "height": 0,
                                          "leaf": true,
                                          "edgePar.col": "#650000",
                                          "edgePar.lwd": 1.6364,
                                          "edgePar.conf": 0.7612,
                                          "nodePar.lab.cex": 0.7,
                                          "nodePar.pch": 19,
                                          "nodePar.lab.col": "#CA66FF",
                                          "nodePar.cex": 0.5,
                                          "nodePar.col": "#A700FF",
                                          "value": 68,
                                          "cell_set_accession": "CS201810310_68",
                                          "original_label": "Serpinf1 Aqp5 Vip",
                                          "cell_set_label": "VISp_ALM 068",
                                          "cell_set_alias": "Serpinf1 Aqp5 Vip",
                                          "cell_set_alt_alias": "",
                                          "cell_set_preferred_alias": "Serpinf1 Aqp5 Vip",
                                          "cell_set_aligned_alias": "",
                                          "cell_set_additional_aliases": "",
                                          "cell_set_structure": "neocortex",
                                          "cell_set_ontology_tag": "UBERON_0001950",
                                          "cell_set_alias_assignee": "Bosiljka Tasic",
                                          "cell_set_alias_citation": "10.1038/s41586-018-0654-5",
                                          "taxonomy_id": "CCN201810310",
                                          "_row": "Serpinf1 Aqp5 Vip"
                                        }
                                      ]
                                    }
                                  ]
                                }
                              ]
                            }
                          ]
                        },
                        {
                          "node_attributes": [
                            {
                              "members": 16,
                              "midpoint": 5.0469,
                              "height": 0.1594,
                              "label": "Vip",
                              "edgePar.col": "#942222",
                              "edgePar.lwd": 1.4091,
                              "edgePar.conf": 0.6087,
                              "value": 74.2969,
                              "cell_set_accession": "CS201810310_201",
                              "original_label": "n68",
                              "cell_set_label": "VISp_ALM 069-084",
                              "cell_set_alias": "Vip",
                              "cell_set_alt_alias": "Vip",
                              "cell_set_preferred_alias": "Vip",
                              "cell_set_aligned_alias": "Vip",
                              "cell_set_additional_aliases": "",
                              "cell_set_structure": "neocortex",
                              "cell_set_ontology_tag": "UBERON_0001950",
                              "cell_set_alias_assignee": "Bosiljka Tasic",
                              "cell_set_alias_citation": "10.1038/s41586-018-0654-5",
                              "taxonomy_id": "CCN201810310",
                              "_row": "n68"
                            }
                          ],
                          "children": [
                            {
                              "node_attributes": [
                                {
                                  "members": 2,
                                  "midpoint": 0.5,
                                  "height": 0.0736,
                                  "label": "",
                                  "edgePar.col": "#1D0000",
                                  "edgePar.lwd": 1.8939,
                                  "edgePar.conf": 0.9325,
                                  "value": 69.5,
                                  "cell_set_accession": "CS201810310_202",
                                  "original_label": "n69",
                                  "cell_set_label": "VISp_ALM 069-070",
                                  "cell_set_alias": "",
                                  "cell_set_alt_alias": "",
                                  "cell_set_preferred_alias": "",
                                  "cell_set_aligned_alias": "",
                                  "cell_set_additional_aliases": "",
                                  "cell_set_structure": "neocortex",
                                  "cell_set_ontology_tag": "UBERON_0001950",
                                  "cell_set_alias_assignee": "Bosiljka Tasic",
                                  "cell_set_alias_citation": "10.1038/s41586-018-0654-5",
                                  "taxonomy_id": "CCN201810310",
                                  "_row": "n69"
                                }
                              ],
                              "children": [
                                {
                                  "leaf_attributes": [
                                    {
                                      "label": "Vip Igfbp6 Car10",
                                      "members": 1,
                                      "height": 0,
                                      "leaf": true,
                                      "edgePar.col": "#1D0000",
                                      "edgePar.lwd": 1.8939,
                                      "edgePar.conf": 0.9325,
                                      "nodePar.lab.cex": 0.7,
                                      "nodePar.pch": 19,
                                      "nodePar.lab.col": "#7779BF",
                                      "nodePar.cex": 0.5,
                                      "nodePar.col": "#7779BF",
                                      "value": 69,
                                      "cell_set_accession": "CS201810310_69",
                                      "original_label": "Vip Igfbp6 Car10",
                                      "cell_set_label": "VISp_ALM 069",
                                      "cell_set_alias": "Vip Igfbp6 Car10",
                                      "cell_set_alt_alias": "",
                                      "cell_set_preferred_alias": "Vip Igfbp6 Car10",
                                      "cell_set_aligned_alias": "",
                                      "cell_set_additional_aliases": "",
                                      "cell_set_structure": "neocortex",
                                      "cell_set_ontology_tag": "UBERON_0001950",
                                      "cell_set_alias_assignee": "Bosiljka Tasic",
                                      "cell_set_alias_citation": "10.1038/s41586-018-0654-5",
                                      "taxonomy_id": "CCN201810310",
                                      "_row": "Vip Igfbp6 Car10"
                                    }
                                  ]
                                },
                                {
                                  "leaf_attributes": [
                                    {
                                      "label": "Vip Igfbp6 Pltp",
                                      "members": 1,
                                      "height": 0,
                                      "leaf": true,
                                      "edgePar.col": "#1D0000",
                                      "edgePar.lwd": 1.8939,
                                      "edgePar.conf": 0.9325,
                                      "nodePar.lab.cex": 0.7,
                                      "nodePar.pch": 19,
                                      "nodePar.lab.col": "#8194CC",
                                      "nodePar.cex": 0.5,
                                      "nodePar.col": "#7779BF",
                                      "value": 70,
                                      "cell_set_accession": "CS201810310_70",
                                      "original_label": "Vip Igfbp6 Pltp",
                                      "cell_set_label": "VISp_ALM 070",
                                      "cell_set_alias": "Vip Igfbp6 Pltp",
                                      "cell_set_alt_alias": "",
                                      "cell_set_preferred_alias": "Vip Igfbp6 Pltp",
                                      "cell_set_aligned_alias": "",
                                      "cell_set_additional_aliases": "",
                                      "cell_set_structure": "neocortex",
                                      "cell_set_ontology_tag": "UBERON_0001950",
                                      "cell_set_alias_assignee": "Bosiljka Tasic",
                                      "cell_set_alias_citation": "10.1038/s41586-018-0654-5",
                                      "taxonomy_id": "CCN201810310",
                                      "_row": "Vip Igfbp6 Pltp"
                                    }
                                  ]
                                }
                              ]
                            },
                            {
                              "node_attributes": [
                                {
                                  "members": 14,
                                  "midpoint": 7.5938,
                                  "height": 0.1365,
                                  "label": "",
                                  "edgePar.col": "#A35C5C",
                                  "edgePar.lwd": 1.2576,
                                  "edgePar.conf": 0.5076,
                                  "value": 79.0938,
                                  "cell_set_accession": "CS201810310_203",
                                  "original_label": "n70",
                                  "cell_set_label": "VISp_ALM 071-084",
                                  "cell_set_alias": "",
                                  "cell_set_alt_alias": "",
                                  "cell_set_preferred_alias": "",
                                  "cell_set_aligned_alias": "",
                                  "cell_set_additional_aliases": "",
                                  "cell_set_structure": "neocortex",
                                  "cell_set_ontology_tag": "UBERON_0001950",
                                  "cell_set_alias_assignee": "Bosiljka Tasic",
                                  "cell_set_alias_citation": "10.1038/s41586-018-0654-5",
                                  "taxonomy_id": "CCN201810310",
                                  "_row": "n70"
                                }
                              ],
                              "children": [
                                {
                                  "node_attributes": [
                                    {
                                      "members": 11,
                                      "midpoint": 2.9375,
                                      "height": 0.1219,
                                      "label": "",
                                      "edgePar.col": "#983333",
                                      "edgePar.lwd": 1.3636,
                                      "edgePar.conf": 0.5813,
                                      "value": 74.9375,
                                      "cell_set_accession": "CS201810310_204",
                                      "original_label": "n71",
                                      "cell_set_label": "VISp_ALM 071-081",
                                      "cell_set_alias": "",
                                      "cell_set_alt_alias": "",
                                      "cell_set_preferred_alias": "",
                                      "cell_set_aligned_alias": "",
                                      "cell_set_additional_aliases": "",
                                      "cell_set_structure": "neocortex",
                                      "cell_set_ontology_tag": "UBERON_0001950",
                                      "cell_set_alias_assignee": "Bosiljka Tasic",
                                      "cell_set_alias_citation": "10.1038/s41586-018-0654-5",
                                      "taxonomy_id": "CCN201810310",
                                      "_row": "n71"
                                    }
                                  ],
                                  "children": [
                                    {
                                      "node_attributes": [
                                        {
                                          "members": 2,
                                          "midpoint": 0.5,
                                          "height": 0.0817,
                                          "label": "",
                                          "edgePar.col": "#080000",
                                          "edgePar.lwd": 1.9697,
                                          "edgePar.conf": 0.9789,
                                          "value": 74.5,
                                          "cell_set_accession": "CS201810310_205",
                                          "original_label": "n72",
                                          "cell_set_label": "VISp_ALM 071-072",
                                          "cell_set_alias": "",
                                          "cell_set_alt_alias": "",
                                          "cell_set_preferred_alias": "",
                                          "cell_set_aligned_alias": "",
                                          "cell_set_additional_aliases": "",
                                          "cell_set_structure": "neocortex",
                                          "cell_set_ontology_tag": "UBERON_0001950",
                                          "cell_set_alias_assignee": "Bosiljka Tasic",
                                          "cell_set_alias_citation": "10.1038/s41586-018-0654-5",
                                          "taxonomy_id": "CCN201810310",
                                          "_row": "n72"
                                        }
                                      ],
                                      "children": [
                                        {
                                          "leaf_attributes": [
                                            {
                                              "label": "Vip Lmo1 Fam159b",
                                              "members": 1,
                                              "height": 0,
                                              "leaf": true,
                                              "edgePar.col": "#080000",
                                              "edgePar.lwd": 1.9697,
                                              "edgePar.conf": 0.9789,
                                              "nodePar.lab.cex": 0.7,
                                              "nodePar.pch": 19,
                                              "nodePar.lab.col": "#756FB3",
                                              "nodePar.cex": 0.5,
                                              "nodePar.col": "#756FB3",
                                              "value": 74,
                                              "cell_set_accession": "CS201810310_71",
                                              "original_label": "Vip Lmo1 Fam159b",
                                              "cell_set_label": "VISp_ALM 071",
                                              "cell_set_alias": "Vip Lmo1 Fam159b",
                                              "cell_set_alt_alias": "",
                                              "cell_set_preferred_alias": "Vip Lmo1 Fam159b",
                                              "cell_set_aligned_alias": "",
                                              "cell_set_additional_aliases": "",
                                              "cell_set_structure": "neocortex",
                                              "cell_set_ontology_tag": "UBERON_0001950",
                                              "cell_set_alias_assignee": "Bosiljka Tasic",
                                              "cell_set_alias_citation": "10.1038/s41586-018-0654-5",
                                              "taxonomy_id": "CCN201810310",
                                              "_row": "Vip Lmo1 Fam159b"
                                            }
                                          ]
                                        },
                                        {
                                          "leaf_attributes": [
                                            {
                                              "label": "Vip Lmo1 Myl1",
                                              "members": 1,
                                              "height": 0,
                                              "leaf": true,
                                              "edgePar.col": "#080000",
                                              "edgePar.lwd": 1.9697,
                                              "edgePar.conf": 0.9789,
                                              "nodePar.lab.cex": 0.7,
                                              "nodePar.pch": 19,
                                              "nodePar.lab.col": "#9FAAFF",
                                              "nodePar.cex": 0.5,
                                              "nodePar.col": "#9FAAFF",
                                              "value": 75,
                                              "cell_set_accession": "CS201810310_72",
                                              "original_label": "Vip Lmo1 Myl1",
                                              "cell_set_label": "VISp_ALM 072",
                                              "cell_set_alias": "Vip Lmo1 Myl1",
                                              "cell_set_alt_alias": "",
                                              "cell_set_preferred_alias": "Vip Lmo1 Myl1",
                                              "cell_set_aligned_alias": "",
                                              "cell_set_additional_aliases": "",
                                              "cell_set_structure": "neocortex",
                                              "cell_set_ontology_tag": "UBERON_0001950",
                                              "cell_set_alias_assignee": "Bosiljka Tasic",
                                              "cell_set_alias_citation": "10.1038/s41586-018-0654-5",
                                              "taxonomy_id": "CCN201810310",
                                              "_row": "Vip Lmo1 Myl1"
                                            }
                                          ]
                                        }
                                      ]
                                    },
                                    {
                                      "node_attributes": [
                                        {
                                          "members": 9,
                                          "midpoint": 3.375,
                                          "height": 0.1113,
                                          "label": "",
                                          "edgePar.col": "#9B3F3F",
                                          "edgePar.lwd": 1.3333,
                                          "edgePar.conf": 0.5592,
                                          "value": 75.375,
                                          "cell_set_accession": "CS201810310_206",
                                          "original_label": "n73",
                                          "cell_set_label": "VISp_ALM 073-081",
                                          "cell_set_alias": "",
                                          "cell_set_alt_alias": "",
                                          "cell_set_preferred_alias": "",
                                          "cell_set_aligned_alias": "",
                                          "cell_set_additional_aliases": "",
                                          "cell_set_structure": "neocortex",
                                          "cell_set_ontology_tag": "UBERON_0001950",
                                          "cell_set_alias_assignee": "Bosiljka Tasic",
                                          "cell_set_alias_citation": "10.1038/s41586-018-0654-5",
                                          "taxonomy_id": "CCN201810310",
                                          "_row": "n73"
                                        }
                                      ],
                                      "children": [
                                        {
                                          "node_attributes": [
                                            {
                                              "members": 3,
                                              "midpoint": 0.75,
                                              "height": 0.0879,
                                              "label": "",
                                              "edgePar.col": "#4B0000",
                                              "edgePar.lwd": 1.7273,
                                              "edgePar.conf": 0.8209,
                                              "value": 71.75,
                                              "cell_set_accession": "CS201810310_207",
                                              "original_label": "n74",
                                              "cell_set_label": "VISp_ALM 073-075",
                                              "cell_set_alias": "",
                                              "cell_set_alt_alias": "",
                                              "cell_set_preferred_alias": "",
                                              "cell_set_aligned_alias": "",
                                              "cell_set_additional_aliases": "",
                                              "cell_set_structure": "neocortex",
                                              "cell_set_ontology_tag": "UBERON_0001950",
                                              "cell_set_alias_assignee": "Bosiljka Tasic",
                                              "cell_set_alias_citation": "10.1038/s41586-018-0654-5",
                                              "taxonomy_id": "CCN201810310",
                                              "_row": "n74"
                                            }
                                          ],
                                          "children": [
                                            {
                                              "leaf_attributes": [
                                                {
                                                  "members": 1,
                                                  "height": 0,
                                                  "label": "Vip Igfbp4 Mab21l1",
                                                  "leaf": true,
                                                  "edgePar.col": "#4B0000",
                                                  "edgePar.lwd": 1.7273,
                                                  "edgePar.conf": 0.8209,
                                                  "nodePar.lab.cex": 0.7,
                                                  "nodePar.pch": 19,
                                                  "nodePar.lab.col": "#533691",
                                                  "nodePar.cex": 0.5,
                                                  "nodePar.col": "#533691",
                                                  "value": 71,
                                                  "cell_set_accession": "CS201810310_73",
                                                  "original_label": "Vip Igfbp4 Mab21l1",
                                                  "cell_set_label": "VISp_ALM 073",
                                                  "cell_set_alias": "Vip Igfbp4 Mab21l1",
                                                  "cell_set_alt_alias": "",
                                                  "cell_set_preferred_alias": "Vip Igfbp4 Mab21l1",
                                                  "cell_set_aligned_alias": "",
                                                  "cell_set_additional_aliases": "",
                                                  "cell_set_structure": "neocortex",
                                                  "cell_set_ontology_tag": "UBERON_0001950",
                                                  "cell_set_alias_assignee": "Bosiljka Tasic",
                                                  "cell_set_alias_citation": "10.1038/s41586-018-0654-5",
                                                  "taxonomy_id": "CCN201810310",
                                                  "_row": "Vip Igfbp4 Mab21l1"
                                                }
                                              ]
                                            },
                                            {
                                              "node_attributes": [
                                                {
                                                  "members": 2,
                                                  "midpoint": 0.5,
                                                  "height": 0.0458,
                                                  "label": "",
                                                  "edgePar.col": "#000000",
                                                  "edgePar.lwd": 2,
                                                  "edgePar.conf": 1,
                                                  "value": 72.5,
                                                  "cell_set_accession": "CS201810310_208",
                                                  "original_label": "n75",
                                                  "cell_set_label": "VISp_ALM 074-075",
                                                  "cell_set_alias": "",
                                                  "cell_set_alt_alias": "",
                                                  "cell_set_preferred_alias": "",
                                                  "cell_set_aligned_alias": "",
                                                  "cell_set_additional_aliases": "",
                                                  "cell_set_structure": "neocortex",
                                                  "cell_set_ontology_tag": "UBERON_0001950",
                                                  "cell_set_alias_assignee": "Bosiljka Tasic",
                                                  "cell_set_alias_citation": "10.1038/s41586-018-0654-5",
                                                  "taxonomy_id": "CCN201810310",
                                                  "_row": "n75"
                                                }
                                              ],
                                              "children": [
                                                {
                                                  "leaf_attributes": [
                                                    {
                                                      "label": "Vip Arhgap36 Hmcn1",
                                                      "members": 1,
                                                      "height": 0,
                                                      "leaf": true,
                                                      "edgePar.col": "#000000",
                                                      "edgePar.lwd": 2,
                                                      "edgePar.conf": 1,
                                                      "nodePar.lab.cex": 0.7,
                                                      "nodePar.pch": 19,
                                                      "nodePar.lab.col": "#9189FF",
                                                      "nodePar.cex": 0.5,
                                                      "nodePar.col": "#9189FF",
                                                      "value": 72,
                                                      "cell_set_accession": "CS201810310_74",
                                                      "original_label": "Vip Arhgap36 Hmcn1",
                                                      "cell_set_label": "VISp_ALM 074",
                                                      "cell_set_alias": "Vip Arhgap36 Hmcn1",
                                                      "cell_set_alt_alias": "",
                                                      "cell_set_preferred_alias": "Vip Arhgap36 Hmcn1",
                                                      "cell_set_aligned_alias": "",
                                                      "cell_set_additional_aliases": "",
                                                      "cell_set_structure": "neocortex",
                                                      "cell_set_ontology_tag": "UBERON_0001950",
                                                      "cell_set_alias_assignee": "Bosiljka Tasic",
                                                      "cell_set_alias_citation": "10.1038/s41586-018-0654-5",
                                                      "taxonomy_id": "CCN201810310",
                                                      "_row": "Vip Arhgap36 Hmcn1"
                                                    }
                                                  ]
                                                },
                                                {
                                                  "leaf_attributes": [
                                                    {
                                                      "label": "Vip Gpc3 Slc18a3",
                                                      "members": 1,
                                                      "height": 0,
                                                      "leaf": true,
                                                      "edgePar.col": "#000000",
                                                      "edgePar.lwd": 2,
                                                      "edgePar.conf": 1,
                                                      "nodePar.lab.cex": 0.7,
                                                      "nodePar.pch": 19,
                                                      "nodePar.lab.col": "#B09FFF",
                                                      "nodePar.cex": 0.5,
                                                      "nodePar.col": "#B09FFF",
                                                      "value": 73,
                                                      "cell_set_accession": "CS201810310_75",
                                                      "original_label": "Vip Gpc3 Slc18a3",
                                                      "cell_set_label": "VISp_ALM 075",
                                                      "cell_set_alias": "Vip Gpc3 Slc18a3",
                                                      "cell_set_alt_alias": "",
                                                      "cell_set_preferred_alias": "Vip Gpc3 Slc18a3",
                                                      "cell_set_aligned_alias": "",
                                                      "cell_set_additional_aliases": "",
                                                      "cell_set_structure": "neocortex",
                                                      "cell_set_ontology_tag": "UBERON_0001950",
                                                      "cell_set_alias_assignee": "Bosiljka Tasic",
                                                      "cell_set_alias_citation": "10.1038/s41586-018-0654-5",
                                                      "taxonomy_id": "CCN201810310",
                                                      "_row": "Vip Gpc3 Slc18a3"
                                                    }
                                                  ]
                                                }
                                              ]
                                            }
                                          ]
                                        },
                                        {
                                          "node_attributes": [
                                            {
                                              "members": 6,
                                              "midpoint": 3,
                                              "height": 0.1018,
                                              "label": "",
                                              "edgePar.col": "#8C0505",
                                              "edgePar.lwd": 1.4848,
                                              "edgePar.conf": 0.6615,
                                              "value": 79,
                                              "cell_set_accession": "CS201810310_209",
                                              "original_label": "n76",
                                              "cell_set_label": "VISp_ALM 076-081",
                                              "cell_set_alias": "",
                                              "cell_set_alt_alias": "",
                                              "cell_set_preferred_alias": "",
                                              "cell_set_aligned_alias": "",
                                              "cell_set_additional_aliases": "",
                                              "cell_set_structure": "neocortex",
                                              "cell_set_ontology_tag": "UBERON_0001950",
                                              "cell_set_alias_assignee": "Bosiljka Tasic",
                                              "cell_set_alias_citation": "10.1038/s41586-018-0654-5",
                                              "taxonomy_id": "CCN201810310",
                                              "_row": "n76"
                                            }
                                          ],
                                          "children": [
                                            {
                                              "node_attributes": [
                                                {
                                                  "members": 4,
                                                  "midpoint": 1.5,
                                                  "height": 0.0766,
                                                  "label": "",
                                                  "edgePar.col": "#080000",
                                                  "edgePar.lwd": 1.9697,
                                                  "edgePar.conf": 0.9824,
                                                  "value": 77.5,
                                                  "cell_set_accession": "CS201810310_210",
                                                  "original_label": "n77",
                                                  "cell_set_label": "VISp_ALM 076-079",
                                                  "cell_set_alias": "",
                                                  "cell_set_alt_alias": "",
                                                  "cell_set_preferred_alias": "",
                                                  "cell_set_aligned_alias": "",
                                                  "cell_set_additional_aliases": "",
                                                  "cell_set_structure": "neocortex",
                                                  "cell_set_ontology_tag": "UBERON_0001950",
                                                  "cell_set_alias_assignee": "Bosiljka Tasic",
                                                  "cell_set_alias_citation": "10.1038/s41586-018-0654-5",
                                                  "taxonomy_id": "CCN201810310",
                                                  "_row": "n77"
                                                }
                                              ],
                                              "children": [
                                                {
                                                  "node_attributes": [
                                                    {
                                                      "members": 2,
                                                      "midpoint": 0.5,
                                                      "height": 0.0465,
                                                      "label": "",
                                                      "edgePar.col": "#820000",
                                                      "edgePar.lwd": 1.5303,
                                                      "edgePar.conf": 0.6923,
                                                      "value": 76.5,
                                                      "cell_set_accession": "CS201810310_211",
                                                      "original_label": "n78",
                                                      "cell_set_label": "VISp_ALM 076-077",
                                                      "cell_set_alias": "",
                                                      "cell_set_alt_alias": "",
                                                      "cell_set_preferred_alias": "",
                                                      "cell_set_aligned_alias": "",
                                                      "cell_set_additional_aliases": "",
                                                      "cell_set_structure": "neocortex",
                                                      "cell_set_ontology_tag": "UBERON_0001950",
                                                      "cell_set_alias_assignee": "Bosiljka Tasic",
                                                      "cell_set_alias_citation": "10.1038/s41586-018-0654-5",
                                                      "taxonomy_id": "CCN201810310",
                                                      "_row": "n78"
                                                    }
                                                  ],
                                                  "children": [
                                                    {
                                                      "leaf_attributes": [
                                                        {
                                                          "label": "Vip Ptprt Pkp2",
                                                          "members": 1,
                                                          "height": 0,
                                                          "leaf": true,
                                                          "edgePar.col": "#820000",
                                                          "edgePar.lwd": 1.5303,
                                                          "edgePar.conf": 0.6923,
                                                          "nodePar.lab.cex": 0.7,
                                                          "nodePar.pch": 19,
                                                          "nodePar.lab.col": "#FF00FF",
                                                          "nodePar.cex": 0.5,
                                                          "nodePar.col": "#FF00FF",
                                                          "value": 76,
                                                          "cell_set_accession": "CS201810310_76",
                                                          "original_label": "Vip Ptprt Pkp2",
                                                          "cell_set_label": "VISp_ALM 076",
                                                          "cell_set_alias": "Vip Ptprt Pkp2",
                                                          "cell_set_alt_alias": "",
                                                          "cell_set_preferred_alias": "Vip Ptprt Pkp2",
                                                          "cell_set_aligned_alias": "",
                                                          "cell_set_additional_aliases": "",
                                                          "cell_set_structure": "neocortex",
                                                          "cell_set_ontology_tag": "UBERON_0001950",
                                                          "cell_set_alias_assignee": "Bosiljka Tasic",
                                                          "cell_set_alias_citation": "10.1038/s41586-018-0654-5",
                                                          "taxonomy_id": "CCN201810310",
                                                          "_row": "Vip Ptprt Pkp2"
                                                        }
                                                      ]
                                                    },
                                                    {
                                                      "leaf_attributes": [
                                                        {
                                                          "label": "Vip Rspo4 Rxfp1 Chat",
                                                          "members": 1,
                                                          "height": 0,
                                                          "leaf": true,
                                                          "edgePar.col": "#820000",
                                                          "edgePar.lwd": 1.5303,
                                                          "edgePar.conf": 0.6923,
                                                          "nodePar.lab.cex": 0.7,
                                                          "nodePar.pch": 19,
                                                          "nodePar.lab.col": "#AF00E6",
                                                          "nodePar.cex": 0.5,
                                                          "nodePar.col": "#AF00E6",
                                                          "value": 77,
                                                          "cell_set_accession": "CS201810310_77",
                                                          "original_label": "Vip Rspo4 Rxfp1 Chat",
                                                          "cell_set_label": "VISp_ALM 077",
                                                          "cell_set_alias": "Vip Rspo4 Rxfp1 Chat",
                                                          "cell_set_alt_alias": "",
                                                          "cell_set_preferred_alias": "Vip Rspo4 Rxfp1 Chat",
                                                          "cell_set_aligned_alias": "",
                                                          "cell_set_additional_aliases": "",
                                                          "cell_set_structure": "neocortex",
                                                          "cell_set_ontology_tag": "UBERON_0001950",
                                                          "cell_set_alias_assignee": "Bosiljka Tasic",
                                                          "cell_set_alias_citation": "10.1038/s41586-018-0654-5",
                                                          "taxonomy_id": "CCN201810310",
                                                          "_row": "Vip Rspo4 Rxfp1 Chat"
                                                        }
                                                      ]
                                                    }
                                                  ]
                                                },
                                                {
                                                  "node_attributes": [
                                                    {
                                                      "members": 2,
                                                      "midpoint": 0.5,
                                                      "height": 0.059,
                                                      "label": "",
                                                      "edgePar.col": "#8A0000",
                                                      "edgePar.lwd": 1.5,
                                                      "edgePar.conf": 0.6721,
                                                      "value": 78.5,
                                                      "cell_set_accession": "CS201810310_212",
                                                      "original_label": "n79",
                                                      "cell_set_label": "VISp_ALM 078-079",
                                                      "cell_set_alias": "",
                                                      "cell_set_alt_alias": "",
                                                      "cell_set_preferred_alias": "",
                                                      "cell_set_aligned_alias": "",
                                                      "cell_set_additional_aliases": "",
                                                      "cell_set_structure": "neocortex",
                                                      "cell_set_ontology_tag": "UBERON_0001950",
                                                      "cell_set_alias_assignee": "Bosiljka Tasic",
                                                      "cell_set_alias_citation": "10.1038/s41586-018-0654-5",
                                                      "taxonomy_id": "CCN201810310",
                                                      "_row": "n79"
                                                    }
                                                  ],
                                                  "children": [
                                                    {
                                                      "leaf_attributes": [
                                                        {
                                                          "label": "Vip Lect1 Oxtr",
                                                          "members": 1,
                                                          "height": 0,
                                                          "leaf": true,
                                                          "edgePar.col": "#8A0000",
                                                          "edgePar.lwd": 1.5,
                                                          "edgePar.conf": 0.6721,
                                                          "nodePar.lab.cex": 0.7,
                                                          "nodePar.pch": 19,
                                                          "nodePar.lab.col": "#FF00B3",
                                                          "nodePar.cex": 0.5,
                                                          "nodePar.col": "#FF00B3",
                                                          "value": 78,
                                                          "cell_set_accession": "CS201810310_78",
                                                          "original_label": "Vip Lect1 Oxtr",
                                                          "cell_set_label": "VISp_ALM 078",
                                                          "cell_set_alias": "Vip Lect1 Oxtr",
                                                          "cell_set_alt_alias": "",
                                                          "cell_set_preferred_alias": "Vip Lect1 Oxtr",
                                                          "cell_set_aligned_alias": "",
                                                          "cell_set_additional_aliases": "",
                                                          "cell_set_structure": "neocortex",
                                                          "cell_set_ontology_tag": "UBERON_0001950",
                                                          "cell_set_alias_assignee": "Bosiljka Tasic",
                                                          "cell_set_alias_citation": "10.1038/s41586-018-0654-5",
                                                          "taxonomy_id": "CCN201810310",
                                                          "_row": "Vip Lect1 Oxtr"
                                                        }
                                                      ]
                                                    },
                                                    {
                                                      "leaf_attributes": [
                                                        {
                                                          "label": "Vip Rspo1 Itga4",
                                                          "members": 1,
                                                          "height": 0,
                                                          "leaf": true,
                                                          "edgePar.col": "#8A0000",
                                                          "edgePar.lwd": 1.5,
                                                          "edgePar.conf": 0.6721,
                                                          "nodePar.lab.cex": 0.7,
                                                          "nodePar.pch": 19,
                                                          "nodePar.lab.col": "#B3128A",
                                                          "nodePar.cex": 0.5,
                                                          "nodePar.col": "#B3128A",
                                                          "value": 79,
                                                          "cell_set_accession": "CS201810310_79",
                                                          "original_label": "Vip Rspo1 Itga4",
                                                          "cell_set_label": "VISp_ALM 079",
                                                          "cell_set_alias": "Vip Rspo1 Itga4",
                                                          "cell_set_alt_alias": "",
                                                          "cell_set_preferred_alias": "Vip Rspo1 Itga4",
                                                          "cell_set_aligned_alias": "",
                                                          "cell_set_additional_aliases": "",
                                                          "cell_set_structure": "neocortex",
                                                          "cell_set_ontology_tag": "UBERON_0001950",
                                                          "cell_set_alias_assignee": "Bosiljka Tasic",
                                                          "cell_set_alias_citation": "10.1038/s41586-018-0654-5",
                                                          "taxonomy_id": "CCN201810310",
                                                          "_row": "Vip Rspo1 Itga4"
                                                        }
                                                      ]
                                                    }
                                                  ]
                                                }
                                              ]
                                            },
                                            {
                                              "node_attributes": [
                                                {
                                                  "members": 2,
                                                  "midpoint": 0.5,
                                                  "height": 0.0647,
                                                  "label": "",
                                                  "edgePar.col": "#040000",
                                                  "edgePar.lwd": 1.9848,
                                                  "edgePar.conf": 0.9907,
                                                  "value": 80.5,
                                                  "cell_set_accession": "CS201810310_213",
                                                  "original_label": "n80",
                                                  "cell_set_label": "VISp_ALM 080-081",
                                                  "cell_set_alias": "",
                                                  "cell_set_alt_alias": "",
                                                  "cell_set_preferred_alias": "",
                                                  "cell_set_aligned_alias": "",
                                                  "cell_set_additional_aliases": "",
                                                  "cell_set_structure": "neocortex",
                                                  "cell_set_ontology_tag": "UBERON_0001950",
                                                  "cell_set_alias_assignee": "Bosiljka Tasic",
                                                  "cell_set_alias_citation": "10.1038/s41586-018-0654-5",
                                                  "taxonomy_id": "CCN201810310",
                                                  "_row": "n80"
                                                }
                                              ],
                                              "children": [
                                                {
                                                  "leaf_attributes": [
                                                    {
                                                      "label": "Vip Chat Htr1f",
                                                      "members": 1,
                                                      "height": 0,
                                                      "leaf": true,
                                                      "edgePar.col": "#040000",
                                                      "edgePar.lwd": 1.9848,
                                                      "edgePar.conf": 0.9907,
                                                      "nodePar.lab.cex": 0.7,
                                                      "nodePar.pch": 19,
                                                      "nodePar.lab.col": "#FF4DC1",
                                                      "nodePar.cex": 0.5,
                                                      "nodePar.col": "#FF4DC1",
                                                      "value": 80,
                                                      "cell_set_accession": "CS201810310_80",
                                                      "original_label": "Vip Chat Htr1f",
                                                      "cell_set_label": "VISp_ALM 080",
                                                      "cell_set_alias": "Vip Chat Htr1f",
                                                      "cell_set_alt_alias": "",
                                                      "cell_set_preferred_alias": "Vip Chat Htr1f",
                                                      "cell_set_aligned_alias": "",
                                                      "cell_set_additional_aliases": "",
                                                      "cell_set_structure": "neocortex",
                                                      "cell_set_ontology_tag": "UBERON_0001950",
                                                      "cell_set_alias_assignee": "Bosiljka Tasic",
                                                      "cell_set_alias_citation": "10.1038/s41586-018-0654-5",
                                                      "taxonomy_id": "CCN201810310",
                                                      "_row": "Vip Chat Htr1f"
                                                    }
                                                  ]
                                                },
                                                {
                                                  "leaf_attributes": [
                                                    {
                                                      "label": "Vip Pygm C1ql1",
                                                      "members": 1,
                                                      "height": 0,
                                                      "leaf": true,
                                                      "edgePar.col": "#040000",
                                                      "edgePar.lwd": 1.9848,
                                                      "edgePar.conf": 0.9907,
                                                      "nodePar.lab.cex": 0.7,
                                                      "nodePar.pch": 19,
                                                      "nodePar.lab.col": "#BD3D9A",
                                                      "nodePar.cex": 0.5,
                                                      "nodePar.col": "#BD3D9A",
                                                      "value": 81,
                                                      "cell_set_accession": "CS201810310_81",
                                                      "original_label": "Vip Pygm C1ql1",
                                                      "cell_set_label": "VISp_ALM 081",
                                                      "cell_set_alias": "Vip Pygm C1ql1",
                                                      "cell_set_alt_alias": "",
                                                      "cell_set_preferred_alias": "Vip Pygm C1ql1",
                                                      "cell_set_aligned_alias": "",
                                                      "cell_set_additional_aliases": "",
                                                      "cell_set_structure": "neocortex",
                                                      "cell_set_ontology_tag": "UBERON_0001950",
                                                      "cell_set_alias_assignee": "Bosiljka Tasic",
                                                      "cell_set_alias_citation": "10.1038/s41586-018-0654-5",
                                                      "taxonomy_id": "CCN201810310",
                                                      "_row": "Vip Pygm C1ql1"
                                                    }
                                                  ]
                                                }
                                              ]
                                            }
                                          ]
                                        }
                                      ]
                                    }
                                  ]
                                },
                                {
                                  "node_attributes": [
                                    {
                                      "members": 3,
                                      "midpoint": 1.25,
                                      "height": 0.0941,
                                      "label": "",
                                      "edgePar.col": "#600000",
                                      "edgePar.lwd": 1.6515,
                                      "edgePar.conf": 0.7654,
                                      "value": 83.25,
                                      "cell_set_accession": "CS201810310_214",
                                      "original_label": "n81",
                                      "cell_set_label": "VISp_ALM 082-084",
                                      "cell_set_alias": "",
                                      "cell_set_alt_alias": "",
                                      "cell_set_preferred_alias": "",
                                      "cell_set_aligned_alias": "",
                                      "cell_set_additional_aliases": "",
                                      "cell_set_structure": "neocortex",
                                      "cell_set_ontology_tag": "UBERON_0001950",
                                      "cell_set_alias_assignee": "Bosiljka Tasic",
                                      "cell_set_alias_citation": "10.1038/s41586-018-0654-5",
                                      "taxonomy_id": "CCN201810310",
                                      "_row": "n81"
                                    }
                                  ],
                                  "children": [
                                    {
                                      "node_attributes": [
                                        {
                                          "members": 2,
                                          "midpoint": 0.5,
                                          "height": 0.0497,
                                          "label": "",
                                          "edgePar.col": "#000000",
                                          "edgePar.lwd": 2,
                                          "edgePar.conf": 1,
                                          "value": 82.5,
                                          "cell_set_accession": "CS201810310_215",
                                          "original_label": "n82",
                                          "cell_set_label": "VISp_ALM 082-083",
                                          "cell_set_alias": "",
                                          "cell_set_alt_alias": "",
                                          "cell_set_preferred_alias": "",
                                          "cell_set_aligned_alias": "",
                                          "cell_set_additional_aliases": "",
                                          "cell_set_structure": "neocortex",
                                          "cell_set_ontology_tag": "UBERON_0001950",
                                          "cell_set_alias_assignee": "Bosiljka Tasic",
                                          "cell_set_alias_citation": "10.1038/s41586-018-0654-5",
                                          "taxonomy_id": "CCN201810310",
                                          "_row": "n82"
                                        }
                                      ],
                                      "children": [
                                        {
                                          "leaf_attributes": [
                                            {
                                              "label": "Vip Crispld2 Htr2c",
                                              "members": 1,
                                              "height": 0,
                                              "leaf": true,
                                              "edgePar.col": "#000000",
                                              "edgePar.lwd": 2,
                                              "edgePar.conf": 1,
                                              "nodePar.lab.cex": 0.7,
                                              "nodePar.pch": 19,
                                              "nodePar.lab.col": "#882E81",
                                              "nodePar.cex": 0.5,
                                              "nodePar.col": "#992E81",
                                              "value": 82,
                                              "cell_set_accession": "CS201810310_82",
                                              "original_label": "Vip Crispld2 Htr2c",
                                              "cell_set_label": "VISp_ALM 082",
                                              "cell_set_alias": "Vip Crispld2 Htr2c",
                                              "cell_set_alt_alias": "",
                                              "cell_set_preferred_alias": "Vip Crispld2 Htr2c",
                                              "cell_set_aligned_alias": "",
                                              "cell_set_additional_aliases": "",
                                              "cell_set_structure": "neocortex",
                                              "cell_set_ontology_tag": "UBERON_0001950",
                                              "cell_set_alias_assignee": "Bosiljka Tasic",
                                              "cell_set_alias_citation": "10.1038/s41586-018-0654-5",
                                              "taxonomy_id": "CCN201810310",
                                              "_row": "Vip Crispld2 Htr2c"
                                            }
                                          ]
                                        },
                                        {
                                          "leaf_attributes": [
                                            {
                                              "label": "Vip Crispld2 Kcne4",
                                              "members": 1,
                                              "height": 0,
                                              "leaf": true,
                                              "edgePar.col": "#000000",
                                              "edgePar.lwd": 2,
                                              "edgePar.conf": 1,
                                              "nodePar.lab.cex": 0.7,
                                              "nodePar.pch": 19,
                                              "nodePar.lab.col": "#AD589A",
                                              "nodePar.cex": 0.5,
                                              "nodePar.col": "#992E81",
                                              "value": 83,
                                              "cell_set_accession": "CS201810310_83",
                                              "original_label": "Vip Crispld2 Kcne4",
                                              "cell_set_label": "VISp_ALM 083",
                                              "cell_set_alias": "Vip Crispld2 Kcne4",
                                              "cell_set_alt_alias": "",
                                              "cell_set_preferred_alias": "Vip Crispld2 Kcne4",
                                              "cell_set_aligned_alias": "",
                                              "cell_set_additional_aliases": "",
                                              "cell_set_structure": "neocortex",
                                              "cell_set_ontology_tag": "UBERON_0001950",
                                              "cell_set_alias_assignee": "Bosiljka Tasic",
                                              "cell_set_alias_citation": "10.1038/s41586-018-0654-5",
                                              "taxonomy_id": "CCN201810310",
                                              "_row": "Vip Crispld2 Kcne4"
                                            }
                                          ]
                                        }
                                      ]
                                    },
                                    {
                                      "leaf_attributes": [
                                        {
                                          "members": 1,
                                          "height": 0,
                                          "label": "Vip Col15a1 Pde1a",
                                          "leaf": true,
                                          "edgePar.col": "#600000",
                                          "edgePar.lwd": 1.6515,
                                          "edgePar.conf": 0.7654,
                                          "nodePar.lab.cex": 0.7,
                                          "nodePar.pch": 19,
                                          "nodePar.lab.col": "#AC3491",
                                          "nodePar.cex": 0.5,
                                          "nodePar.col": "#7A0099",
                                          "value": 84,
                                          "cell_set_accession": "CS201810310_84",
                                          "original_label": "Vip Col15a1 Pde1a",
                                          "cell_set_label": "VISp_ALM 084",
                                          "cell_set_alias": "Vip Col15a1 Pde1a",
                                          "cell_set_alt_alias": "",
                                          "cell_set_preferred_alias": "Vip Col15a1 Pde1a",
                                          "cell_set_aligned_alias": "",
                                          "cell_set_additional_aliases": "",
                                          "cell_set_structure": "neocortex",
                                          "cell_set_ontology_tag": "UBERON_0001950",
                                          "cell_set_alias_assignee": "Bosiljka Tasic",
                                          "cell_set_alias_citation": "10.1038/s41586-018-0654-5",
                                          "taxonomy_id": "CCN201810310",
                                          "_row": "Vip Col15a1 Pde1a"
                                        }
                                      ]
                                    }
                                  ]
                                }
                              ]
                            }
                          ]
                        }
                      ]
                    },
                    {
                      "node_attributes": [
                        {
                          "members": 31,
                          "midpoint": 9.793,
                          "height": 0.2431,
                          "label": "",
                          "edgePar.col": "#190000",
                          "edgePar.lwd": 1.9091,
                          "edgePar.conf": 0.9442,
                          "value": 95.3316,
                          "cell_set_accession": "CS201810310_216",
                          "original_label": "n83",
                          "cell_set_label": "VISp_ALM 085-115",
                          "cell_set_alias": "",
                          "cell_set_alt_alias": "",
                          "cell_set_preferred_alias": "",
                          "cell_set_aligned_alias": "",
                          "cell_set_additional_aliases": "",
                          "cell_set_structure": "neocortex",
                          "cell_set_ontology_tag": "UBERON_0001950",
                          "cell_set_alias_assignee": "Bosiljka Tasic",
                          "cell_set_alias_citation": "10.1038/s41586-018-0654-5",
                          "taxonomy_id": "CCN201810310",
                          "_row": "n83"
                        }
                      ],
                      "children": [
                        {
                          "leaf_attributes": [
                            {
                              "members": 1,
                              "height": 0,
                              "label": "Sst Chodl",
                              "leaf": true,
                              "edgePar.col": "#190000",
                              "edgePar.lwd": 1.9091,
                              "edgePar.conf": 0.9442,
                              "nodePar.lab.cex": 0.7,
                              "nodePar.pch": 19,
                              "nodePar.lab.col": "#FFFF00",
                              "nodePar.cex": 0.5,
                              "nodePar.col": "#FFFF00",
                              "value": 85,
                              "cell_set_accession": "CS201810310_85",
                              "original_label": "Sst Chodl",
                              "cell_set_label": "VISp_ALM 085",
                              "cell_set_alias": "Sst Chodl",
                              "cell_set_alt_alias": "",
                              "cell_set_preferred_alias": "Sst Chodl",
                              "cell_set_aligned_alias": "Sst Chodl",
                              "cell_set_additional_aliases": "",
                              "cell_set_structure": "neocortex",
                              "cell_set_ontology_tag": "UBERON_0001950",
                              "cell_set_alias_assignee": "Bosiljka Tasic",
                              "cell_set_alias_citation": "10.1038/s41586-018-0654-5",
                              "taxonomy_id": "CCN201810310",
                              "_row": "Sst Chodl"
                            }
                          ]
                        },
                        {
                          "node_attributes": [
                            {
                              "members": 30,
                              "midpoint": 18.5859,
                              "height": 0.1912,
                              "label": "",
                              "edgePar.col": "#040000",
                              "edgePar.lwd": 1.9848,
                              "edgePar.conf": 0.99,
                              "value": 105.6632,
                              "cell_set_accession": "CS201810310_217",
                              "original_label": "n84",
                              "cell_set_label": "VISp_ALM 086-115",
                              "cell_set_alias": "",
                              "cell_set_alt_alias": "",
                              "cell_set_preferred_alias": "",
                              "cell_set_aligned_alias": "",
                              "cell_set_additional_aliases": "",
                              "cell_set_structure": "neocortex",
                              "cell_set_ontology_tag": "UBERON_0001950",
                              "cell_set_alias_assignee": "Bosiljka Tasic",
                              "cell_set_alias_citation": "10.1038/s41586-018-0654-5",
                              "taxonomy_id": "CCN201810310",
                              "_row": "n84"
                            }
                          ],
                          "children": [
                            {
                              "node_attributes": [
                                {
                                  "members": 20,
                                  "midpoint": 11.3125,
                                  "height": 0.1495,
                                  "label": "Sst",
                                  "edgePar.col": "#320000",
                                  "edgePar.lwd": 1.8182,
                                  "edgePar.conf": 0.8847,
                                  "value": 99.3889,
                                  "cell_set_accession": "CS201810310_218",
                                  "original_label": "n85",
                                  "cell_set_label": "VISp_ALM 086-105",
                                  "cell_set_alias": "Sst",
                                  "cell_set_alt_alias": "Sst",
                                  "cell_set_preferred_alias": "Sst",
                                  "cell_set_aligned_alias": "Sst",
                                  "cell_set_additional_aliases": "",
                                  "cell_set_structure": "neocortex",
                                  "cell_set_ontology_tag": "UBERON_0001950",
                                  "cell_set_alias_assignee": "Bosiljka Tasic",
                                  "cell_set_alias_citation": "10.1038/s41586-018-0654-5",
                                  "taxonomy_id": "CCN201810310",
                                  "_row": "n85"
                                }
                              ],
                              "children": [
                                {
                                  "node_attributes": [
                                    {
                                      "height": 0.1303,
                                      "members": 19,
                                      "midpoint": 3.625,
                                      "edgePar.col": "#9D4545",
                                      "edgePar.lwd": 1.3182,
                                      "edgePar.conf": 0.5508,
                                      "label": "",
                                      "value": 93.7778,
                                      "cell_set_accession": "CS201810310_219",
                                      "original_label": "n86",
                                      "cell_set_label": "VISp_ALM 086-104",
                                      "cell_set_alias": "",
                                      "cell_set_alt_alias": "",
                                      "cell_set_preferred_alias": "",
                                      "cell_set_aligned_alias": "",
                                      "cell_set_additional_aliases": "",
                                      "cell_set_structure": "neocortex",
                                      "cell_set_ontology_tag": "UBERON_0001950",
                                      "cell_set_alias_assignee": "Bosiljka Tasic",
                                      "cell_set_alias_citation": "10.1038/s41586-018-0654-5",
                                      "taxonomy_id": "CCN201810310"
                                    }
                                  ],
                                  "children": [
                                    {
                                      "node_attributes": [
                                        {
                                          "members": 2,
                                          "midpoint": 0.5,
                                          "height": 0.0607,
                                          "label": "",
                                          "edgePar.col": "#FBFBFB",
                                          "edgePar.lwd": 0.5303,
                                          "edgePar.conf": 0.0318,
                                          "value": 86.5,
                                          "cell_set_accession": "CS201810310_220",
                                          "original_label": "n87",
                                          "cell_set_label": "VISp_ALM 086-087",
                                          "cell_set_alias": "",
                                          "cell_set_alt_alias": "",
                                          "cell_set_preferred_alias": "",
                                          "cell_set_aligned_alias": "",
                                          "cell_set_additional_aliases": "",
                                          "cell_set_structure": "neocortex",
                                          "cell_set_ontology_tag": "UBERON_0001950",
                                          "cell_set_alias_assignee": "Bosiljka Tasic",
                                          "cell_set_alias_citation": "10.1038/s41586-018-0654-5",
                                          "taxonomy_id": "CCN201810310",
                                          "_row": "n87"
                                        }
                                      ],
                                      "children": [
                                        {
                                          "leaf_attributes": [
                                            {
                                              "label": "Sst Mme Fam114a1",
                                              "members": 1,
                                              "height": 0,
                                              "leaf": true,
                                              "edgePar.col": "#A05050",
                                              "edgePar.lwd": 1.2879,
                                              "edgePar.conf": 0.5327,
                                              "nodePar.lab.cex": 0.7,
                                              "nodePar.pch": 19,
                                              "nodePar.lab.col": "#FFBB33",
                                              "nodePar.cex": 0.5,
                                              "nodePar.col": "#FFBB33",
                                              "value": 86,
                                              "cell_set_accession": "CS201810310_86",
                                              "original_label": "Sst Mme Fam114a1",
                                              "cell_set_label": "VISp_ALM 086",
                                              "cell_set_alias": "Sst Mme Fam114a1",
                                              "cell_set_alt_alias": "",
                                              "cell_set_preferred_alias": "Sst Mme Fam114a1",
                                              "cell_set_aligned_alias": "",
                                              "cell_set_additional_aliases": "",
                                              "cell_set_structure": "neocortex",
                                              "cell_set_ontology_tag": "UBERON_0001950",
                                              "cell_set_alias_assignee": "Bosiljka Tasic",
                                              "cell_set_alias_citation": "10.1038/s41586-018-0654-5",
                                              "taxonomy_id": "CCN201810310",
                                              "_row": "Sst Mme Fam114a1"
                                            }
                                          ]
                                        },
                                        {
                                          "leaf_attributes": [
                                            {
                                              "label": "Sst Tac1 Htr1d",
                                              "members": 1,
                                              "height": 0,
                                              "leaf": true,
                                              "edgePar.col": "#A05050",
                                              "edgePar.lwd": 1.2879,
                                              "edgePar.conf": 0.5327,
                                              "nodePar.lab.cex": 0.7,
                                              "nodePar.pch": 19,
                                              "nodePar.lab.col": "#804811",
                                              "nodePar.cex": 0.5,
                                              "nodePar.col": "#804811",
                                              "value": 87,
                                              "cell_set_accession": "CS201810310_87",
                                              "original_label": "Sst Tac1 Htr1d",
                                              "cell_set_label": "VISp_ALM 087",
                                              "cell_set_alias": "Sst Tac1 Htr1d",
                                              "cell_set_alt_alias": "",
                                              "cell_set_preferred_alias": "Sst Tac1 Htr1d",
                                              "cell_set_aligned_alias": "",
                                              "cell_set_additional_aliases": "",
                                              "cell_set_structure": "neocortex",
                                              "cell_set_ontology_tag": "UBERON_0001950",
                                              "cell_set_alias_assignee": "Bosiljka Tasic",
                                              "cell_set_alias_citation": "10.1038/s41586-018-0654-5",
                                              "taxonomy_id": "CCN201810310",
                                              "_row": "Sst Tac1 Htr1d"
                                            }
                                          ]
                                        }
                                      ]
                                    },
                                    {
                                      "leaf_attributes": [
                                        {
                                          "members": 1,
                                          "height": 0,
                                          "label": "Sst Tac1 Tacr3",
                                          "leaf": true,
                                          "edgePar.col": "#FBFBFB",
                                          "edgePar.lwd": 0.5303,
                                          "edgePar.conf": 0.0318,
                                          "nodePar.lab.cex": 0.7,
                                          "nodePar.pch": 19,
                                          "nodePar.lab.col": "#B06411",
                                          "nodePar.cex": 0.5,
                                          "nodePar.col": "#B06411",
                                          "value": 88,
                                          "cell_set_accession": "CS201810310_88",
                                          "original_label": "Sst Tac1 Tacr3",
                                          "cell_set_label": "VISp_ALM 088",
                                          "cell_set_alias": "Sst Tac1 Tacr3",
                                          "cell_set_alt_alias": "",
                                          "cell_set_preferred_alias": "Sst Tac1 Tacr3",
                                          "cell_set_aligned_alias": "",
                                          "cell_set_additional_aliases": "",
                                          "cell_set_structure": "neocortex",
                                          "cell_set_ontology_tag": "UBERON_0001950",
                                          "cell_set_alias_assignee": "Bosiljka Tasic",
                                          "cell_set_alias_citation": "10.1038/s41586-018-0654-5",
                                          "taxonomy_id": "CCN201810310",
                                          "_row": "Sst Tac1 Tacr3"
                                        }
                                      ]
                                    },
                                    {
                                      "node_attributes": [
                                        {
                                          "members": 2,
                                          "midpoint": 0.5,
                                          "height": 0.0711,
                                          "label": "",
                                          "edgePar.col": "#FBFBFB",
                                          "edgePar.lwd": 0.5303,
                                          "edgePar.conf": 0.0318,
                                          "value": 89.5,
                                          "cell_set_accession": "CS201810310_221",
                                          "original_label": "n88",
                                          "cell_set_label": "VISp_ALM 089-090",
                                          "cell_set_alias": "",
                                          "cell_set_alt_alias": "",
                                          "cell_set_preferred_alias": "",
                                          "cell_set_aligned_alias": "",
                                          "cell_set_additional_aliases": "",
                                          "cell_set_structure": "neocortex",
                                          "cell_set_ontology_tag": "UBERON_0001950",
                                          "cell_set_alias_assignee": "Bosiljka Tasic",
                                          "cell_set_alias_citation": "10.1038/s41586-018-0654-5",
                                          "taxonomy_id": "CCN201810310",
                                          "_row": "n88"
                                        }
                                      ],
                                      "children": [
                                        {
                                          "leaf_attributes": [
                                            {
                                              "label": "Sst Calb2 Necab1",
                                              "members": 1,
                                              "height": 0,
                                              "leaf": true,
                                              "edgePar.col": "#A97373",
                                              "edgePar.lwd": 1.197,
                                              "edgePar.conf": 0.4679,
                                              "nodePar.lab.cex": 0.7,
                                              "nodePar.pch": 19,
                                              "nodePar.lab.col": "#BF480D",
                                              "nodePar.cex": 0.5,
                                              "nodePar.col": "#BF480D",
                                              "value": 89,
                                              "cell_set_accession": "CS201810310_89",
                                              "original_label": "Sst Calb2 Necab1",
                                              "cell_set_label": "VISp_ALM 089",
                                              "cell_set_alias": "Sst Calb2 Necab1",
                                              "cell_set_alt_alias": "",
                                              "cell_set_preferred_alias": "Sst Calb2 Necab1",
                                              "cell_set_aligned_alias": "",
                                              "cell_set_additional_aliases": "",
                                              "cell_set_structure": "neocortex",
                                              "cell_set_ontology_tag": "UBERON_0001950",
                                              "cell_set_alias_assignee": "Bosiljka Tasic",
                                              "cell_set_alias_citation": "10.1038/s41586-018-0654-5",
                                              "taxonomy_id": "CCN201810310",
                                              "_row": "Sst Calb2 Necab1"
                                            }
                                          ]
                                        },
                                        {
                                          "leaf_attributes": [
                                            {
                                              "label": "Sst Calb2 Pdlim5",
                                              "members": 1,
                                              "height": 0,
                                              "leaf": true,
                                              "edgePar.col": "#A97373",
                                              "edgePar.lwd": 1.197,
                                              "edgePar.conf": 0.4679,
                                              "nodePar.lab.cex": 0.7,
                                              "nodePar.pch": 19,
                                              "nodePar.lab.col": "#CC6D3D",
                                              "nodePar.cex": 0.5,
                                              "nodePar.col": "#BF480D",
                                              "value": 90,
                                              "cell_set_accession": "CS201810310_90",
                                              "original_label": "Sst Calb2 Pdlim5",
                                              "cell_set_label": "VISp_ALM 090",
                                              "cell_set_alias": "Sst Calb2 Pdlim5",
                                              "cell_set_alt_alias": "",
                                              "cell_set_preferred_alias": "Sst Calb2 Pdlim5",
                                              "cell_set_aligned_alias": "",
                                              "cell_set_additional_aliases": "",
                                              "cell_set_structure": "neocortex",
                                              "cell_set_ontology_tag": "UBERON_0001950",
                                              "cell_set_alias_assignee": "Bosiljka Tasic",
                                              "cell_set_alias_citation": "10.1038/s41586-018-0654-5",
                                              "taxonomy_id": "CCN201810310",
                                              "_row": "Sst Calb2 Pdlim5"
                                            }
                                          ]
                                        }
                                      ]
                                    },
                                    {
                                      "leaf_attributes": [
                                        {
                                          "members": 1,
                                          "height": 0,
                                          "label": "Sst Nr2f2 Necab1",
                                          "leaf": true,
                                          "edgePar.col": "#FBFBFB",
                                          "edgePar.lwd": 0.5303,
                                          "edgePar.conf": 0.0318,
                                          "nodePar.lab.cex": 0.7,
                                          "nodePar.pch": 19,
                                          "nodePar.lab.col": "#FFDF11",
                                          "nodePar.cex": 0.5,
                                          "nodePar.col": "#FFDF11",
                                          "value": 91,
                                          "cell_set_accession": "CS201810310_91",
                                          "original_label": "Sst Nr2f2 Necab1",
                                          "cell_set_label": "VISp_ALM 091",
                                          "cell_set_alias": "Sst Nr2f2 Necab1",
                                          "cell_set_alt_alias": "",
                                          "cell_set_preferred_alias": "Sst Nr2f2 Necab1",
                                          "cell_set_aligned_alias": "",
                                          "cell_set_additional_aliases": "",
                                          "cell_set_structure": "neocortex",
                                          "cell_set_ontology_tag": "UBERON_0001950",
                                          "cell_set_alias_assignee": "Bosiljka Tasic",
                                          "cell_set_alias_citation": "10.1038/s41586-018-0654-5",
                                          "taxonomy_id": "CCN201810310",
                                          "_row": "Sst Nr2f2 Necab1"
                                        }
                                      ]
                                    },
                                    {
                                      "node_attributes": [
                                        {
                                          "members": 3,
                                          "midpoint": 1.25,
                                          "height": 0.0671,
                                          "label": "",
                                          "edgePar.col": "#F9F9F9",
                                          "edgePar.lwd": 0.5455,
                                          "edgePar.conf": 0.0427,
                                          "value": 93,
                                          "cell_set_accession": "CS201810310_222",
                                          "original_label": "n89",
                                          "cell_set_label": "VISp_ALM 092-094",
                                          "cell_set_alias": "",
                                          "cell_set_alt_alias": "",
                                          "cell_set_preferred_alias": "",
                                          "cell_set_aligned_alias": "",
                                          "cell_set_additional_aliases": "",
                                          "cell_set_structure": "neocortex",
                                          "cell_set_ontology_tag": "UBERON_0001950",
                                          "cell_set_alias_assignee": "Bosiljka Tasic",
                                          "cell_set_alias_citation": "10.1038/s41586-018-0654-5",
                                          "taxonomy_id": "CCN201810310",
                                          "_row": "n89"
                                        }
                                      ],
                                      "children": [
                                        {
                                          "node_attributes": [
                                            {
                                              "members": 2,
                                              "midpoint": 0.5,
                                              "height": 0.0535,
                                              "label": "",
                                              "edgePar.col": "#B18F8F",
                                              "edgePar.lwd": 1.1212,
                                              "edgePar.conf": 0.423,
                                              "value": 93,
                                              "cell_set_accession": "CS201810310_223",
                                              "original_label": "n90",
                                              "cell_set_label": "VISp_ALM 092-093",
                                              "cell_set_alias": "",
                                              "cell_set_alt_alias": "",
                                              "cell_set_preferred_alias": "",
                                              "cell_set_aligned_alias": "",
                                              "cell_set_additional_aliases": "",
                                              "cell_set_structure": "neocortex",
                                              "cell_set_ontology_tag": "UBERON_0001950",
                                              "cell_set_alias_assignee": "Bosiljka Tasic",
                                              "cell_set_alias_citation": "10.1038/s41586-018-0654-5",
                                              "taxonomy_id": "CCN201810310",
                                              "_row": "n90"
                                            }
                                          ],
                                          "children": [
                                            {
                                              "leaf_attributes": [
                                                {
                                                  "label": "Sst Myh8 Etv1 ",
                                                  "members": 1,
                                                  "height": 0,
                                                  "leaf": true,
                                                  "edgePar.col": "#B18F8F",
                                                  "edgePar.lwd": 1.1212,
                                                  "edgePar.conf": 0.423,
                                                  "nodePar.lab.cex": 0.7,
                                                  "nodePar.pch": 19,
                                                  "nodePar.lab.col": "#D6C300",
                                                  "nodePar.cex": 0.5,
                                                  "nodePar.col": "#FFDF11",
                                                  "value": 92,
                                                  "cell_set_accession": "CS201810310_92",
                                                  "original_label": "Sst Myh8 Etv1 ",
                                                  "cell_set_label": "VISp_ALM 092",
                                                  "cell_set_alias": "Sst Myh8 Etv1 ",
                                                  "cell_set_alt_alias": "",
                                                  "cell_set_preferred_alias": "Sst Myh8 Etv1 ",
                                                  "cell_set_aligned_alias": "",
                                                  "cell_set_additional_aliases": "",
                                                  "cell_set_structure": "neocortex",
                                                  "cell_set_ontology_tag": "UBERON_0001950",
                                                  "cell_set_alias_assignee": "Bosiljka Tasic",
                                                  "cell_set_alias_citation": "10.1038/s41586-018-0654-5",
                                                  "taxonomy_id": "CCN201810310",
                                                  "_row": "Sst Myh8 Etv1 "
                                                }
                                              ]
                                            },
                                            {
                                              "leaf_attributes": [
                                                {
                                                  "label": "Sst Chrna2 Glra3",
                                                  "members": 1,
                                                  "height": 0,
                                                  "leaf": true,
                                                  "edgePar.col": "#B18F8F",
                                                  "edgePar.lwd": 1.1212,
                                                  "edgePar.conf": 0.423,
                                                  "nodePar.lab.cex": 0.7,
                                                  "nodePar.pch": 19,
                                                  "nodePar.lab.col": "#FF9F2C",
                                                  "nodePar.cex": 0.5,
                                                  "nodePar.col": "#FF9F2C",
                                                  "value": 94,
                                                  "cell_set_accession": "CS201810310_93",
                                                  "original_label": "Sst Chrna2 Glra3",
                                                  "cell_set_label": "VISp_ALM 093",
                                                  "cell_set_alias": "Sst Chrna2 Glra3",
                                                  "cell_set_alt_alias": "",
                                                  "cell_set_preferred_alias": "Sst Chrna2 Glra3",
                                                  "cell_set_aligned_alias": "",
                                                  "cell_set_additional_aliases": "",
                                                  "cell_set_structure": "neocortex",
                                                  "cell_set_ontology_tag": "UBERON_0001950",
                                                  "cell_set_alias_assignee": "Bosiljka Tasic",
                                                  "cell_set_alias_citation": "10.1038/s41586-018-0654-5",
                                                  "taxonomy_id": "CCN201810310",
                                                  "_row": "Sst Chrna2 Glra3"
                                                }
                                              ]
                                            }
                                          ]
                                        },
                                        {
                                          "leaf_attributes": [
                                            {
                                              "members": 1,
                                              "height": 0,
                                              "label": "Sst Myh8 Fibin",
                                              "leaf": true,
                                              "edgePar.col": "#B18F8F",
                                              "edgePar.lwd": 1.1212,
                                              "edgePar.conf": 0.4201,
                                              "nodePar.lab.cex": 0.7,
                                              "nodePar.pch": 19,
                                              "nodePar.lab.col": "#FF8011",
                                              "nodePar.cex": 0.5,
                                              "nodePar.col": "#FF8011",
                                              "value": 93,
                                              "cell_set_accession": "CS201810310_94",
                                              "original_label": "Sst Myh8 Fibin",
                                              "cell_set_label": "VISp_ALM 094",
                                              "cell_set_alias": "Sst Myh8 Fibin",
                                              "cell_set_alt_alias": "",
                                              "cell_set_preferred_alias": "Sst Myh8 Fibin",
                                              "cell_set_aligned_alias": "",
                                              "cell_set_additional_aliases": "",
                                              "cell_set_structure": "neocortex",
                                              "cell_set_ontology_tag": "UBERON_0001950",
                                              "cell_set_alias_assignee": "Bosiljka Tasic",
                                              "cell_set_alias_citation": "10.1038/s41586-018-0654-5",
                                              "taxonomy_id": "CCN201810310",
                                              "_row": "Sst Myh8 Fibin"
                                            }
                                          ]
                                        }
                                      ]
                                    },
                                    {
                                      "node_attributes": [
                                        {
                                          "members": 2,
                                          "midpoint": 0.5,
                                          "height": 0.0478,
                                          "label": "",
                                          "edgePar.col": "#F9F9F9",
                                          "edgePar.lwd": 0.5455,
                                          "edgePar.conf": 0.0427,
                                          "value": 95.5,
                                          "cell_set_accession": "CS201810310_224",
                                          "original_label": "n91",
                                          "cell_set_label": "VISp_ALM 095-096",
                                          "cell_set_alias": "",
                                          "cell_set_alt_alias": "",
                                          "cell_set_preferred_alias": "",
                                          "cell_set_aligned_alias": "",
                                          "cell_set_additional_aliases": "",
                                          "cell_set_structure": "neocortex",
                                          "cell_set_ontology_tag": "UBERON_0001950",
                                          "cell_set_alias_assignee": "Bosiljka Tasic",
                                          "cell_set_alias_citation": "10.1038/s41586-018-0654-5",
                                          "taxonomy_id": "CCN201810310",
                                          "_row": "n91"
                                        }
                                      ],
                                      "children": [
                                        {
                                          "leaf_attributes": [
                                            {
                                              "label": "Sst Chrna2 Ptgdr",
                                              "members": 1,
                                              "height": 0,
                                              "leaf": true,
                                              "edgePar.col": "#320000",
                                              "edgePar.lwd": 1.8182,
                                              "edgePar.conf": 0.8767,
                                              "nodePar.lab.cex": 0.7,
                                              "nodePar.pch": 19,
                                              "nodePar.lab.col": "#FFB307",
                                              "nodePar.cex": 0.5,
                                              "nodePar.col": "#FFB307",
                                              "value": 95,
                                              "cell_set_accession": "CS201810310_95",
                                              "original_label": "Sst Chrna2 Ptgdr",
                                              "cell_set_label": "VISp_ALM 095",
                                              "cell_set_alias": "Sst Chrna2 Ptgdr",
                                              "cell_set_alt_alias": "",
                                              "cell_set_preferred_alias": "Sst Chrna2 Ptgdr",
                                              "cell_set_aligned_alias": "",
                                              "cell_set_additional_aliases": "",
                                              "cell_set_structure": "neocortex",
                                              "cell_set_ontology_tag": "UBERON_0001950",
                                              "cell_set_alias_assignee": "Bosiljka Tasic",
                                              "cell_set_alias_citation": "10.1038/s41586-018-0654-5",
                                              "taxonomy_id": "CCN201810310",
                                              "_row": "Sst Chrna2 Ptgdr"
                                            }
                                          ]
                                        },
                                        {
                                          "leaf_attributes": [
                                            {
                                              "label": "Sst Tac2 Myh4",
                                              "members": 1,
                                              "height": 0,
                                              "leaf": true,
                                              "edgePar.col": "#320000",
                                              "edgePar.lwd": 1.8182,
                                              "edgePar.conf": 0.8767,
                                              "nodePar.lab.cex": 0.7,
                                              "nodePar.pch": 19,
                                              "nodePar.lab.col": "#D9C566",
                                              "nodePar.cex": 0.5,
                                              "nodePar.col": "#D9C566",
                                              "value": 96,
                                              "cell_set_accession": "CS201810310_96",
                                              "original_label": "Sst Tac2 Myh4",
                                              "cell_set_label": "VISp_ALM 096",
                                              "cell_set_alias": "Sst Tac2 Myh4",
                                              "cell_set_alt_alias": "",
                                              "cell_set_preferred_alias": "Sst Tac2 Myh4",
                                              "cell_set_aligned_alias": "",
                                              "cell_set_additional_aliases": "",
                                              "cell_set_structure": "neocortex",
                                              "cell_set_ontology_tag": "UBERON_0001950",
                                              "cell_set_alias_assignee": "Bosiljka Tasic",
                                              "cell_set_alias_citation": "10.1038/s41586-018-0654-5",
                                              "taxonomy_id": "CCN201810310",
                                              "_row": "Sst Tac2 Myh4"
                                            }
                                          ]
                                        }
                                      ]
                                    },
                                    {
                                      "node_attributes": [
                                        {
                                          "members": 2,
                                          "midpoint": 0.5,
                                          "height": 0.0601,
                                          "label": "",
                                          "edgePar.col": "#FBFBFB",
                                          "edgePar.lwd": 0.5303,
                                          "edgePar.conf": 0.0318,
                                          "value": 97.5,
                                          "cell_set_accession": "CS201810310_225",
                                          "original_label": "n92",
                                          "cell_set_label": "VISp_ALM 097-098",
                                          "cell_set_alias": "",
                                          "cell_set_alt_alias": "",
                                          "cell_set_preferred_alias": "",
                                          "cell_set_aligned_alias": "",
                                          "cell_set_additional_aliases": "",
                                          "cell_set_structure": "neocortex",
                                          "cell_set_ontology_tag": "UBERON_0001950",
                                          "cell_set_alias_assignee": "Bosiljka Tasic",
                                          "cell_set_alias_citation": "10.1038/s41586-018-0654-5",
                                          "taxonomy_id": "CCN201810310",
                                          "_row": "n92"
                                        }
                                      ],
                                      "children": [
                                        {
                                          "leaf_attributes": [
                                            {
                                              "label": "Sst Hpse Sema3c",
                                              "members": 1,
                                              "height": 0,
                                              "leaf": true,
                                              "edgePar.col": "#9B3F3F",
                                              "edgePar.lwd": 1.3333,
                                              "edgePar.conf": 0.556,
                                              "nodePar.lab.cex": 0.7,
                                              "nodePar.pch": 19,
                                              "nodePar.lab.col": "#BF9F00",
                                              "nodePar.cex": 0.5,
                                              "nodePar.col": "#BF9F00",
                                              "value": 97,
                                              "cell_set_accession": "CS201810310_97",
                                              "original_label": "Sst Hpse Sema3c",
                                              "cell_set_label": "VISp_ALM 097",
                                              "cell_set_alias": "Sst Hpse Sema3c",
                                              "cell_set_alt_alias": "",
                                              "cell_set_preferred_alias": "Sst Hpse Sema3c",
                                              "cell_set_aligned_alias": "",
                                              "cell_set_additional_aliases": "",
                                              "cell_set_structure": "neocortex",
                                              "cell_set_ontology_tag": "UBERON_0001950",
                                              "cell_set_alias_assignee": "Bosiljka Tasic",
                                              "cell_set_alias_citation": "10.1038/s41586-018-0654-5",
                                              "taxonomy_id": "CCN201810310",
                                              "_row": "Sst Hpse Sema3c"
                                            }
                                          ]
                                        },
                                        {
                                          "leaf_attributes": [
                                            {
                                              "label": "Sst Hpse Cbln4",
                                              "members": 1,
                                              "height": 0,
                                              "leaf": true,
                                              "edgePar.col": "#9B3F3F",
                                              "edgePar.lwd": 1.3333,
                                              "edgePar.conf": 0.556,
                                              "nodePar.lab.cex": 0.7,
                                              "nodePar.pch": 19,
                                              "nodePar.lab.col": "#806B19",
                                              "nodePar.cex": 0.5,
                                              "nodePar.col": "#806B19",
                                              "value": 98,
                                              "cell_set_accession": "CS201810310_98",
                                              "original_label": "Sst Hpse Cbln4",
                                              "cell_set_label": "VISp_ALM 098",
                                              "cell_set_alias": "Sst Hpse Cbln4",
                                              "cell_set_alt_alias": "",
                                              "cell_set_preferred_alias": "Sst Hpse Cbln4",
                                              "cell_set_aligned_alias": "",
                                              "cell_set_additional_aliases": "",
                                              "cell_set_structure": "neocortex",
                                              "cell_set_ontology_tag": "UBERON_0001950",
                                              "cell_set_alias_assignee": "Bosiljka Tasic",
                                              "cell_set_alias_citation": "10.1038/s41586-018-0654-5",
                                              "taxonomy_id": "CCN201810310",
                                              "_row": "Sst Hpse Cbln4"
                                            }
                                          ]
                                        }
                                      ]
                                    },
                                    {
                                      "node_attributes": [
                                        {
                                          "members": 3,
                                          "midpoint": 1.25,
                                          "height": 0.0609,
                                          "label": "",
                                          "edgePar.col": "#F9F9F9",
                                          "edgePar.lwd": 0.5455,
                                          "edgePar.conf": 0.0427,
                                          "value": 100.25,
                                          "cell_set_accession": "CS201810310_226",
                                          "original_label": "n93",
                                          "cell_set_label": "VISp_ALM 099-101",
                                          "cell_set_alias": "",
                                          "cell_set_alt_alias": "",
                                          "cell_set_preferred_alias": "",
                                          "cell_set_aligned_alias": "",
                                          "cell_set_additional_aliases": "",
                                          "cell_set_structure": "neocortex",
                                          "cell_set_ontology_tag": "UBERON_0001950",
                                          "cell_set_alias_assignee": "Bosiljka Tasic",
                                          "cell_set_alias_citation": "10.1038/s41586-018-0654-5",
                                          "taxonomy_id": "CCN201810310",
                                          "_row": "n93"
                                        }
                                      ],
                                      "children": [
                                        {
                                          "node_attributes": [
                                            {
                                              "members": 2,
                                              "midpoint": 0.5,
                                              "height": 0.0408,
                                              "label": "",
                                              "edgePar.col": "#000000",
                                              "edgePar.lwd": 2,
                                              "edgePar.conf": 1,
                                              "value": 99.5,
                                              "cell_set_accession": "CS201810310_227",
                                              "original_label": "n94",
                                              "cell_set_label": "VISp_ALM 099-100",
                                              "cell_set_alias": "",
                                              "cell_set_alt_alias": "",
                                              "cell_set_preferred_alias": "",
                                              "cell_set_aligned_alias": "",
                                              "cell_set_additional_aliases": "",
                                              "cell_set_structure": "neocortex",
                                              "cell_set_ontology_tag": "UBERON_0001950",
                                              "cell_set_alias_assignee": "Bosiljka Tasic",
                                              "cell_set_alias_citation": "10.1038/s41586-018-0654-5",
                                              "taxonomy_id": "CCN201810310",
                                              "_row": "n94"
                                            }
                                          ],
                                          "children": [
                                            {
                                              "leaf_attributes": [
                                                {
                                                  "label": "Sst Crhr2 Efemp1",
                                                  "members": 1,
                                                  "height": 0,
                                                  "leaf": true,
                                                  "edgePar.col": "#000000",
                                                  "edgePar.lwd": 2,
                                                  "edgePar.conf": 1,
                                                  "nodePar.lab.cex": 0.7,
                                                  "nodePar.pch": 19,
                                                  "nodePar.lab.col": "#B95541",
[truncated: 110,052 more chars]
