# Supplementary material for: Common cell type nomenclature for the mammalian brain
Source: eLife. 2020 Dec 29;9:e59928. doi: 10.7554/eLife.59928 (PMC7790494; doi:10.7554/eLife.59928)
Supplement: Supplementary file 1. — This file contains annotated cell sets from all 17 taxonomies shown in Table 4 along with annotated dendrograms and cell to cell set assignments for a subset of these taxonomies. This file is available on GitHub (https://github.com/AllenInstitute/nomenclature). [file elife-59928-supp1.zip › dendrogram_CCN201908210.json]

{
  "node_attributes": [
    {
      "members": 75,
      "midpoint": 57.5288,
      "height": 0.9146,
      "label": "",
      "cell_set_accession": "CS201908210_76",
      "original_label": "n1",
      "cell_set_label": "All cells",
      "cell_set_preferred_alias": "",
      "cell_set_aligned_alias": "",
      "cell_set_additional_aliases": "",
      "cell_set_structure": "middle temporal gyrus",
      "cell_set_ontology_tag": "UBERON:0002771",
      "cell_set_alias_assignee": "Trygve Bakken",
      "cell_set_alias_citation": "10.1038/s41586-019-1506-7",
      "taxonomy_id": "CCN201908210",
      "_row": "n1"
    }
  ],
  "children": [
    {
      "node_attributes": [
        {
          "members": 69,
          "midpoint": 42.0889,
          "height": 0.5566,
          "label": "Neuronal",
          "cell_set_accession": "CS201908210_77",
          "original_label": "n2",
          "cell_set_label": "MTG 001-069",
          "cell_set_preferred_alias": "Neuronal",
          "cell_set_aligned_alias": "",
          "cell_set_additional_aliases": "",
          "cell_set_structure": "middle temporal gyrus",
          "cell_set_ontology_tag": "UBERON:0002771",
          "cell_set_alias_assignee": "Trygve Bakken",
          "cell_set_alias_citation": "10.1038/s41586-019-1506-7",
          "taxonomy_id": "CCN201908210",
          "_row": "n2"
        }
      ],
      "children": [
        {
          "node_attributes": [
            {
              "members": 45,
              "midpoint": 23.2148,
              "height": 0.4148,
              "label": "Inhibitory",
              "cell_set_accession": "CS201908210_78",
              "original_label": "n3",
              "cell_set_label": "MTG 001-045",
              "cell_set_preferred_alias": "Inhibitory",
              "cell_set_aligned_alias": "GABAergic",
              "cell_set_additional_aliases": "",
              "cell_set_structure": "middle temporal gyrus",
              "cell_set_ontology_tag": "UBERON:0002771",
              "cell_set_alias_assignee": "Trygve Bakken",
              "cell_set_alias_citation": "10.1038/s41586-019-1506-7",
              "taxonomy_id": "CCN201908210",
              "_row": "n3"
            }
          ],
          "children": [
            {
              "node_attributes": [
                {
                  "members": 27,
                  "midpoint": 8.4297,
                  "height": 0.3449,
                  "label": "ADARB2 (CGE)",
                  "cell_set_accession": "CS201908210_79",
                  "original_label": "n4",
                  "cell_set_label": "MTG 001-027",
                  "cell_set_preferred_alias": "ADARB2 (CGE)",
                  "cell_set_aligned_alias": "CGE/PoA",
                  "cell_set_additional_aliases": "",
                  "cell_set_structure": "middle temporal gyrus",
                  "cell_set_ontology_tag": "UBERON:0002771",
                  "cell_set_alias_assignee": "Trygve Bakken",
                  "cell_set_alias_citation": "10.1038/s41586-019-1506-7",
                  "taxonomy_id": "CCN201908210",
                  "_row": "n4"
                }
              ],
              "children": [
                {
                  "node_attributes": [
                    {
                      "members": 6,
                      "midpoint": 1.8125,
                      "height": 0.2938,
                      "label": "LAMP5/PAX6",
                      "cell_set_accession": "CS201908210_80",
                      "original_label": "n5",
                      "cell_set_label": "MTG 001-006",
                      "cell_set_preferred_alias": "LAMP5/PAX6",
                      "cell_set_aligned_alias": "",
                      "cell_set_additional_aliases": "",
                      "cell_set_structure": "middle temporal gyrus",
                      "cell_set_ontology_tag": "UBERON:0002771",
                      "cell_set_alias_assignee": "Trygve Bakken",
                      "cell_set_alias_citation": "10.1038/s41586-019-1506-7",
                      "taxonomy_id": "CCN201908210",
                      "_row": "n5"
                    }
                  ],
                  "children": [
                    {
                      "node_attributes": [
                        {
                          "members": 2,
                          "midpoint": 0.5,
                          "height": 0.1516,
                          "label": "",
                          "cell_set_accession": "CS201908210_81",
                          "original_label": "n6",
                          "cell_set_label": "MTG 001-002",
                          "cell_set_preferred_alias": "",
                          "cell_set_aligned_alias": "Pax6",
                          "cell_set_additional_aliases": "",
                          "cell_set_structure": "middle temporal gyrus",
                          "cell_set_ontology_tag": "UBERON:0002771",
                          "cell_set_alias_assignee": "Trygve Bakken",
                          "cell_set_alias_citation": "10.1038/s41586-019-1506-7",
                          "taxonomy_id": "CCN201908210",
                          "_row": "n6"
                        }
                      ],
                      "children": [
                        {
                          "leaf_attributes": [
                            {
                              "label": "Inh L1-2 PAX6 CDH12",
                              "members": 1,
                              "height": 0,
                              "leaf": true,
                              "nodePar.pch": 19,
                              "nodePar.cex": 2,
                              "nodePar.lab.cex": 0.25,
                              "nodePar.lab.col": "#DDACC9",
                              "nodePar.col": "#DDACC9",
                              "cell_set_accession": "CS201908210_1",
                              "original_label": "Inh L1-2 PAX6 CDH12",
                              "cell_set_label": "MTG 001",
                              "cell_set_preferred_alias": "Inh L1-2 PAX6 CDH12",
                              "cell_set_aligned_alias": "",
                              "cell_set_additional_aliases": "",
                              "cell_set_structure": "middle temporal gyrus",
                              "cell_set_ontology_tag": "UBERON:0002771",
                              "cell_set_alias_assignee": "Trygve Bakken",
                              "cell_set_alias_citation": "10.1038/s41586-019-1506-7",
                              "taxonomy_id": "CCN201908210",
                              "_row": "Inh L1-2 PAX6 CDH12"
                            }
                          ]
                        },
                        {
                          "leaf_attributes": [
                            {
                              "label": "Inh L1-2 PAX6 TNFAIP8L3",
                              "members": 1,
                              "height": 0,
                              "leaf": true,
                              "nodePar.pch": 19,
                              "nodePar.cex": 2,
                              "nodePar.lab.cex": 0.25,
                              "nodePar.lab.col": "#FF88AD",
                              "nodePar.col": "#FF88AD",
                              "cell_set_accession": "CS201908210_2",
                              "original_label": "Inh L1-2 PAX6 TNFAIP8L3",
                              "cell_set_label": "MTG 002",
                              "cell_set_preferred_alias": "Inh L1-2 PAX6 TNFAIP8L3",
                              "cell_set_aligned_alias": "",
                              "cell_set_additional_aliases": "",
                              "cell_set_structure": "middle temporal gyrus",
                              "cell_set_ontology_tag": "UBERON:0002771",
                              "cell_set_alias_assignee": "Trygve Bakken",
                              "cell_set_alias_citation": "10.1038/s41586-019-1506-7",
                              "taxonomy_id": "CCN201908210",
                              "_row": "Inh L1-2 PAX6 TNFAIP8L3"
                            }
                          ]
                        }
                      ]
                    },
                    {
                      "node_attributes": [
                        {
                          "members": 4,
                          "midpoint": 1.125,
                          "height": 0.1782,
                          "label": "",
                          "cell_set_accession": "CS201908210_82",
                          "original_label": "n7",
                          "cell_set_label": "MTG 003-006",
                          "cell_set_preferred_alias": "",
                          "cell_set_aligned_alias": "",
                          "cell_set_additional_aliases": "",
                          "cell_set_structure": "middle temporal gyrus",
                          "cell_set_ontology_tag": "UBERON:0002771",
                          "cell_set_alias_assignee": "Trygve Bakken",
                          "cell_set_alias_citation": "10.1038/s41586-019-1506-7",
                          "taxonomy_id": "CCN201908210",
                          "_row": "n7"
                        }
                      ],
                      "children": [
                        {
                          "leaf_attributes": [
                            {
                              "members": 1,
                              "height": 0,
                              "label": "Inh L1 LAMP5 NMBR",
                              "leaf": true,
                              "nodePar.pch": 19,
                              "nodePar.cex": 2,
                              "nodePar.lab.cex": 0.25,
                              "nodePar.lab.col": "#E67B73",
                              "nodePar.col": "#E67B73",
                              "cell_set_accession": "CS201908210_3",
                              "original_label": "Inh L1 LAMP5 NMBR",
                              "cell_set_label": "MTG 003",
                              "cell_set_preferred_alias": "Inh L1 LAMP5 NMBR",
                              "cell_set_aligned_alias": "",
                              "cell_set_additional_aliases": "",
                              "cell_set_structure": "middle temporal gyrus",
                              "cell_set_ontology_tag": "UBERON:0002771",
                              "cell_set_alias_assignee": "Trygve Bakken",
                              "cell_set_alias_citation": "10.1038/s41586-019-1506-7",
                              "taxonomy_id": "CCN201908210",
                              "_row": "Inh L1 LAMP5 NMBR"
                            }
                          ]
                        },
                        {
                          "node_attributes": [
                            {
                              "members": 3,
                              "midpoint": 1.25,
                              "height": 0.1372,
                              "label": "",
                              "cell_set_accession": "CS201908210_83",
                              "original_label": "n8",
                              "cell_set_label": "MTG 004-006",
                              "cell_set_preferred_alias": "",
                              "cell_set_aligned_alias": "",
                              "cell_set_additional_aliases": "",
                              "cell_set_structure": "middle temporal gyrus",
                              "cell_set_ontology_tag": "UBERON:0002771",
                              "cell_set_alias_assignee": "Trygve Bakken",
                              "cell_set_alias_citation": "10.1038/s41586-019-1506-7",
                              "taxonomy_id": "CCN201908210",
                              "_row": "n8"
                            }
                          ],
                          "children": [
                            {
                              "node_attributes": [
                                {
                                  "members": 2,
                                  "midpoint": 0.5,
                                  "height": 0.0981,
                                  "label": "",
                                  "cell_set_accession": "CS201908210_84",
                                  "original_label": "n9",
                                  "cell_set_label": "MTG 004-005",
                                  "cell_set_preferred_alias": "",
                                  "cell_set_aligned_alias": "",
                                  "cell_set_additional_aliases": "Rosehip",
                                  "cell_set_structure": "middle temporal gyrus",
                                  "cell_set_ontology_tag": "UBERON:0002771",
                                  "cell_set_alias_assignee": "Trygve Bakken||Trygve Bakken",
                                  "cell_set_alias_citation": "10.1038/s41586-019-1506-7||10.1038/s41593-018-0205-2",
                                  "taxonomy_id": "CCN201908210",
                                  "_row": "n9"
                                }
                              ],
                              "children": [
                                {
                                  "leaf_attributes": [
                                    {
                                      "label": "Inh L1-4 LAMP5 LCP2",
                                      "members": 1,
                                      "height": 0,
                                      "leaf": true,
                                      "nodePar.pch": 19,
                                      "nodePar.cex": 2,
                                      "nodePar.lab.cex": 0.25,
                                      "nodePar.lab.col": "#FFA388",
                                      "nodePar.col": "#FFA388",
                                      "cell_set_accession": "CS201908210_4",
                                      "original_label": "Inh L1-4 LAMP5 LCP2",
                                      "cell_set_label": "MTG 004",
                                      "cell_set_preferred_alias": "Inh L1-4 LAMP5 LCP2",
                                      "cell_set_aligned_alias": "",
                                      "cell_set_additional_aliases": "",
                                      "cell_set_structure": "middle temporal gyrus",
                                      "cell_set_ontology_tag": "UBERON:0002771",
                                      "cell_set_alias_assignee": "Trygve Bakken",
                                      "cell_set_alias_citation": "10.1038/s41586-019-1506-7",
                                      "taxonomy_id": "CCN201908210",
                                      "_row": "Inh L1-4 LAMP5 LCP2"
                                    }
                                  ]
                                },
                                {
                                  "leaf_attributes": [
                                    {
                                      "label": "Inh L1-2 LAMP5 DBP",
                                      "members": 1,
                                      "height": 0,
                                      "leaf": true,
                                      "nodePar.pch": 19,
                                      "nodePar.cex": 2,
                                      "nodePar.lab.cex": 0.25,
                                      "nodePar.lab.col": "#FF7466",
                                      "nodePar.col": "#FF7466",
                                      "cell_set_accession": "CS201908210_5",
                                      "original_label": "Inh L1-2 LAMP5 DBP",
                                      "cell_set_label": "MTG 005",
                                      "cell_set_preferred_alias": "Inh L1-2 LAMP5 DBP",
                                      "cell_set_aligned_alias": "",
                                      "cell_set_additional_aliases": "",
                                      "cell_set_structure": "middle temporal gyrus",
                                      "cell_set_ontology_tag": "UBERON:0002771",
                                      "cell_set_alias_assignee": "Trygve Bakken",
                                      "cell_set_alias_citation": "10.1038/s41586-019-1506-7",
                                      "taxonomy_id": "CCN201908210",
                                      "_row": "Inh L1-2 LAMP5 DBP"
                                    }
                                  ]
                                }
                              ]
                            },
                            {
                              "leaf_attributes": [
                                {
                                  "members": 1,
                                  "height": 0,
                                  "label": "Inh L2-6 LAMP5 CA1",
                                  "leaf": true,
                                  "nodePar.pch": 19,
                                  "nodePar.cex": 2,
                                  "nodePar.lab.cex": 0.25,
                                  "nodePar.lab.col": "#C77963",
                                  "nodePar.col": "#C77963",
                                  "cell_set_accession": "CS201908210_6",
                                  "original_label": "Inh L2-6 LAMP5 CA1",
                                  "cell_set_label": "MTG 006",
                                  "cell_set_preferred_alias": "Inh L2-6 LAMP5 CA1",
                                  "cell_set_aligned_alias": "",
                                  "cell_set_additional_aliases": "Lamp Lhx6",
                                  "cell_set_structure": "middle temporal gyrus",
                                  "cell_set_ontology_tag": "UBERON:0002771",
                                  "cell_set_alias_assignee": "Trygve Bakken",
                                  "cell_set_alias_citation": "10.1038/s41586-019-1506-7",
                                  "taxonomy_id": "CCN201908210",
                                  "_row": "Inh L2-6 LAMP5 CA1"
                                }
                              ]
                            }
                          ]
                        }
                      ]
                    }
                  ]
                },
                {
                  "node_attributes": [
                    {
                      "members": 21,
                      "midpoint": 9.0469,
                      "height": 0.2745,
                      "label": "VIP",
                      "cell_set_accession": "CS201908210_85",
                      "original_label": "n10",
                      "cell_set_label": "MTG 007-027",
                      "cell_set_preferred_alias": "VIP",
                      "cell_set_aligned_alias": "",
                      "cell_set_additional_aliases": "",
                      "cell_set_structure": "middle temporal gyrus",
                      "cell_set_ontology_tag": "UBERON:0002771",
                      "cell_set_alias_assignee": "Trygve Bakken",
                      "cell_set_alias_citation": "10.1038/s41586-019-1506-7",
                      "taxonomy_id": "CCN201908210",
                      "_row": "n10"
                    }
                  ],
                  "children": [
                    {
                      "node_attributes": [
                        {
                          "members": 8,
                          "midpoint": 4.5,
                          "height": 0.2731,
                          "label": "",
                          "cell_set_accession": "CS201908210_86",
                          "original_label": "n11",
                          "cell_set_label": "MTG 007-014",
                          "cell_set_preferred_alias": "",
                          "cell_set_aligned_alias": "",
                          "cell_set_additional_aliases": "",
                          "cell_set_structure": "middle temporal gyrus",
                          "cell_set_ontology_tag": "UBERON:0002771",
                          "cell_set_alias_assignee": "Trygve Bakken",
                          "cell_set_alias_citation": "10.1038/s41586-019-1506-7",
                          "taxonomy_id": "CCN201908210",
                          "_row": "n11"
                        }
                      ],
                      "children": [
                        {
                          "node_attributes": [
                            {
                              "members": 6,
                              "midpoint": 2.5,
                              "height": 0.2306,
                              "label": "",
                              "cell_set_accession": "CS201908210_87",
                              "original_label": "n12",
                              "cell_set_label": "MTG 007-012",
                              "cell_set_preferred_alias": "",
                              "cell_set_aligned_alias": "",
                              "cell_set_additional_aliases": "",
                              "cell_set_structure": "middle temporal gyrus",
                              "cell_set_ontology_tag": "UBERON:0002771",
                              "cell_set_alias_assignee": "Trygve Bakken",
                              "cell_set_alias_citation": "10.1038/s41586-019-1506-7",
                              "taxonomy_id": "CCN201908210",
                              "_row": "n12"
                            }
                          ],
                          "children": [
                            {
                              "node_attributes": [
                                {
                                  "members": 3,
                                  "midpoint": 1.25,
                                  "height": 0.1322,
                                  "label": "",
                                  "cell_set_accession": "CS201908210_88",
                                  "original_label": "n13",
                                  "cell_set_label": "MTG 007-009",
                                  "cell_set_preferred_alias": "",
                                  "cell_set_aligned_alias": "",
                                  "cell_set_additional_aliases": "",
                                  "cell_set_structure": "middle temporal gyrus",
                                  "cell_set_ontology_tag": "UBERON:0002771",
                                  "cell_set_alias_assignee": "Trygve Bakken",
                                  "cell_set_alias_citation": "10.1038/s41586-019-1506-7",
                                  "taxonomy_id": "CCN201908210",
                                  "_row": "n13"
                                }
                              ],
                              "children": [
                                {
                                  "node_attributes": [
                                    {
                                      "members": 2,
                                      "midpoint": 0.5,
                                      "height": 0.0857,
                                      "label": "",
                                      "cell_set_accession": "CS201908210_89",
                                      "original_label": "n14",
                                      "cell_set_label": "MTG 007-008",
                                      "cell_set_preferred_alias": "",
                                      "cell_set_aligned_alias": "",
                                      "cell_set_additional_aliases": "",
                                      "cell_set_structure": "middle temporal gyrus",
                                      "cell_set_ontology_tag": "UBERON:0002771",
                                      "cell_set_alias_assignee": "Trygve Bakken",
                                      "cell_set_alias_citation": "10.1038/s41586-019-1506-7",
                                      "taxonomy_id": "CCN201908210",
                                      "_row": "n14"
                                    }
                                  ],
                                  "children": [
                                    {
                                      "leaf_attributes": [
                                        {
                                          "label": "Inh L1 SST CHRNA4",
                                          "members": 1,
                                          "height": 0,
                                          "leaf": true,
                                          "nodePar.pch": 19,
                                          "nodePar.cex": 2,
                                          "nodePar.lab.cex": 0.25,
                                          "nodePar.lab.col": "#DD6091",
                                          "nodePar.col": "#DD6091",
                                          "cell_set_accession": "CS201908210_7",
                                          "original_label": "Inh L1 SST CHRNA4",
                                          "cell_set_label": "MTG 007",
                                          "cell_set_preferred_alias": "Inh L1 SST CHRNA4",
                                          "cell_set_aligned_alias": "",
                                          "cell_set_additional_aliases": "",
                                          "cell_set_structure": "middle temporal gyrus",
                                          "cell_set_ontology_tag": "UBERON:0002771",
                                          "cell_set_alias_assignee": "Trygve Bakken",
                                          "cell_set_alias_citation": "10.1038/s41586-019-1506-7",
                                          "taxonomy_id": "CCN201908210",
                                          "_row": "Inh L1 SST CHRNA4"
                                        }
                                      ]
                                    },
                                    {
                                      "leaf_attributes": [
                                        {
                                          "label": "Inh L1-2 ADARB2 MC4R",
                                          "members": 1,
                                          "height": 0,
                                          "leaf": true,
                                          "nodePar.pch": 19,
                                          "nodePar.cex": 2,
                                          "nodePar.lab.cex": 0.25,
                                          "nodePar.lab.col": "#FF7290",
                                          "nodePar.col": "#FF7290",
                                          "cell_set_accession": "CS201908210_8",
                                          "original_label": "Inh L1-2 ADARB2 MC4R",
                                          "cell_set_label": "MTG 008",
                                          "cell_set_preferred_alias": "Inh L1-2 ADARB2 MC4R",
                                          "cell_set_aligned_alias": "",
                                          "cell_set_additional_aliases": "",
                                          "cell_set_structure": "middle temporal gyrus",
                                          "cell_set_ontology_tag": "UBERON:0002771",
                                          "cell_set_alias_assignee": "Trygve Bakken",
                                          "cell_set_alias_citation": "10.1038/s41586-019-1506-7",
                                          "taxonomy_id": "CCN201908210",
                                          "_row": "Inh L1-2 ADARB2 MC4R"
                                        }
                                      ]
                                    }
                                  ]
                                },
                                {
                                  "leaf_attributes": [
                                    {
                                      "members": 1,
                                      "height": 0,
                                      "label": "Inh L1-2 SST BAGE2",
                                      "leaf": true,
                                      "nodePar.pch": 19,
                                      "nodePar.cex": 2,
                                      "nodePar.lab.cex": 0.25,
                                      "nodePar.lab.col": "#9440F3",
                                      "nodePar.col": "#9440F3",
                                      "cell_set_accession": "CS201908210_9",
                                      "original_label": "Inh L1-2 SST BAGE2",
                                      "cell_set_label": "MTG 009",
                                      "cell_set_preferred_alias": "Inh L1-2 SST BAGE2",
                                      "cell_set_aligned_alias": "",
                                      "cell_set_additional_aliases": "",
                                      "cell_set_structure": "middle temporal gyrus",
                                      "cell_set_ontology_tag": "UBERON:0002771",
                                      "cell_set_alias_assignee": "Trygve Bakken",
                                      "cell_set_alias_citation": "10.1038/s41586-019-1506-7",
                                      "taxonomy_id": "CCN201908210",
                                      "_row": "Inh L1-2 SST BAGE2"
                                    }
                                  ]
                                }
                              ]
                            },
                            {
                              "node_attributes": [
                                {
                                  "members": 3,
                                  "midpoint": 0.75,
                                  "height": 0.1859,
                                  "label": "",
                                  "cell_set_accession": "CS201908210_90",
                                  "original_label": "n15",
                                  "cell_set_label": "MTG 010-012",
                                  "cell_set_preferred_alias": "",
                                  "cell_set_aligned_alias": "",
                                  "cell_set_additional_aliases": "",
                                  "cell_set_structure": "middle temporal gyrus",
                                  "cell_set_ontology_tag": "UBERON:0002771",
                                  "cell_set_alias_assignee": "Trygve Bakken",
                                  "cell_set_alias_citation": "10.1038/s41586-019-1506-7",
                                  "taxonomy_id": "CCN201908210",
                                  "_row": "n15"
                                }
                              ],
                              "children": [
                                {
                                  "leaf_attributes": [
                                    {
                                      "members": 1,
                                      "height": 0,
                                      "label": "Inh L1-3 VIP SYT6",
                                      "leaf": true,
                                      "nodePar.pch": 19,
                                      "nodePar.cex": 2,
                                      "nodePar.lab.cex": 0.25,
                                      "nodePar.lab.col": "#9900B3",
                                      "nodePar.col": "#9900B3",
                                      "cell_set_accession": "CS201908210_10",
                                      "original_label": "Inh L1-3 VIP SYT6",
                                      "cell_set_label": "MTG 010",
                                      "cell_set_preferred_alias": "Inh L1-3 VIP SYT6",
                                      "cell_set_aligned_alias": "",
                                      "cell_set_additional_aliases": "",
                                      "cell_set_structure": "middle temporal gyrus",
                                      "cell_set_ontology_tag": "UBERON:0002771",
                                      "cell_set_alias_assignee": "Trygve Bakken",
                                      "cell_set_alias_citation": "10.1038/s41586-019-1506-7",
                                      "taxonomy_id": "CCN201908210",
                                      "_row": "Inh L1-3 VIP SYT6"
                                    }
                                  ]
                                },
                                {
                                  "node_attributes": [
                                    {
                                      "members": 2,
                                      "midpoint": 0.5,
                                      "height": 0.1516,
                                      "label": "",
                                      "cell_set_accession": "CS201908210_91",
                                      "original_label": "n16",
                                      "cell_set_label": "MTG 011-012",
                                      "cell_set_preferred_alias": "",
                                      "cell_set_aligned_alias": "",
                                      "cell_set_additional_aliases": "",
                                      "cell_set_structure": "middle temporal gyrus",
                                      "cell_set_ontology_tag": "UBERON:0002771",
                                      "cell_set_alias_assignee": "Trygve Bakken",
                                      "cell_set_alias_citation": "10.1038/s41586-019-1506-7",
                                      "taxonomy_id": "CCN201908210",
                                      "_row": "n16"
                                    }
                                  ],
                                  "children": [
                                    {
                                      "leaf_attributes": [
                                        {
                                          "label": "Inh L1-2 VIP TSPAN12",
                                          "members": 1,
                                          "height": 0,
                                          "leaf": true,
                                          "nodePar.pch": 19,
                                          "nodePar.cex": 2,
                                          "nodePar.lab.cex": 0.25,
                                          "nodePar.lab.col": "#6C00BF",
                                          "nodePar.col": "#6C00BF",
                                          "cell_set_accession": "CS201908210_11",
                                          "original_label": "Inh L1-2 VIP TSPAN12",
                                          "cell_set_label": "MTG 011",
                                          "cell_set_preferred_alias": "Inh L1-2 VIP TSPAN12",
                                          "cell_set_aligned_alias": "",
                                          "cell_set_additional_aliases": "",
                                          "cell_set_structure": "middle temporal gyrus",
                                          "cell_set_ontology_tag": "UBERON:0002771",
                                          "cell_set_alias_assignee": "Trygve Bakken",
                                          "cell_set_alias_citation": "10.1038/s41586-019-1506-7",
                                          "taxonomy_id": "CCN201908210",
                                          "_row": "Inh L1-2 VIP TSPAN12"
                                        }
                                      ]
                                    },
                                    {
                                      "leaf_attributes": [
                                        {
                                          "label": "Inh L1-4 VIP CHRNA6",
                                          "members": 1,
                                          "height": 0,
                                          "leaf": true,
                                          "nodePar.pch": 19,
                                          "nodePar.cex": 2,
                                          "nodePar.lab.cex": 0.25,
                                          "nodePar.lab.col": "#7A0099",
                                          "nodePar.col": "#7A0099",
                                          "cell_set_accession": "CS201908210_12",
                                          "original_label": "Inh L1-4 VIP CHRNA6",
                                          "cell_set_label": "MTG 012",
                                          "cell_set_preferred_alias": "Inh L1-4 VIP CHRNA6",
                                          "cell_set_aligned_alias": "",
                                          "cell_set_additional_aliases": "",
                                          "cell_set_structure": "middle temporal gyrus",
                                          "cell_set_ontology_tag": "UBERON:0002771",
                                          "cell_set_alias_assignee": "Trygve Bakken",
                                          "cell_set_alias_citation": "10.1038/s41586-019-1506-7",
                                          "taxonomy_id": "CCN201908210",
                                          "_row": "Inh L1-4 VIP CHRNA6"
                                        }
                                      ]
                                    }
                                  ]
                                }
                              ]
                            }
                          ]
                        },
                        {
                          "node_attributes": [
                            {
                              "members": 2,
                              "midpoint": 0.5,
                              "height": 0.172,
                              "label": "",
                              "cell_set_accession": "CS201908210_92",
                              "original_label": "n17",
                              "cell_set_label": "MTG 013-014",
                              "cell_set_preferred_alias": "",
                              "cell_set_aligned_alias": "",
                              "cell_set_additional_aliases": "",
                              "cell_set_structure": "middle temporal gyrus",
                              "cell_set_ontology_tag": "UBERON:0002771",
                              "cell_set_alias_assignee": "Trygve Bakken",
                              "cell_set_alias_citation": "10.1038/s41586-019-1506-7",
                              "taxonomy_id": "CCN201908210",
                              "_row": "n17"
                            }
                          ],
                          "children": [
                            {
                              "leaf_attributes": [
                                {
                                  "label": "Inh L1-3 VIP ADAMTSL1",
                                  "members": 1,
                                  "height": 0,
                                  "leaf": true,
                                  "nodePar.pch": 19,
                                  "nodePar.cex": 2,
                                  "nodePar.lab.cex": 0.25,
                                  "nodePar.lab.col": "#7779BF",
                                  "nodePar.col": "#7779BF",
                                  "cell_set_accession": "CS201908210_13",
                                  "original_label": "Inh L1-3 VIP ADAMTSL1",
                                  "cell_set_label": "MTG 013",
                                  "cell_set_preferred_alias": "Inh L1-3 VIP ADAMTSL1",
                                  "cell_set_aligned_alias": "",
                                  "cell_set_additional_aliases": "",
                                  "cell_set_structure": "middle temporal gyrus",
                                  "cell_set_ontology_tag": "UBERON:0002771",
                                  "cell_set_alias_assignee": "Trygve Bakken",
                                  "cell_set_alias_citation": "10.1038/s41586-019-1506-7",
                                  "taxonomy_id": "CCN201908210",
                                  "_row": "Inh L1-3 VIP ADAMTSL1"
                                }
                              ]
                            },
                            {
                              "leaf_attributes": [
                                {
                                  "label": "Inh L1-4 VIP PENK",
                                  "members": 1,
                                  "height": 0,
                                  "leaf": true,
                                  "nodePar.pch": 19,
                                  "nodePar.cex": 2,
                                  "nodePar.lab.cex": 0.25,
                                  "nodePar.lab.col": "#3C3D73",
                                  "nodePar.col": "#3C3D73",
                                  "cell_set_accession": "CS201908210_14",
                                  "original_label": "Inh L1-4 VIP PENK",
                                  "cell_set_label": "MTG 014",
                                  "cell_set_preferred_alias": "Inh L1-4 VIP PENK",
                                  "cell_set_aligned_alias": "",
                                  "cell_set_additional_aliases": "",
                                  "cell_set_structure": "middle temporal gyrus",
                                  "cell_set_ontology_tag": "UBERON:0002771",
                                  "cell_set_alias_assignee": "Trygve Bakken",
                                  "cell_set_alias_citation": "10.1038/s41586-019-1506-7",
                                  "taxonomy_id": "CCN201908210",
                                  "_row": "Inh L1-4 VIP PENK"
                                }
                              ]
                            }
                          ]
                        }
                      ]
                    },
                    {
                      "node_attributes": [
                        {
                          "members": 13,
                          "midpoint": 5.5938,
                          "height": 0.2296,
                          "label": "",
                          "cell_set_accession": "CS201908210_93",
                          "original_label": "n18",
                          "cell_set_label": "MTG 015-027",
                          "cell_set_preferred_alias": "",
                          "cell_set_aligned_alias": "",
                          "cell_set_additional_aliases": "",
                          "cell_set_structure": "middle temporal gyrus",
                          "cell_set_ontology_tag": "UBERON:0002771",
                          "cell_set_alias_assignee": "Trygve Bakken",
                          "cell_set_alias_citation": "10.1038/s41586-019-1506-7",
                          "taxonomy_id": "CCN201908210",
                          "_row": "n18"
                        }
                      ],
                      "children": [
                        {
                          "node_attributes": [
                            {
                              "members": 5,
                              "midpoint": 2.375,
                              "height": 0.2035,
                              "label": "",
                              "cell_set_accession": "CS201908210_94",
                              "original_label": "n19",
                              "cell_set_label": "MTG 015-019",
                              "cell_set_preferred_alias": "",
                              "cell_set_aligned_alias": "",
                              "cell_set_additional_aliases": "",
                              "cell_set_structure": "middle temporal gyrus",
                              "cell_set_ontology_tag": "UBERON:0002771",
                              "cell_set_alias_assignee": "Trygve Bakken",
                              "cell_set_alias_citation": "10.1038/s41586-019-1506-7",
                              "taxonomy_id": "CCN201908210",
                              "_row": "n19"
                            }
                          ],
                          "children": [
                            {
                              "node_attributes": [
                                {
                                  "members": 3,
                                  "midpoint": 1.25,
                                  "height": 0.1598,
                                  "label": "",
                                  "cell_set_accession": "CS201908210_95",
                                  "original_label": "n20",
                                  "cell_set_label": "MTG 015-017",
                                  "cell_set_preferred_alias": "",
                                  "cell_set_aligned_alias": "",
                                  "cell_set_additional_aliases": "",
                                  "cell_set_structure": "middle temporal gyrus",
                                  "cell_set_ontology_tag": "UBERON:0002771",
                                  "cell_set_alias_assignee": "Trygve Bakken",
                                  "cell_set_alias_citation": "10.1038/s41586-019-1506-7",
                                  "taxonomy_id": "CCN201908210",
                                  "_row": "n20"
                                }
                              ],
                              "children": [
                                {
                                  "node_attributes": [
                                    {
                                      "members": 2,
                                      "midpoint": 0.5,
                                      "height": 0.1211,
                                      "label": "",
                                      "cell_set_accession": "CS201908210_96",
                                      "original_label": "n21",
                                      "cell_set_label": "MTG 015-016",
                                      "cell_set_preferred_alias": "",
                                      "cell_set_aligned_alias": "",
                                      "cell_set_additional_aliases": "",
                                      "cell_set_structure": "middle temporal gyrus",
                                      "cell_set_ontology_tag": "UBERON:0002771",
                                      "cell_set_alias_assignee": "Trygve Bakken",
                                      "cell_set_alias_citation": "10.1038/s41586-019-1506-7",
                                      "taxonomy_id": "CCN201908210",
                                      "_row": "n21"
                                    }
                                  ],
                                  "children": [
                                    {
                                      "leaf_attributes": [
                                        {
                                          "label": "Inh L2-6 VIP QPCT",
                                          "members": 1,
                                          "height": 0,
                                          "leaf": true,
                                          "nodePar.pch": 19,
                                          "nodePar.cex": 2,
                                          "nodePar.lab.cex": 0.25,
                                          "nodePar.lab.col": "#A700FF",
                                          "nodePar.col": "#A700FF",
                                          "cell_set_accession": "CS201908210_15",
                                          "original_label": "Inh L2-6 VIP QPCT",
                                          "cell_set_label": "MTG 015",
                                          "cell_set_preferred_alias": "Inh L2-6 VIP QPCT",
                                          "cell_set_aligned_alias": "",
                                          "cell_set_additional_aliases": "",
                                          "cell_set_structure": "middle temporal gyrus",
                                          "cell_set_ontology_tag": "UBERON:0002771",
                                          "cell_set_alias_assignee": "Trygve Bakken",
                                          "cell_set_alias_citation": "10.1038/s41586-019-1506-7",
                                          "taxonomy_id": "CCN201908210",
                                          "_row": "Inh L2-6 VIP QPCT"
                                        }
                                      ]
                                    },
                                    {
                                      "leaf_attributes": [
                                        {
                                          "label": "Inh L3-6 VIP HS3ST3A1",
                                          "members": 1,
                                          "height": 0,
                                          "leaf": true,
                                          "nodePar.pch": 19,
                                          "nodePar.cex": 2,
                                          "nodePar.lab.cex": 0.25,
                                          "nodePar.lab.col": "#FF00FF",
                                          "nodePar.col": "#FF00FF",
                                          "cell_set_accession": "CS201908210_16",
                                          "original_label": "Inh L3-6 VIP HS3ST3A1",
                                          "cell_set_label": "MTG 016",
                                          "cell_set_preferred_alias": "Inh L3-6 VIP HS3ST3A1",
                                          "cell_set_aligned_alias": "",
                                          "cell_set_additional_aliases": "",
                                          "cell_set_structure": "middle temporal gyrus",
                                          "cell_set_ontology_tag": "UBERON:0002771",
                                          "cell_set_alias_assignee": "Trygve Bakken",
                                          "cell_set_alias_citation": "10.1038/s41586-019-1506-7",
                                          "taxonomy_id": "CCN201908210",
                                          "_row": "Inh L3-6 VIP HS3ST3A1"
                                        }
                                      ]
                                    }
                                  ]
                                },
                                {
                                  "leaf_attributes": [
                                    {
                                      "members": 1,
                                      "height": 0,
                                      "label": "Inh L1-2 VIP PCDH20",
                                      "leaf": true,
                                      "nodePar.pch": 19,
                                      "nodePar.cex": 2,
                                      "nodePar.lab.cex": 0.25,
                                      "nodePar.lab.col": "#BD3D9A",
                                      "nodePar.col": "#BD3D9A",
                                      "cell_set_accession": "CS201908210_17",
                                      "original_label": "Inh L1-2 VIP PCDH20",
                                      "cell_set_label": "MTG 017",
                                      "cell_set_preferred_alias": "Inh L1-2 VIP PCDH20",
                                      "cell_set_aligned_alias": "",
                                      "cell_set_additional_aliases": "",
                                      "cell_set_structure": "middle temporal gyrus",
                                      "cell_set_ontology_tag": "UBERON:0002771",
                                      "cell_set_alias_assignee": "Trygve Bakken",
                                      "cell_set_alias_citation": "10.1038/s41586-019-1506-7",
                                      "taxonomy_id": "CCN201908210",
                                      "_row": "Inh L1-2 VIP PCDH20"
                                    }
                                  ]
                                }
                              ]
                            },
                            {
                              "node_attributes": [
                                {
                                  "members": 2,
                                  "midpoint": 0.5,
                                  "height": 0.1208,
                                  "label": "",
                                  "cell_set_accession": "CS201908210_97",
                                  "original_label": "n22",
                                  "cell_set_label": "MTG 018-019",
                                  "cell_set_preferred_alias": "",
                                  "cell_set_aligned_alias": "",
                                  "cell_set_additional_aliases": "",
                                  "cell_set_structure": "middle temporal gyrus",
                                  "cell_set_ontology_tag": "UBERON:0002771",
                                  "cell_set_alias_assignee": "Trygve Bakken",
                                  "cell_set_alias_citation": "10.1038/s41586-019-1506-7",
                                  "taxonomy_id": "CCN201908210",
                                  "_row": "n22"
                                }
                              ],
                              "children": [
                                {
                                  "leaf_attributes": [
                                    {
                                      "label": "Inh L2-5 VIP SERPINF1",
                                      "members": 1,
                                      "height": 0,
                                      "leaf": true,
                                      "nodePar.pch": 19,
                                      "nodePar.cex": 2,
                                      "nodePar.lab.cex": 0.25,
                                      "nodePar.lab.col": "#B09FFF",
                                      "nodePar.col": "#B09FFF",
                                      "cell_set_accession": "CS201908210_18",
                                      "original_label": "Inh L2-5 VIP SERPINF1",
                                      "cell_set_label": "MTG 018",
                                      "cell_set_preferred_alias": "Inh L2-5 VIP SERPINF1",
                                      "cell_set_aligned_alias": "",
                                      "cell_set_additional_aliases": "",
                                      "cell_set_structure": "middle temporal gyrus",
                                      "cell_set_ontology_tag": "UBERON:0002771",
                                      "cell_set_alias_assignee": "Trygve Bakken",
                                      "cell_set_alias_citation": "10.1038/s41586-019-1506-7",
                                      "taxonomy_id": "CCN201908210",
                                      "_row": "Inh L2-5 VIP SERPINF1"
                                    }
                                  ]
                                },
                                {
                                  "leaf_attributes": [
                                    {
                                      "label": "Inh L2-5 VIP TYR",
                                      "members": 1,
                                      "height": 0,
                                      "leaf": true,
                                      "nodePar.pch": 19,
                                      "nodePar.cex": 2,
                                      "nodePar.lab.cex": 0.25,
                                      "nodePar.lab.col": "#FF4DC1",
                                      "nodePar.col": "#FF4DC1",
                                      "cell_set_accession": "CS201908210_19",
                                      "original_label": "Inh L2-5 VIP TYR",
                                      "cell_set_label": "MTG 019",
                                      "cell_set_preferred_alias": "Inh L2-5 VIP TYR",
                                      "cell_set_aligned_alias": "",
                                      "cell_set_additional_aliases": "",
                                      "cell_set_structure": "middle temporal gyrus",
                                      "cell_set_ontology_tag": "UBERON:0002771",
                                      "cell_set_alias_assignee": "Trygve Bakken",
                                      "cell_set_alias_citation": "10.1038/s41586-019-1506-7",
                                      "taxonomy_id": "CCN201908210",
                                      "_row": "Inh L2-5 VIP TYR"
                                    }
                                  ]
                                }
                              ]
                            }
                          ]
                        },
                        {
                          "node_attributes": [
                            {
                              "members": 8,
                              "midpoint": 3.8125,
                              "height": 0.188,
                              "label": "",
                              "cell_set_accession": "CS201908210_98",
                              "original_label": "n23",
                              "cell_set_label": "MTG 020-027",
                              "cell_set_preferred_alias": "",
                              "cell_set_aligned_alias": "",
                              "cell_set_additional_aliases": "",
                              "cell_set_structure": "middle temporal gyrus",
                              "cell_set_ontology_tag": "UBERON:0002771",
                              "cell_set_alias_assignee": "Trygve Bakken",
                              "cell_set_alias_citation": "10.1038/s41586-019-1506-7",
                              "taxonomy_id": "CCN201908210",
                              "_row": "n23"
                            }
                          ],
                          "children": [
                            {
                              "node_attributes": [
                                {
                                  "members": 4,
                                  "midpoint": 2.125,
                                  "height": 0.1341,
                                  "label": "",
                                  "cell_set_accession": "CS201908210_99",
                                  "original_label": "n24",
                                  "cell_set_label": "MTG 020-023",
                                  "cell_set_preferred_alias": "",
                                  "cell_set_aligned_alias": "",
                                  "cell_set_additional_aliases": "",
                                  "cell_set_structure": "middle temporal gyrus",
                                  "cell_set_ontology_tag": "UBERON:0002771",
                                  "cell_set_alias_assignee": "Trygve Bakken",
                                  "cell_set_alias_citation": "10.1038/s41586-019-1506-7",
                                  "taxonomy_id": "CCN201908210",
                                  "_row": "n24"
                                }
                              ],
                              "children": [
                                {
                                  "node_attributes": [
                                    {
                                      "members": 3,
                                      "midpoint": 1.25,
                                      "height": 0.0953,
                                      "label": "",
                                      "cell_set_accession": "CS201908210_100",
                                      "original_label": "n25",
                                      "cell_set_label": "MTG 020-022",
                                      "cell_set_preferred_alias": "",
                                      "cell_set_aligned_alias": "",
                                      "cell_set_additional_aliases": "",
                                      "cell_set_structure": "middle temporal gyrus",
                                      "cell_set_ontology_tag": "UBERON:0002771",
                                      "cell_set_alias_assignee": "Trygve Bakken",
                                      "cell_set_alias_citation": "10.1038/s41586-019-1506-7",
                                      "taxonomy_id": "CCN201908210",
                                      "_row": "n25"
                                    }
                                  ],
                                  "children": [
                                    {
                                      "node_attributes": [
                                        {
                                          "members": 2,
                                          "midpoint": 0.5,
                                          "height": 0.0836,
                                          "label": "",
                                          "cell_set_accession": "CS201908210_101",
                                          "original_label": "n26",
                                          "cell_set_label": "MTG 020-021",
                                          "cell_set_preferred_alias": "",
                                          "cell_set_aligned_alias": "",
                                          "cell_set_additional_aliases": "",
                                          "cell_set_structure": "middle temporal gyrus",
                                          "cell_set_ontology_tag": "UBERON:0002771",
                                          "cell_set_alias_assignee": "Trygve Bakken",
                                          "cell_set_alias_citation": "10.1038/s41586-019-1506-7",
                                          "taxonomy_id": "CCN201908210",
                                          "_row": "n26"
                                        }
                                      ],
                                      "children": [
                                        {
                                          "leaf_attributes": [
                                            {
                                              "label": "Inh L1-3 VIP CHRM2",
                                              "members": 1,
                                              "height": 0,
                                              "leaf": true,
                                              "nodePar.pch": 19,
                                              "nodePar.cex": 2,
                                              "nodePar.lab.cex": 0.25,
                                              "nodePar.lab.col": "#9FAAFF",
                                              "nodePar.col": "#9FAAFF",
                                              "cell_set_accession": "CS201908210_20",
                                              "original_label": "Inh L1-3 VIP CHRM2",
                                              "cell_set_label": "MTG 020",
                                              "cell_set_preferred_alias": "Inh L1-3 VIP CHRM2",
                                              "cell_set_aligned_alias": "",
                                              "cell_set_additional_aliases": "",
                                              "cell_set_structure": "middle temporal gyrus",
                                              "cell_set_ontology_tag": "UBERON:0002771",
                                              "cell_set_alias_assignee": "Trygve Bakken",
                                              "cell_set_alias_citation": "10.1038/s41586-019-1506-7",
                                              "taxonomy_id": "CCN201908210",
                                              "_row": "Inh L1-3 VIP CHRM2"
                                            }
                                          ]
                                        },
                                        {
                                          "leaf_attributes": [
                                            {
                                              "label": "Inh L2-4 VIP CBLN1",
                                              "members": 1,
                                              "height": 0,
                                              "leaf": true,
                                              "nodePar.pch": 19,
                                              "nodePar.cex": 2,
                                              "nodePar.lab.cex": 0.25,
                                              "nodePar.lab.col": "#756FB3",
                                              "nodePar.col": "#756FB3",
                                              "cell_set_accession": "CS201908210_21",
                                              "original_label": "Inh L2-4 VIP CBLN1",
                                              "cell_set_label": "MTG 021",
                                              "cell_set_preferred_alias": "Inh L2-4 VIP CBLN1",
                                              "cell_set_aligned_alias": "",
                                              "cell_set_additional_aliases": "",
                                              "cell_set_structure": "middle temporal gyrus",
                                              "cell_set_ontology_tag": "UBERON:0002771",
                                              "cell_set_alias_assignee": "Trygve Bakken",
                                              "cell_set_alias_citation": "10.1038/s41586-019-1506-7",
                                              "taxonomy_id": "CCN201908210",
                                              "_row": "Inh L2-4 VIP CBLN1"
                                            }
                                          ]
                                        }
                                      ]
                                    },
                                    {
                                      "leaf_attributes": [
                                        {
                                          "members": 1,
                                          "height": 0,
                                          "label": "Inh L1-3 VIP CCDC184",
                                          "leaf": true,
                                          "nodePar.pch": 19,
                                          "nodePar.cex": 2,
                                          "nodePar.lab.cex": 0.25,
                                          "nodePar.lab.col": "#FF00B3",
                                          "nodePar.col": "#FF00B3",
                                          "cell_set_accession": "CS201908210_22",
                                          "original_label": "Inh L1-3 VIP CCDC184",
                                          "cell_set_label": "MTG 022",
                                          "cell_set_preferred_alias": "Inh L1-3 VIP CCDC184",
                                          "cell_set_aligned_alias": "",
                                          "cell_set_additional_aliases": "",
                                          "cell_set_structure": "middle temporal gyrus",
                                          "cell_set_ontology_tag": "UBERON:0002771",
                                          "cell_set_alias_assignee": "Trygve Bakken",
                                          "cell_set_alias_citation": "10.1038/s41586-019-1506-7",
                                          "taxonomy_id": "CCN201908210",
                                          "_row": "Inh L1-3 VIP CCDC184"
                                        }
                                      ]
                                    }
                                  ]
                                },
                                {
                                  "leaf_attributes": [
                                    {
                                      "members": 1,
                                      "height": 0,
                                      "label": "Inh L1-3 VIP GGH",
                                      "leaf": true,
                                      "nodePar.pch": 19,
                                      "nodePar.cex": 2,
                                      "nodePar.lab.cex": 0.25,
                                      "nodePar.lab.col": "#B3128A",
                                      "nodePar.col": "#B3128A",
                                      "cell_set_accession": "CS201908210_23",
                                      "original_label": "Inh L1-3 VIP GGH",
                                      "cell_set_label": "MTG 023",
                                      "cell_set_preferred_alias": "Inh L1-3 VIP GGH",
                                      "cell_set_aligned_alias": "",
                                      "cell_set_additional_aliases": "",
                                      "cell_set_structure": "middle temporal gyrus",
                                      "cell_set_ontology_tag": "UBERON:0002771",
                                      "cell_set_alias_assignee": "Trygve Bakken",
                                      "cell_set_alias_citation": "10.1038/s41586-019-1506-7",
                                      "taxonomy_id": "CCN201908210",
                                      "_row": "Inh L1-3 VIP GGH"
                                    }
                                  ]
                                }
                              ]
                            },
                            {
                              "node_attributes": [
                                {
                                  "members": 4,
                                  "midpoint": 1.5,
                                  "height": 0.1729,
                                  "label": "",
                                  "cell_set_accession": "CS201908210_102",
                                  "original_label": "n27",
                                  "cell_set_label": "MTG 024-027",
                                  "cell_set_preferred_alias": "",
                                  "cell_set_aligned_alias": "",
                                  "cell_set_additional_aliases": "",
                                  "cell_set_structure": "middle temporal gyrus",
                                  "cell_set_ontology_tag": "UBERON:0002771",
                                  "cell_set_alias_assignee": "Trygve Bakken",
                                  "cell_set_alias_citation": "10.1038/s41586-019-1506-7",
                                  "taxonomy_id": "CCN201908210",
                                  "_row": "n27"
                                }
                              ],
                              "children": [
                                {
                                  "node_attributes": [
                                    {
                                      "members": 2,
                                      "midpoint": 0.5,
                                      "height": 0.0934,
                                      "label": "",
                                      "cell_set_accession": "CS201908210_103",
                                      "original_label": "n28",
                                      "cell_set_label": "MTG 024-025",
                                      "cell_set_preferred_alias": "",
                                      "cell_set_aligned_alias": "",
                                      "cell_set_additional_aliases": "",
                                      "cell_set_structure": "middle temporal gyrus",
                                      "cell_set_ontology_tag": "UBERON:0002771",
                                      "cell_set_alias_assignee": "Trygve Bakken",
                                      "cell_set_alias_citation": "10.1038/s41586-019-1506-7",
                                      "taxonomy_id": "CCN201908210",
                                      "_row": "n28"
                                    }
                                  ],
                                  "children": [
                                    {
                                      "leaf_attributes": [
                                        {
                                          "label": "Inh L1-2 VIP LBH",
                                          "members": 1,
                                          "height": 0,
                                          "leaf": true,
                                          "nodePar.pch": 19,
                                          "nodePar.cex": 2,
                                          "nodePar.lab.cex": 0.25,
                                          "nodePar.lab.col": "#AF00E6",
                                          "nodePar.col": "#AF00E6",
                                          "cell_set_accession": "CS201908210_24",
                                          "original_label": "Inh L1-2 VIP LBH",
                                          "cell_set_label": "MTG 024",
                                          "cell_set_preferred_alias": "Inh L1-2 VIP LBH",
                                          "cell_set_aligned_alias": "",
                                          "cell_set_additional_aliases": "",
                                          "cell_set_structure": "middle temporal gyrus",
                                          "cell_set_ontology_tag": "UBERON:0002771",
                                          "cell_set_alias_assignee": "Trygve Bakken",
                                          "cell_set_alias_citation": "10.1038/s41586-019-1506-7",
                                          "taxonomy_id": "CCN201908210",
                                          "_row": "Inh L1-2 VIP LBH"
                                        }
                                      ]
                                    },
                                    {
                                      "leaf_attributes": [
                                        {
                                          "label": "Inh L2-3 VIP CASC6",
                                          "members": 1,
                                          "height": 0,
                                          "leaf": true,
                                          "nodePar.pch": 19,
                                          "nodePar.cex": 2,
                                          "nodePar.lab.cex": 0.25,
                                          "nodePar.lab.col": "#992E81",
                                          "nodePar.col": "#992E81",
                                          "cell_set_accession": "CS201908210_25",
                                          "original_label": "Inh L2-3 VIP CASC6",
                                          "cell_set_label": "MTG 025",
                                          "cell_set_preferred_alias": "Inh L2-3 VIP CASC6",
                                          "cell_set_aligned_alias": "",
                                          "cell_set_additional_aliases": "",
                                          "cell_set_structure": "middle temporal gyrus",
                                          "cell_set_ontology_tag": "UBERON:0002771",
                                          "cell_set_alias_assignee": "Trygve Bakken",
                                          "cell_set_alias_citation": "10.1038/s41586-019-1506-7",
                                          "taxonomy_id": "CCN201908210",
                                          "_row": "Inh L2-3 VIP CASC6"
                                        }
                                      ]
                                    }
                                  ]
                                },
                                {
                                  "node_attributes": [
                                    {
                                      "members": 2,
                                      "midpoint": 0.5,
                                      "height": 0.0915,
                                      "label": "",
                                      "cell_set_accession": "CS201908210_104",
                                      "original_label": "n29",
                                      "cell_set_label": "MTG 026-027",
                                      "cell_set_preferred_alias": "",
                                      "cell_set_aligned_alias": "",
                                      "cell_set_additional_aliases": "",
                                      "cell_set_structure": "middle temporal gyrus",
                                      "cell_set_ontology_tag": "UBERON:0002771",
                                      "cell_set_alias_assignee": "Trygve Bakken",
                                      "cell_set_alias_citation": "10.1038/s41586-019-1506-7",
                                      "taxonomy_id": "CCN201908210",
                                      "_row": "n29"
                                    }
                                  ],
                                  "children": [
                                    {
                                      "leaf_attributes": [
                                        {
                                          "label": "Inh L2-4 VIP SPAG17",
                                          "members": 1,
                                          "height": 0,
                                          "leaf": true,
                                          "nodePar.pch": 19,
                                          "nodePar.cex": 2,
                                          "nodePar.lab.cex": 0.25,
                                          "nodePar.lab.col": "#A711C1",
                                          "nodePar.col": "#A711C1",
                                          "cell_set_accession": "CS201908210_26",
                                          "original_label": "Inh L2-4 VIP SPAG17",
                                          "cell_set_label": "MTG 026",
                                          "cell_set_preferred_alias": "Inh L2-4 VIP SPAG17",
                                          "cell_set_aligned_alias": "",
                                          "cell_set_additional_aliases": "",
                                          "cell_set_structure": "middle temporal gyrus",
                                          "cell_set_ontology_tag": "UBERON:0002771",
                                          "cell_set_alias_assignee": "Trygve Bakken",
                                          "cell_set_alias_citation": "10.1038/s41586-019-1506-7",
                                          "taxonomy_id": "CCN201908210",
                                          "_row": "Inh L2-4 VIP SPAG17"
                                        }
                                      ]
                                    },
                                    {
                                      "leaf_attributes": [
                                        {
                                          "label": "Inh L1-4 VIP OPRM1",
                                          "members": 1,
                                          "height": 0,
                                          "leaf": true,
                                          "nodePar.pch": 19,
                                          "nodePar.cex": 2,
                                          "nodePar.lab.cex": 0.25,
                                          "nodePar.lab.col": "#9F219D",
                                          "nodePar.col": "#9F219D",
                                          "cell_set_accession": "CS201908210_27",
                                          "original_label": "Inh L1-4 VIP OPRM1",
                                          "cell_set_label": "MTG 027",
                                          "cell_set_preferred_alias": "Inh L1-4 VIP OPRM1",
                                          "cell_set_aligned_alias": "",
                                          "cell_set_additional_aliases": "",
                                          "cell_set_structure": "middle temporal gyrus",
                                          "cell_set_ontology_tag": "UBERON:0002771",
                                          "cell_set_alias_assignee": "Trygve Bakken",
                                          "cell_set_alias_citation": "10.1038/s41586-019-1506-7",
                                          "taxonomy_id": "CCN201908210",
                                          "_row": "Inh L1-4 VIP OPRM1"
                                        }
                                      ]
                                    }
                                  ]
                                }
                              ]
                            }
                          ]
                        }
                      ]
                    }
                  ]
                }
              ]
            },
            {
              "node_attributes": [
                {
                  "members": 18,
                  "midpoint": 11,
                  "height": 0.3492,
                  "label": "LHX6 (MGE)",
                  "cell_set_accession": "CS201908210_105",
                  "original_label": "n30",
                  "cell_set_label": "MTG 028-045",
                  "cell_set_preferred_alias": "LHX6 (MGE)",
                  "cell_set_aligned_alias": "",
                  "cell_set_additional_aliases": "",
                  "cell_set_structure": "middle temporal gyrus",
                  "cell_set_ontology_tag": "UBERON:0002771",
                  "cell_set_alias_assignee": "Trygve Bakken",
                  "cell_set_alias_citation": "10.1038/s41586-019-1506-7",
                  "taxonomy_id": "CCN201908210",
                  "_row": "n30"
                }
              ],
              "children": [
                {
                  "node_attributes": [
                    {
                      "members": 17,
                      "midpoint": 5,
                      "height": 0.3416,
                      "label": "",
                      "cell_set_accession": "CS201908210_106",
                      "original_label": "n31",
                      "cell_set_label": "MTG 028-044",
                      "cell_set_preferred_alias": "",
                      "cell_set_aligned_alias": "",
                      "cell_set_additional_aliases": "",
                      "cell_set_structure": "middle temporal gyrus",
                      "cell_set_ontology_tag": "UBERON:0002771",
                      "cell_set_alias_assignee": "Trygve Bakken",
                      "cell_set_alias_citation": "10.1038/s41586-019-1506-7",
                      "taxonomy_id": "CCN201908210",
                      "_row": "n31"
                    }
                  ],
                  "children": [
                    {
                      "leaf_attributes": [
                        {
                          "members": 1,
                          "height": 0,
                          "label": "Inh L3-6 SST NPY",
                          "leaf": true,
                          "nodePar.pch": 19,
                          "nodePar.cex": 2,
                          "nodePar.lab.cex": 0.25,
                          "nodePar.lab.col": "#FFDA50",
                          "nodePar.col": "#FFDA50",
                          "cell_set_accession": "CS201908210_28",
                          "original_label": "Inh L3-6 SST NPY",
                          "cell_set_label": "MTG 028",
                          "cell_set_preferred_alias": "Inh L3-6 SST NPY",
                          "cell_set_aligned_alias": "Sst Chodl",
                          "cell_set_additional_aliases": "",
                          "cell_set_structure": "middle temporal gyrus",
                          "cell_set_ontology_tag": "UBERON:0002771",
                          "cell_set_alias_assignee": "Trygve Bakken",
                          "cell_set_alias_citation": "10.1038/s41586-019-1506-7",
                          "taxonomy_id": "CCN201908210",
                          "_row": "Inh L3-6 SST NPY"
                        }
                      ]
                    },
                    {
                      "node_attributes": [
                        {
                          "members": 16,
                          "midpoint": 9,
                          "height": 0.2758,
                          "label": "",
                          "cell_set_accession": "CS201908210_107",
                          "original_label": "n32",
                          "cell_set_label": "MTG 029-044",
                          "cell_set_preferred_alias": "",
                          "cell_set_aligned_alias": "",
                          "cell_set_additional_aliases": "",
                          "cell_set_structure": "middle temporal gyrus",
                          "cell_set_ontology_tag": "UBERON:0002771",
                          "cell_set_alias_assignee": "Trygve Bakken",
                          "cell_set_alias_citation": "10.1038/s41586-019-1506-7",
                          "taxonomy_id": "CCN201908210",
                          "_row": "n32"
                        }
                      ],
                      "children": [
                        {
                          "node_attributes": [
                            {
                              "members": 10,
                              "midpoint": 6.7812,
                              "height": 0.2247,
                              "label": "SST",
                              "cell_set_accession": "CS201908210_108",
                              "original_label": "n33",
                              "cell_set_label": "MTG 029-038",
                              "cell_set_preferred_alias": "SST",
                              "cell_set_aligned_alias": "Sst",
                              "cell_set_additional_aliases": "",
                              "cell_set_structure": "middle temporal gyrus",
                              "cell_set_ontology_tag": "UBERON:0002771",
                              "cell_set_alias_assignee": "Trygve Bakken",
                              "cell_set_alias_citation": "10.1038/s41586-019-1506-7",
                              "taxonomy_id": "CCN201908210",
                              "_row": "n33"
                            }
                          ],
                          "children": [
                            {
                              "node_attributes": [
                                {
                                  "members": 9,
                                  "midpoint": 4.5625,
                                  "height": 0.1999,
                                  "label": "",
                                  "cell_set_accession": "CS201908210_109",
                                  "original_label": "n34",
                                  "cell_set_label": "MTG 029-037",
                                  "cell_set_preferred_alias": "",
                                  "cell_set_aligned_alias": "",
                                  "cell_set_additional_aliases": "",
                                  "cell_set_structure": "middle temporal gyrus",
                                  "cell_set_ontology_tag": "UBERON:0002771",
                                  "cell_set_alias_assignee": "Trygve Bakken",
                                  "cell_set_alias_citation": "10.1038/s41586-019-1506-7",
                                  "taxonomy_id": "CCN201908210",
                                  "_row": "n34"
                                }
                              ],
                              "children": [
                                {
                                  "node_attributes": [
                                    {
                                      "members": 6,
                                      "midpoint": 1.875,
                                      "height": 0.1763,
                                      "label": "",
                                      "cell_set_accession": "CS201908210_110",
                                      "original_label": "n35",
                                      "cell_set_label": "MTG 029-034",
                                      "cell_set_preferred_alias": "",
                                      "cell_set_aligned_alias": "",
                                      "cell_set_additional_aliases": "",
                                      "cell_set_structure": "middle temporal gyrus",
                                      "cell_set_ontology_tag": "UBERON:0002771",
                                      "cell_set_alias_assignee": "Trygve Bakken",
                                      "cell_set_alias_citation": "10.1038/s41586-019-1506-7",
                                      "taxonomy_id": "CCN201908210",
                                      "_row": "n35"
                                    }
                                  ],
                                  "children": [
                                    {
                                      "leaf_attributes": [
                                        {
                                          "members": 1,
                                          "height": 0,
                                          "label": "Inh L3-6 SST HPGD",
                                          "leaf": true,
                                          "nodePar.pch": 19,
                                          "nodePar.cex": 2,
                                          "nodePar.lab.cex": 0.25,
                                          "nodePar.lab.col": "#D9C566",
                                          "nodePar.col": "#D9C566",
                                          "cell_set_accession": "CS201908210_29",
                                          "original_label": "Inh L3-6 SST HPGD",
                                          "cell_set_label": "MTG 029",
                                          "cell_set_preferred_alias": "Inh L3-6 SST HPGD",
                                          "cell_set_aligned_alias": "",
                                          "cell_set_additional_aliases": "",
                                          "cell_set_structure": "middle temporal gyrus",
                                          "cell_set_ontology_tag": "UBERON:0002771",
                                          "cell_set_alias_assignee": "Trygve Bakken",
                                          "cell_set_alias_citation": "10.1038/s41586-019-1506-7",
                                          "taxonomy_id": "CCN201908210",
                                          "_row": "Inh L3-6 SST HPGD"
                                        }
                                      ]
                                    },
                                    {
                                      "node_attributes": [
                                        {
                                          "members": 5,
                                          "midpoint": 2.75,
                                          "height": 0.1529,
                                          "label": "",
                                          "cell_set_accession": "CS201908210_111",
                                          "original_label": "n36",
                                          "cell_set_label": "MTG 030-034",
                                          "cell_set_preferred_alias": "",
                                          "cell_set_aligned_alias": "",
                                          "cell_set_additional_aliases": "",
                                          "cell_set_structure": "middle temporal gyrus",
                                          "cell_set_ontology_tag": "UBERON:0002771",
                                          "cell_set_alias_assignee": "Trygve Bakken",
                                          "cell_set_alias_citation": "10.1038/s41586-019-1506-7",
                                          "taxonomy_id": "CCN201908210",
                                          "_row": "n36"
                                        }
                                      ],
                                      "children": [
                                        {
                                          "node_attributes": [
                                            {
                                              "members": 4,
                                              "midpoint": 1.5,
                                              "height": 0.1212,
                                              "label": "",
                                              "cell_set_accession": "CS201908210_112",
                                              "original_label": "n37",
                                              "cell_set_label": "MTG 030-033",
                                              "cell_set_preferred_alias": "",
                                              "cell_set_aligned_alias": "",
                                              "cell_set_additional_aliases": "",
                                              "cell_set_structure": "middle temporal gyrus",
                                              "cell_set_ontology_tag": "UBERON:0002771",
                                              "cell_set_alias_assignee": "Trygve Bakken",
                                              "cell_set_alias_citation": "10.1038/s41586-019-1506-7",
                                              "taxonomy_id": "CCN201908210",
                                              "_row": "n37"
                                            }
                                          ],
                                          "children": [
                                            {
                                              "node_attributes": [
                                                {
                                                  "members": 2,
                                                  "midpoint": 0.5,
                                                  "height": 0.0809,
                                                  "label": "",
                                                  "cell_set_accession": "CS201908210_113",
                                                  "original_label": "n38",
                                                  "cell_set_label": "MTG 030-031",
                                                  "cell_set_preferred_alias": "",
                                                  "cell_set_aligned_alias": "",
                                                  "cell_set_additional_aliases": "",
                                                  "cell_set_structure": "middle temporal gyrus",
                                                  "cell_set_ontology_tag": "UBERON:0002771",
                                                  "cell_set_alias_assignee": "Trygve Bakken",
                                                  "cell_set_alias_citation": "10.1038/s41586-019-1506-7",
                                                  "taxonomy_id": "CCN201908210",
                                                  "_row": "n38"
                                                }
                                              ],
                                              "children": [
                                                {
                                                  "leaf_attributes": [
                                                    {
                                                      "label": "Inh L4-6 SST B3GAT2",
                                                      "members": 1,
                                                      "height": 0,
                                                      "leaf": true,
                                                      "nodePar.pch": 19,
                                                      "nodePar.cex": 2,
                                                      "nodePar.lab.cex": 0.25,
                                                      "nodePar.lab.col": "#FFBB33",
                                                      "nodePar.col": "#FFBB33",
                                                      "cell_set_accession": "CS201908210_30",
                                                      "original_label": "Inh L4-6 SST B3GAT2",
                                                      "cell_set_label": "MTG 030",
                                                      "cell_set_preferred_alias": "Inh L4-6 SST B3GAT2",
                                                      "cell_set_aligned_alias": "",
                                                      "cell_set_additional_aliases": "",
                                                      "cell_set_structure": "middle temporal gyrus",
                                                      "cell_set_ontology_tag": "UBERON:0002771",
                                                      "cell_set_alias_assignee": "Trygve Bakken",
                                                      "cell_set_alias_citation": "10.1038/s41586-019-1506-7",
                                                      "taxonomy_id": "CCN201908210",
                                                      "_row": "Inh L4-6 SST B3GAT2"
                                                    }
                                                  ]
                                                },
                                                {
                                                  "leaf_attributes": [
                                                    {
                                                      "label": "Inh L5-6 SST KLHDC8A",
                                                      "members": 1,
                                                      "height": 0,
                                                      "leaf": true,
                                                      "nodePar.pch": 19,
                                                      "nodePar.cex": 2,
                                                      "nodePar.lab.cex": 0.25,
                                                      "nodePar.lab.col": "#C11331",
                                                      "nodePar.col": "#C11331",
                                                      "cell_set_accession": "CS201908210_31",
                                                      "original_label": "Inh L5-6 SST KLHDC8A",
                                                      "cell_set_label": "MTG 031",
                                                      "cell_set_preferred_alias": "Inh L5-6 SST KLHDC8A",
                                                      "cell_set_aligned_alias": "",
                                                      "cell_set_additional_aliases": "",
                                                      "cell_set_structure": "middle temporal gyrus",
                                                      "cell_set_ontology_tag": "UBERON:0002771",
                                                      "cell_set_alias_assignee": "Trygve Bakken",
                                                      "cell_set_alias_citation": "10.1038/s41586-019-1506-7",
                                                      "taxonomy_id": "CCN201908210",
                                                      "_row": "Inh L5-6 SST KLHDC8A"
                                                    }
                                                  ]
                                                }
                                              ]
                                            },
                                            {
                                              "node_attributes": [
                                                {
                                                  "members": 2,
                                                  "midpoint": 0.5,
                                                  "height": 0.0808,
                                                  "label": "",
                                                  "cell_set_accession": "CS201908210_114",
                                                  "original_label": "n39",
                                                  "cell_set_label": "MTG 032-033",
                                                  "cell_set_preferred_alias": "",
                                                  "cell_set_aligned_alias": "",
                                                  "cell_set_additional_aliases": "",
                                                  "cell_set_structure": "middle temporal gyrus",
                                                  "cell_set_ontology_tag": "UBERON:0002771",
                                                  "cell_set_alias_assignee": "Trygve Bakken",
                                                  "cell_set_alias_citation": "10.1038/s41586-019-1506-7",
                                                  "taxonomy_id": "CCN201908210",
                                                  "_row": "n39"
                                                }
                                              ],
                                              "children": [
                                                {
                                                  "leaf_attributes": [
                                                    {
                                                      "label": "Inh L5-6 SST NPM1P10",
                                                      "members": 1,
                                                      "height": 0,
                                                      "leaf": true,
                                                      "nodePar.pch": 19,
                                                      "nodePar.cex": 2,
                                                      "nodePar.lab.cex": 0.25,
                                                      "nodePar.lab.col": "#BF8219",
                                                      "nodePar.col": "#BF8219",
                                                      "cell_set_accession": "CS201908210_32",
                                                      "original_label": "Inh L5-6 SST NPM1P10",
                                                      "cell_set_label": "MTG 032",
                                                      "cell_set_preferred_alias": "Inh L5-6 SST NPM1P10",
                                                      "cell_set_aligned_alias": "",
                                                      "cell_set_additional_aliases": "",
                                                      "cell_set_structure": "middle temporal gyrus",
                                                      "cell_set_ontology_tag": "UBERON:0002771",
                                                      "cell_set_alias_assignee": "Trygve Bakken",
                                                      "cell_set_alias_citation": "10.1038/s41586-019-1506-7",
                                                      "taxonomy_id": "CCN201908210",
                                                      "_row": "Inh L5-6 SST NPM1P10"
                                                    }
                                                  ]
                                                },
                                                {
                                                  "leaf_attributes": [
                                                    {
                                                      "label": "Inh L4-6 SST GXYLT2",
                                                      "members": 1,
                                                      "height": 0,
                                                      "leaf": true,
                                                      "nodePar.pch": 19,
                                                      "nodePar.cex": 2,
                                                      "nodePar.lab.cex": 0.25,
                                                      "nodePar.lab.col": "#802600",
                                                      "nodePar.col": "#802600",
                                                      "cell_set_accession": "CS201908210_33",
                                                      "original_label": "Inh L4-6 SST GXYLT2",
                                                      "cell_set_label": "MTG 033",
                                                      "cell_set_preferred_alias": "Inh L4-6 SST GXYLT2",
                                                      "cell_set_aligned_alias": "",
                                                      "cell_set_additional_aliases": "",
                                                      "cell_set_structure": "middle temporal gyrus",
                                                      "cell_set_ontology_tag": "UBERON:0002771",
                                                      "cell_set_alias_assignee": "Trygve Bakken",
                                                      "cell_set_alias_citation": "10.1038/s41586-019-1506-7",
                                                      "taxonomy_id": "CCN201908210",
                                                      "_row": "Inh L4-6 SST GXYLT2"
                                                    }
                                                  ]
                                                }
                                              ]
                                            }
                                          ]
                                        },
                                        {
                                          "leaf_attributes": [
                                            {
                                              "members": 1,
                                              "height": 0,
                                              "label": "Inh L4-5 SST STK32A",
                                              "leaf": true,
                                              "nodePar.pch": 19,
                                              "nodePar.cex": 2,
                                              "nodePar.lab.cex": 0.25,
                                              "nodePar.lab.col": "#806B19",
                                              "nodePar.col": "#806B19",
                                              "cell_set_accession": "CS201908210_34",
                                              "original_label": "Inh L4-5 SST STK32A",
                                              "cell_set_label": "MTG 034",
                                              "cell_set_preferred_alias": "Inh L4-5 SST STK32A",
                                              "cell_set_aligned_alias": "",
                                              "cell_set_additional_aliases": "",
                                              "cell_set_structure": "middle temporal gyrus",
                                              "cell_set_ontology_tag": "UBERON:0002771",
                                              "cell_set_alias_assignee": "Trygve Bakken",
                                              "cell_set_alias_citation": "10.1038/s41586-019-1506-7",
                                              "taxonomy_id": "CCN201908210",
                                              "_row": "Inh L4-5 SST STK32A"
                                            }
                                          ]
                                        }
                                      ]
                                    }
                                  ]
                                },
                                {
                                  "node_attributes": [
                                    {
                                      "members": 3,
                                      "midpoint": 1.25,
                                      "height": 0.1467,
                                      "label": "",
                                      "cell_set_accession": "CS201908210_115",
                                      "original_label": "n40",
                                      "cell_set_label": "MTG 035-037",
                                      "cell_set_preferred_alias": "",
                                      "cell_set_aligned_alias": "",
                                      "cell_set_additional_aliases": "",
                                      "cell_set_structure": "middle temporal gyrus",
                                      "cell_set_ontology_tag": "UBERON:0002771",
                                      "cell_set_alias_assignee": "Trygve Bakken",
                                      "cell_set_alias_citation": "10.1038/s41586-019-1506-7",
                                      "taxonomy_id": "CCN201908210",
                                      "_row": "n40"
                                    }
                                  ],
                                  "children": [
                                    {
                                      "node_attributes": [
                                        {
                                          "members": 2,
                                          "midpoint": 0.5,
                                          "height": 0.0991,
                                          "label": "",
                                          "cell_set_accession": "CS201908210_116",
                                          "original_label": "n41",
                                          "cell_set_label": "MTG 035-036",
                                          "cell_set_preferred_alias": "",
                                          "cell_set_aligned_alias": "",
                                          "cell_set_additional_aliases": "",
                                          "cell_set_structure": "middle temporal gyrus",
                                          "cell_set_ontology_tag": "UBERON:0002771",
                                          "cell_set_alias_assignee": "Trygve Bakken",
                                          "cell_set_alias_citation": "10.1038/s41586-019-1506-7",
                                          "taxonomy_id": "CCN201908210",
                                          "_row": "n41"
                                        }
                                      ],
                                      "children": [
                                        {
                                          "leaf_attributes": [
                                            {
                                              "label": "Inh L1-3 SST CALB1",
                                              "members": 1,
                                              "height": 0,
                                              "leaf": true,
                                              "nodePar.pch": 19,
                                              "nodePar.cex": 2,
                                              "nodePar.lab.cex": 0.25,
                                              "nodePar.lab.col": "#BF480D",
                                              "nodePar.col": "#BF480D",
                                              "cell_set_accession": "CS201908210_35",
                                              "original_label": "Inh L1-3 SST CALB1",
                                              "cell_set_label": "MTG 035",
                                              "cell_set_preferred_alias": "Inh L1-3 SST CALB1",
                                              "cell_set_aligned_alias": "",
                                              "cell_set_additional_aliases": "",
                                              "cell_set_structure": "middle temporal gyrus",
                                              "cell_set_ontology_tag": "UBERON:0002771",
                                              "cell_set_alias_assignee": "Trygve Bakken",
                                              "cell_set_alias_citation": "10.1038/s41586-019-1506-7",
                                              "taxonomy_id": "CCN201908210",
                                              "_row": "Inh L1-3 SST CALB1"
                                            }
                                          ]
                                        },
                                        {
                                          "leaf_attributes": [
                                            {
                                              "label": "Inh L3-5 SST ADGRG6",
                                              "members": 1,
                                              "height": 0,
                                              "leaf": true,
                                              "nodePar.pch": 19,
                                              "nodePar.cex": 2,
                                              "nodePar.lab.cex": 0.25,
                                              "nodePar.lab.col": "#804811",
                                              "nodePar.col": "#804811",
                                              "cell_set_accession": "CS201908210_36",
                                              "original_label": "Inh L3-5 SST ADGRG6",
                                              "cell_set_label": "MTG 036",
                                              "cell_set_preferred_alias": "Inh L3-5 SST ADGRG6",
                                              "cell_set_aligned_alias": "",
                                              "cell_set_additional_aliases": "",
                                              "cell_set_structure": "middle temporal gyrus",
                                              "cell_set_ontology_tag": "UBERON:0002771",
                                              "cell_set_alias_assignee": "Trygve Bakken",
                                              "cell_set_alias_citation": "10.1038/s41586-019-1506-7",
                                              "taxonomy_id": "CCN201908210",
                                              "_row": "Inh L3-5 SST ADGRG6"
                                            }
                                          ]
                                        }
                                      ]
                                    },
                                    {
                                      "leaf_attributes": [
                                        {
                                          "members": 1,
                                          "height": 0,
                                          "label": "Inh L2-4 SST FRZB",
                                          "leaf": true,
                                          "nodePar.pch": 19,
                                          "nodePar.cex": 2,
                                          "nodePar.lab.cex": 0.25,
                                          "nodePar.lab.col": "#FF554D",
                                          "nodePar.col": "#FF554D",
                                          "cell_set_accession": "CS201908210_37",
                                          "original_label": "Inh L2-4 SST FRZB",
                                          "cell_set_label": "MTG 037",
                                          "cell_set_preferred_alias": "Inh L2-4 SST FRZB",
                                          "cell_set_aligned_alias": "",
                                          "cell_set_additional_aliases": "",
                                          "cell_set_structure": "middle temporal gyrus",
                                          "cell_set_ontology_tag": "UBERON:0002771",
                                          "cell_set_alias_assignee": "Trygve Bakken",
                                          "cell_set_alias_citation": "10.1038/s41586-019-1506-7",
                                          "taxonomy_id": "CCN201908210",
                                          "_row": "Inh L2-4 SST FRZB"
                                        }
                                      ]
                                    }
                                  ]
                                }
                              ]
                            },
                            {
                              "leaf_attributes": [
                                {
                                  "members": 1,
                                  "height": 0,
                                  "label": "Inh L5-6 SST TH",
                                  "leaf": true,
                                  "nodePar.pch": 19,
                                  "nodePar.cex": 2,
                                  "nodePar.lab.cex": 0.25,
                                  "nodePar.lab.col": "#A81111",
                                  "nodePar.col": "#A81111",
                                  "cell_set_accession": "CS201908210_38",
                                  "original_label": "Inh L5-6 SST TH",
                                  "cell_set_label": "MTG 038",
                                  "cell_set_preferred_alias": "Inh L5-6 SST TH",
                                  "cell_set_aligned_alias": "",
                                  "cell_set_additional_aliases": "",
                                  "cell_set_structure": "middle temporal gyrus",
                                  "cell_set_ontology_tag": "UBERON:0002771",
                                  "cell_set_alias_assignee": "Trygve Bakken",
                                  "cell_set_alias_citation": "10.1038/s41586-019-1506-7",
                                  "taxonomy_id": "CCN201908210",
                                  "_row": "Inh L5-6 SST TH"
                                }
                              ]
                            }
                          ]
                        },
                        {
                          "node_attributes": [
                            {
                              "members": 6,
                              "midpoint": 1.2188,
                              "height": 0.1698,
                              "label": "PVALB",
                              "cell_set_accession": "CS201908210_117",
                              "original_label": "n42",
                              "cell_set_label": "MTG 039-044",
                              "cell_set_preferred_alias": "PVALB",
                              "cell_set_aligned_alias": "",
                              "cell_set_additional_aliases": "Basket",
                              "cell_set_structure": "middle temporal gyrus",
                              "cell_set_ontology_tag": "UBERON:0002771",
                              "cell_set_alias_assignee": "Trygve Bakken||Nathan Gouwens",
                              "cell_set_alias_citation": "10.1038/s41586-019-1506-7||10.1101/2020.02.03.932244 ",
                              "taxonomy_id": "CCN201908210",
                              "_row": "n42"
                            }
                          ],
                          "children": [
                            {
                              "leaf_attributes": [
                                {
                                  "members": 1,
                                  "height": 0,
                                  "label": "Inh L5-6 LHX6 GLP1R",
                                  "leaf": true,
                                  "nodePar.pch": 19,
                                  "nodePar.cex": 2,
                                  "nodePar.lab.cex": 0.25,
                                  "nodePar.lab.col": "#FF2F7E",
                                  "nodePar.col": "#FF2F7E",
                                  "cell_set_accession": "CS201908210_39",
                                  "original_label": "Inh L5-6 LHX6 GLP1R",
                                  "cell_set_label": "MTG 039",
                                  "cell_set_preferred_alias": "Inh L5-6 LHX6 GLP1R",
                                  "cell_set_aligned_alias": "",
                                  "cell_set_additional_aliases": "",
                                  "cell_set_structure": "middle temporal gyrus",
                                  "cell_set_ontology_tag": "UBERON:0002771",
                                  "cell_set_alias_assignee": "Trygve Bakken",
                                  "cell_set_alias_citation": "10.1038/s41586-019-1506-7",
                                  "taxonomy_id": "CCN201908210",
                                  "_row": "Inh L5-6 LHX6 GLP1R"
                                }
                              ]
                            },
                            {
                              "node_attributes": [
                                {
                                  "members": 5,
                                  "midpoint": 1.4375,
                                  "height": 0.1367,
                                  "label": "",
                                  "cell_set_accession": "CS201908210_118",
                                  "original_label": "n43",
                                  "cell_set_label": "MTG 040-044",
                                  "cell_set_preferred_alias": "",
                                  "cell_set_aligned_alias": "",
                                  "cell_set_additional_aliases": "",
                                  "cell_set_structure": "middle temporal gyrus",
                                  "cell_set_ontology_tag": "UBERON:0002771",
                                  "cell_set_alias_assignee": "Trygve Bakken",
                                  "cell_set_alias_citation": "10.1038/s41586-019-1506-7",
                                  "taxonomy_id": "CCN201908210",
                                  "_row": "n43"
                                }
                              ],
                              "children": [
                                {
                                  "leaf_attributes": [
                                    {
                                      "members": 1,
                                      "height": 0,
                                      "label": "Inh L5-6 PVALB LGR5",
                                      "leaf": true,
                                      "nodePar.pch": 19,
                                      "nodePar.cex": 2,
                                      "nodePar.lab.cex": 0.25,
                                      "nodePar.lab.col": "#ED4C50",
                                      "nodePar.col": "#ED4C50",
                                      "cell_set_accession": "CS201908210_40",
                                      "original_label": "Inh L5-6 PVALB LGR5",
                                      "cell_set_label": "MTG 040",
                                      "cell_set_preferred_alias": "Inh L5-6 PVALB LGR5",
                                      "cell_set_aligned_alias": "",
                                      "cell_set_additional_aliases": "",
                                      "cell_set_structure": "middle temporal gyrus",
                                      "cell_set_ontology_tag": "UBERON:0002771",
                                      "cell_set_alias_assignee": "Trygve Bakken",
                                      "cell_set_alias_citation": "10.1038/s41586-019-1506-7",
                                      "taxonomy_id": "CCN201908210",
                                      "_row": "Inh L5-6 PVALB LGR5"
                                    }
                                  ]
                                },
                                {
                                  "node_attributes": [
                                    {
                                      "members": 4,
                                      "midpoint": 1.875,
                                      "height": 0.1018,
                                      "label": "",
                                      "cell_set_accession": "CS201908210_119",
                                      "original_label": "n44",
                                      "cell_set_label": "MTG 041-044",
                                      "cell_set_preferred_alias": "",
                                      "cell_set_aligned_alias": "",
                                      "cell_set_additional_aliases": "",
                                      "cell_set_structure": "middle temporal gyrus",
                                      "cell_set_ontology_tag": "UBERON:0002771",
                                      "cell_set_alias_assignee": "Trygve Bakken",
                                      "cell_set_alias_citation": "10.1038/s41586-019-1506-7",
                                      "taxonomy_id": "CCN201908210",
                                      "_row": "n44"
                                    }
                                  ],
                                  "children": [
                                    {
                                      "node_attributes": [
                                        {
                                          "members": 3,
                                          "midpoint": 0.75,
                                          "height": 0.0807,
                                          "label": "",
                                          "cell_set_accession": "CS201908210_120",
                                          "original_label": "n45",
                                          "cell_set_label": "MTG 041-043",
                                          "cell_set_preferred_alias": "",
                                          "cell_set_aligned_alias": "",
                                          "cell_set_additional_aliases": "",
                                          "cell_set_structure": "middle temporal gyrus",
                                          "cell_set_ontology_tag": "UBERON:0002771",
                                          "cell_set_alias_assignee": "Trygve Bakken",
                                          "cell_set_alias_citation": "10.1038/s41586-019-1506-7",
                                          "taxonomy_id": "CCN201908210",
                                          "_row": "n45"
                                        }
                                      ],
                                      "children": [
                                        {
                                          "leaf_attributes": [
                                            {
                                              "members": 1,
                                              "height": 0,
                                              "label": "Inh L4-5 PVALB MEPE",
                                              "leaf": true,
                                              "nodePar.pch": 19,
                                              "nodePar.cex": 2,
                                              "nodePar.lab.cex": 0.25,
                                              "nodePar.lab.col": "#994C00",
                                              "nodePar.col": "#994C00",
                                              "cell_set_accession": "CS201908210_41",
                                              "original_label": "Inh L4-5 PVALB MEPE",
                                              "cell_set_label": "MTG 041",
                                              "cell_set_preferred_alias": "Inh L4-5 PVALB MEPE",
                                              "cell_set_aligned_alias": "",
                                              "cell_set_additional_aliases": "",
                                              "cell_set_structure": "middle temporal gyrus",
                                              "cell_set_ontology_tag": "UBERON:0002771",
                                              "cell_set_alias_assignee": "Trygve Bakken",
                                              "cell_set_alias_citation": "10.1038/s41586-019-1506-7",
                                              "taxonomy_id": "CCN201908210",
                                              "_row": "Inh L4-5 PVALB MEPE"
                                            }
                                          ]
                                        },
                                        {
                                          "node_attributes": [
                                            {
                                              "members": 2,
                                              "midpoint": 0.5,
                                              "height": 0.0667,
                                              "label": "",
                                              "cell_set_accession": "CS201908210_121",
                                              "original_label": "n46",
                                              "cell_set_label": "MTG 042-043",
                                              "cell_set_preferred_alias": "",
                                              "cell_set_aligned_alias": "",
                                              "cell_set_additional_aliases": "",
                                              "cell_set_structure": "middle temporal gyrus",
                                              "cell_set_ontology_tag": "UBERON:0002771",
                                              "cell_set_alias_assignee": "Trygve Bakken",
                                              "cell_set_alias_citation": "10.1038/s41586-019-1506-7",
                                              "taxonomy_id": "CCN201908210",
                                              "_row": "n46"
                                            }
                                          ],
                                          "children": [
                                            {
                                              "leaf_attributes": [
                                                {
                                                  "label": "Inh L2-4 PVALB WFDC2",
                                                  "members": 1,
                                                  "height": 0,
                                                  "leaf": true,
                                                  "nodePar.pch": 19,
                                                  "nodePar.cex": 2,
                                                  "nodePar.lab.cex": 0.25,
                                                  "nodePar.lab.col": "#BC2B11",
                                                  "nodePar.col": "#BC2B11",
                                                  "cell_set_accession": "CS201908210_42",
                                                  "original_label": "Inh L2-4 PVALB WFDC2",
                                                  "cell_set_label": "MTG 042",
                                                  "cell_set_preferred_alias": "Inh L2-4 PVALB WFDC2",
                                                  "cell_set_aligned_alias": "",
                                                  "cell_set_additional_aliases": "",
                                                  "cell_set_structure": "middle temporal gyrus",
                                                  "cell_set_ontology_tag": "UBERON:0002771",
                                                  "cell_set_alias_assignee": "Trygve Bakken",
                                                  "cell_set_alias_citation": "10.1038/s41586-019-1506-7",
                                                  "taxonomy_id": "CCN201908210",
                                                  "_row": "Inh L2-4 PVALB WFDC2"
                                                }
                                              ]
                                            },
                                            {
                                              "leaf_attributes": [
                                                {
                                                  "label": "Inh L4-6 PVALB SULF1",
                                                  "members": 1,
                                                  "height": 0,
                                                  "leaf": true,
                                                  "nodePar.pch": 19,
                                                  "nodePar.cex": 2,
                                                  "nodePar.lab.cex": 0.25,
                                                  "nodePar.lab.col": "#E62A5D",
                                                  "nodePar.col": "#E62A5D",
                                                  "cell_set_accession": "CS201908210_43",
                                                  "original_label": "Inh L4-6 PVALB SULF1",
                                                  "cell_set_label": "MTG 043",
                                                  "cell_set_preferred_alias": "Inh L4-6 PVALB SULF1",
                                                  "cell_set_aligned_alias": "",
                                                  "cell_set_additional_aliases": "",
                                                  "cell_set_structure": "middle temporal gyrus",
                                                  "cell_set_ontology_tag": "UBERON:0002771",
                                                  "cell_set_alias_assignee": "Trygve Bakken",
                                                  "cell_set_alias_citation": "10.1038/s41586-019-1506-7",
                                                  "taxonomy_id": "CCN201908210",
                                                  "_row": "Inh L4-6 PVALB SULF1"
                                                }
                                              ]
                                            }
                                          ]
                                        }
                                      ]
                                    },
                                    {
                                      "leaf_attributes": [
                                        {
                                          "members": 1,
                                          "height": 0,
                                          "label": "Inh L5-6 SST MIR548F2",
                                          "leaf": true,
                                          "nodePar.pch": 19,
                                          "nodePar.cex": 2,
                                          "nodePar.lab.cex": 0.25,
                                          "nodePar.lab.col": "#D6221D",
                                          "nodePar.col": "#D6221D",
                                          "cell_set_accession": "CS201908210_44",
                                          "original_label": "Inh L5-6 SST MIR548F2",
                                          "cell_set_label": "MTG 044",
                                          "cell_set_preferred_alias": "Inh L5-6 SST MIR548F2",
                                          "cell_set_aligned_alias": "",
                                          "cell_set_additional_aliases": "",
                                          "cell_set_structure": "middle temporal gyrus",
                                          "cell_set_ontology_tag": "UBERON:0002771",
                                          "cell_set_alias_assignee": "Trygve Bakken",
                                          "cell_set_alias_citation": "10.1038/s41586-019-1506-7",
                                          "taxonomy_id": "CCN201908210",
                                          "_row": "Inh L5-6 SST MIR548F2"
                                        }
                                      ]
                                    }
                                  ]
                                }
                              ]
                            }
                          ]
                        }
                      ]
                    }
                  ]
                },
                {
                  "leaf_attributes": [
                    {
                      "members": 1,
                      "height": 0,
                      "label": "Inh L2-5 PVALB SCUBE3",
                      "leaf": true,
                      "nodePar.pch": 19,
                      "nodePar.cex": 2,
                      "nodePar.lab.cex": 0.25,
                      "nodePar.lab.col": "#FF197F",
                      "nodePar.col": "#FF197F",
                      "cell_set_accession": "CS201908210_45",
                      "original_label": "Inh L2-5 PVALB SCUBE3",
                      "cell_set_label": "MTG 045",
                      "cell_set_preferred_alias": "Inh L2-5 PVALB SCUBE3",
                      "cell_set_aligned_alias": "Chandelier",
                      "cell_set_additional_aliases": "",
                      "cell_set_structure": "middle temporal gyrus",
                      "cell_set_ontology_tag": "UBERON:0002771",
                      "cell_set_alias_assignee": "Trygve Bakken|Nathan Gouwens",
                      "cell_set_alias_citation": "10.1038/s41586-019-1506-7|10.1101/2020.02.03.932244",
                      "taxonomy_id": "CCN201908210",
                      "_row": "Inh L2-5 PVALB SCUBE3"
                    }
                  ]
                }
              ]
            }
          ]
        },
        {
          "node_attributes": [
            {
              "members": 24,
              "midpoint": 15.9629,
              "height": 0.3534,
              "label": "Excitatory",
              "cell_set_accession": "CS201908210_122",
              "original_label": "n47",
              "cell_set_label": "MTG 046-069",
              "cell_set_preferred_alias": "Excitatory",
              "cell_set_aligned_alias": "",
              "cell_set_additional_aliases": "",
              "cell_set_structure": "middle temporal gyrus",
              "cell_set_ontology_tag": "UBERON:0002771",
              "cell_set_alias_assignee": "Trygve Bakken",
              "cell_set_alias_citation": "10.1038/s41586-019-1506-7",
              "taxonomy_id": "CCN201908210",
              "_row": "n47"
            }
          ],
          "children": [
            {
              "node_attributes": [
                {
                  "members": 18,
                  "midpoint": 12.6445,
                  "height": 0.3174,
                  "label": "",
                  "cell_set_accession": "CS201908210_123",
                  "original_label": "n48",
                  "cell_set_label": "MTG 046-063",
                  "cell_set_preferred_alias": "",
                  "cell_set_aligned_alias": "",
                  "cell_set_additional_aliases": "",
                  "cell_set_structure": "middle temporal gyrus",
                  "cell_set_ontology_tag": "UBERON:0002771",
                  "cell_set_alias_assignee": "Trygve Bakken",
                  "cell_set_alias_citation": "10.1038/s41586-019-1506-7",
                  "taxonomy_id": "CCN201908210",
                  "_row": "n48"
                }
              ],
              "children": [
                {
                  "node_attributes": [
                    {
                      "members": 15,
                      "midpoint": 9.5391,
                      "height": 0.3044,
                      "label": "",
                      "cell_set_accession": "CS201908210_124",
                      "original_label": "n49",
                      "cell_set_label": "MTG 046-060",
                      "cell_set_preferred_alias": "",
                      "cell_set_aligned_alias": "",
                      "cell_set_additional_aliases": "",
                      "cell_set_structure": "middle temporal gyrus",
                      "cell_set_ontology_tag": "UBERON:0002771",
                      "cell_set_alias_assignee": "Trygve Bakken",
                      "cell_set_alias_citation": "10.1038/s41586-019-1506-7",
                      "taxonomy_id": "CCN201908210",
                      "_row": "n49"
                    }
                  ],
                  "children": [
                    {
                      "node_attributes": [
                        {
                          "members": 14,
                          "midpoint": 5.0781,
                          "height": 0.2572,
                          "label": "",
                          "cell_set_accession": "CS201908210_125",
                          "original_label": "n50",
                          "cell_set_label": "MTG 046-059",
                          "cell_set_preferred_alias": "",
                          "cell_set_aligned_alias": "",
                          "cell_set_additional_aliases": "",
                          "cell_set_structure": "middle temporal gyrus",
                          "cell_set_ontology_tag": "UBERON:0002771",
                          "cell_set_alias_assignee": "Trygve Bakken",
                          "cell_set_alias_citation": "10.1038/s41586-019-1506-7",
                          "taxonomy_id": "CCN201908210",
                          "_row": "n50"
                        }
                      ],
                      "children": [
                        {
                          "node_attributes": [
                            {
                              "members": 4,
                              "midpoint": 2.125,
                              "height": 0.175,
                              "label": "",
                              "cell_set_accession": "CS201908210_126",
                              "original_label": "n51",
                              "cell_set_label": "MTG 046-049",
                              "cell_set_preferred_alias": "",
                              "cell_set_aligned_alias": "",
                              "cell_set_additional_aliases": "",
                              "cell_set_structure": "middle temporal gyrus",
                              "cell_set_ontology_tag": "UBERON:0002771",
                              "cell_set_alias_assignee": "Trygve Bakken",
                              "cell_set_alias_citation": "10.1038/s41586-019-1506-7",
                              "taxonomy_id": "CCN201908210",
                              "_row": "n51"
                            }
                          ],
                          "children": [
                            {
                              "node_attributes": [
                                {
                                  "members": 3,
                                  "midpoint": 1.25,
                                  "height": 0.1213,
                                  "label": "L2/3",
                                  "cell_set_accession": "CS201908210_127",
                                  "original_label": "n52",
                                  "cell_set_label": "MTG 046-048",
                                  "cell_set_preferred_alias": "L2/3",
                                  "cell_set_aligned_alias": "L2/3 IT",
                                  "cell_set_additional_aliases": "",
                                  "cell_set_structure": "middle temporal gyrus",
                                  "cell_set_ontology_tag": "UBERON:0002771",
                                  "cell_set_alias_assignee": "Trygve Bakken|Bosiljka Tasic",
                                  "cell_set_alias_citation": "10.1038/s41586-019-1506-7|10.1038/s41586-018-0654-5",
                                  "taxonomy_id": "CCN201908210",
                                  "_row": "n52"
                                }
                              ],
                              "children": [
                                {
                                  "node_attributes": [
                                    {
                                      "members": 2,
                                      "midpoint": 0.5,
                                      "height": 0.0728,
                                      "label": "",
                                      "cell_set_accession": "CS201908210_128",
                                      "original_label": "n53",
                                      "cell_set_label": "MTG 046-047",
                                      "cell_set_preferred_alias": "",
                                      "cell_set_aligned_alias": "",
                                      "cell_set_additional_aliases": "",
                                      "cell_set_structure": "middle temporal gyrus",
                                      "cell_set_ontology_tag": "UBERON:0002771",
                                      "cell_set_alias_assignee": "Trygve Bakken",
                                      "cell_set_alias_citation": "10.1038/s41586-019-1506-7",
                                      "taxonomy_id": "CCN201908210",
                                      "_row": "n53"
                                    }
                                  ],
                                  "children": [
                                    {
                                      "leaf_attributes": [
                                        {
                                          "label": "Exc L2 LAMP5 LTK",
                                          "members": 1,
                                          "height": 0,
                                          "leaf": true,
                                          "nodePar.pch": 19,
                                          "nodePar.cex": 2,
                                          "nodePar.lab.cex": 0.25,
                                          "nodePar.lab.col": "#D9F077",
                                          "nodePar.col": "#D9F077",
                                          "cell_set_accession": "CS201908210_46",
                                          "original_label": "Exc L2 LAMP5 LTK",
                                          "cell_set_label": "MTG 046",
                                          "cell_set_preferred_alias": "Exc L2 LAMP5 LTK",
                                          "cell_set_aligned_alias": "",
                                          "cell_set_additional_aliases": "",
                                          "cell_set_structure": "middle temporal gyrus",
                                          "cell_set_ontology_tag": "UBERON:0002771",
                                          "cell_set_alias_assignee": "Trygve Bakken",
                                          "cell_set_alias_citation": "10.1038/s41586-019-1506-7",
                                          "taxonomy_id": "CCN201908210",
                                          "_row": "Exc L2 LAMP5 LTK"
                                        }
                                      ]
                                    },
                                    {
                                      "leaf_attributes": [
                                        {
                                          "label": "Exc L2-4 LINC00507 GLP2R",
                                          "members": 1,
                                          "height": 0,
                                          "leaf": true,
                                          "nodePar.pch": 19,
                                          "nodePar.cex": 2,
                                          "nodePar.lab.cex": 0.25,
                                          "nodePar.lab.col": "#A6E6A9",
                                          "nodePar.col": "#A6E6A9",
                                          "cell_set_accession": "CS201908210_47",
                                          "original_label": "Exc L2-4 LINC00507 GLP2R",
                                          "cell_set_label": "MTG 047",
                                          "cell_set_preferred_alias": "Exc L2-4 LINC00507 GLP2R",
                                          "cell_set_aligned_alias": "",
                                          "cell_set_additional_aliases": "",
                                          "cell_set_structure": "middle temporal gyrus",
                                          "cell_set_ontology_tag": "UBERON:0002771",
                                          "cell_set_alias_assignee": "Trygve Bakken",
                                          "cell_set_alias_citation": "10.1038/s41586-019-1506-7",
                                          "taxonomy_id": "CCN201908210",
                                          "_row": "Exc L2-4 LINC00507 GLP2R"
                                        }
                                      ]
                                    }
                                  ]
                                },
                                {
                                  "leaf_attributes": [
                                    {
                                      "members": 1,
                                      "height": 0,
                                      "label": "Exc L2-3 LINC00507 FREM3",
                                      "leaf": true,
                                      "nodePar.pch": 19,
                                      "nodePar.cex": 2,
                                      "nodePar.lab.cex": 0.25,
                                      "nodePar.lab.col": "#7AE6AB",
                                      "nodePar.col": "#7AE6AB",
                                      "cell_set_accession": "CS201908210_48",
                                      "original_label": "Exc L2-3 LINC00507 FREM3",
                                      "cell_set_label": "MTG 048",
                                      "cell_set_preferred_alias": "Exc L2-3 LINC00507 FREM3",
                                      "cell_set_aligned_alias": "",
                                      "cell_set_additional_aliases": "",
                                      "cell_set_structure": "middle temporal gyrus",
                                      "cell_set_ontology_tag": "UBERON:0002771",
                                      "cell_set_alias_assignee": "Trygve Bakken",
                                      "cell_set_alias_citation": "10.1038/s41586-019-1506-7",
                                      "taxonomy_id": "CCN201908210",
                                      "_row": "Exc L2-3 LINC00507 FREM3"
                                    }
                                  ]
                                }
                              ]
                            },
                            {
                              "leaf_attributes": [
                                {
                                  "members": 1,
                                  "height": 0,
                                  "label": "Exc L5-6 THEMIS C1QL3",
                                  "leaf": true,
                                  "nodePar.pch": 19,
                                  "nodePar.cex": 2,
                                  "nodePar.lab.cex": 0.25,
                                  "nodePar.lab.col": "#A19922",
                                  "nodePar.col": "#A19922",
                                  "cell_set_accession": "CS201908210_49",
                                  "original_label": "Exc L5-6 THEMIS C1QL3",
                                  "cell_set_label": "MTG 049",
                                  "cell_set_preferred_alias": "Exc L5-6 THEMIS C1QL3",
                                  "cell_set_aligned_alias": "",
                                  "cell_set_additional_aliases": "",
                                  "cell_set_structure": "middle temporal gyrus",
                                  "cell_set_ontology_tag": "UBERON:0002771",
                                  "cell_set_alias_assignee": "Trygve Bakken",
                                  "cell_set_alias_citation": "10.1038/s41586-019-1506-7",
                                  "taxonomy_id": "CCN201908210",
                                  "_row": "Exc L5-6 THEMIS C1QL3"
                                }
                              ]
                            }
                          ]
                        },
                        {
                          "node_attributes": [
                            {
                              "members": 10,
                              "midpoint": 4.0312,
                              "height": 0.2141,
                              "label": "RORB",
                              "cell_set_accession": "CS201908210_129",
                              "original_label": "n54",
                              "cell_set_label": "MTG 050-059",
                              "cell_set_preferred_alias": "RORB",
                              "cell_set_aligned_alias": "",
                              "cell_set_additional_aliases": "",
                              "cell_set_structure": "middle temporal gyrus",
                              "cell_set_ontology_tag": "UBERON:0002771",
                              "cell_set_alias_assignee": "Trygve Bakken",
                              "cell_set_alias_citation": "10.1038/s41586-019-1506-7",
                              "taxonomy_id": "CCN201908210",
                              "_row": "n54"
                            }
                          ],
                          "children": [
                            {
                              "node_attributes": [
                                {
                                  "members": 5,
                                  "midpoint": 0.9375,
                                  "height": 0.1775,
                                  "label": "L4",
                                  "cell_set_accession": "CS201908210_130",
                                  "original_label": "n55",
                                  "cell_set_label": "MTG 050-054",
                                  "cell_set_preferred_alias": "L4",
                                  "cell_set_aligned_alias": "L4",
                                  "cell_set_additional_aliases": "",
                                  "cell_set_structure": "middle temporal gyrus",
                                  "cell_set_ontology_tag": "UBERON:0002771",
                                  "cell_set_alias_assignee": "Trygve Bakken",
                                  "cell_set_alias_citation": "10.1038/s41586-019-1506-7",
                                  "taxonomy_id": "CCN201908210",
                                  "_row": "n55"
                                }
                              ],
                              "children": [
                                {
                                  "leaf_attributes": [
                                    {
                                      "members": 1,
                                      "height": 0,
                                      "label": "Exc L3-4 RORB CARM1P1",
                                      "leaf": true,
                                      "nodePar.pch": 19,
                                      "nodePar.cex": 2,
                                      "nodePar.lab.cex": 0.25,
                                      "nodePar.lab.col": "#00979D",
                                      "nodePar.col": "#00979D",
                                      "cell_set_accession": "CS201908210_50",
                                      "original_label": "Exc L3-4 RORB CARM1P1",
                                      "cell_set_label": "MTG 050",
                                      "cell_set_preferred_alias": "Exc L3-4 RORB CARM1P1",
                                      "cell_set_aligned_alias": "",
                                      "cell_set_additional_aliases": "",
                                      "cell_set_structure": "middle temporal gyrus",
                                      "cell_set_ontology_tag": "UBERON:0002771",
                                      "cell_set_alias_assignee": "Trygve Bakken",
                                      "cell_set_alias_citation": "10.1038/s41586-019-1506-7",
                                      "taxonomy_id": "CCN201908210",
                                      "_row": "Exc L3-4 RORB CARM1P1"
                                    }
                                  ]
                                },
                                {
                                  "node_attributes": [
                                    {
                                      "members": 4,
                                      "midpoint": 0.875,
                                      "height": 0.1584,
                                      "label": "",
                                      "cell_set_accession": "CS201908210_131",
                                      "original_label": "n56",
                                      "cell_set_label": "MTG 051-054",
                                      "cell_set_preferred_alias": "",
                                      "cell_set_aligned_alias": "",
                                      "cell_set_additional_aliases": "",
                                      "cell_set_structure": "middle temporal gyrus",
                                      "cell_set_ontology_tag": "UBERON:0002771",
                                      "cell_set_alias_assignee": "Trygve Bakken",
                                      "cell_set_alias_citation": "10.1038/s41586-019-1506-7",
                                      "taxonomy_id": "CCN201908210",
                                      "_row": "n56"
                                    }
                                  ],
                                  "children": [
                                    {
                                      "leaf_attributes": [
                                        {
                                          "members": 1,
                                          "height": 0,
                                          "label": "Exc L3-5 RORB ESR1",
                                          "leaf": true,
                                          "nodePar.pch": 19,
                                          "nodePar.cex": 2,
                                          "nodePar.lab.cex": 0.25,
                                          "nodePar.lab.col": "#00DDC5",
                                          "nodePar.col": "#00DDC5",
                                          "cell_set_accession": "CS201908210_51",
                                          "original_label": "Exc L3-5 RORB ESR1",
                                          "cell_set_label": "MTG 051",
                                          "cell_set_preferred_alias": "Exc L3-5 RORB ESR1",
                                          "cell_set_aligned_alias": "",
                                          "cell_set_additional_aliases": "",
                                          "cell_set_structure": "middle temporal gyrus",
                                          "cell_set_ontology_tag": "UBERON:0002771",
                                          "cell_set_alias_assignee": "Trygve Bakken",
                                          "cell_set_alias_citation": "10.1038/s41586-019-1506-7",
                                          "taxonomy_id": "CCN201908210",
                                          "_row": "Exc L3-5 RORB ESR1"
                                        }
                                      ]
                                    },
                                    {
                                      "node_attributes": [
                                        {
                                          "members": 3,
                                          "midpoint": 0.75,
                                          "height": 0.1183,
                                          "label": "",
                                          "cell_set_accession": "CS201908210_132",
                                          "original_label": "n57",
                                          "cell_set_label": "MTG 052-054",
                                          "cell_set_preferred_alias": "",
                                          "cell_set_aligned_alias": "",
                                          "cell_set_additional_aliases": "",
                                          "cell_set_structure": "middle temporal gyrus",
                                          "cell_set_ontology_tag": "UBERON:0002771",
                                          "cell_set_alias_assignee": "Trygve Bakken",
                                          "cell_set_alias_citation": "10.1038/s41586-019-1506-7",
                                          "taxonomy_id": "CCN201908210",
                                          "_row": "n57"
                                        }
                                      ],
                                      "children": [
                                        {
                                          "leaf_attributes": [
                                            {
                                              "members": 1,
                                              "height": 0,
                                              "label": "Exc L3-5 RORB COL22A1",
                                              "leaf": true,
                                              "nodePar.pch": 19,
                                              "nodePar.cex": 2,
                                              "nodePar.lab.cex": 0.25,
                                              "nodePar.lab.col": "#00A79D",
                                              "nodePar.col": "#00A79D",
                                              "cell_set_accession": "CS201908210_52",
                                              "original_label": "Exc L3-5 RORB COL22A1",
                                              "cell_set_label": "MTG 052",
                                              "cell_set_preferred_alias": "Exc L3-5 RORB COL22A1",
                                              "cell_set_aligned_alias": "",
                                              "cell_set_additional_aliases": "",
                                              "cell_set_structure": "middle temporal gyrus",
                                              "cell_set_ontology_tag": "UBERON:0002771",
                                              "cell_set_alias_assignee": "Trygve Bakken",
                                              "cell_set_alias_citation": "10.1038/s41586-019-1506-7",
                                              "taxonomy_id": "CCN201908210",
                                              "_row": "Exc L3-5 RORB COL22A1"
                                            }
                                          ]
                                        },
                                        {
                                          "node_attributes": [
                                            {
                                              "members": 2,
                                              "midpoint": 0.5,
                                              "height": 0.0712,
                                              "label": "",
                                              "cell_set_accession": "CS201908210_133",
                                              "original_label": "n58",
                                              "cell_set_label": "MTG 053-054",
                                              "cell_set_preferred_alias": "",
                                              "cell_set_aligned_alias": "",
                                              "cell_set_additional_aliases": "",
                                              "cell_set_structure": "middle temporal gyrus",
                                              "cell_set_ontology_tag": "UBERON:0002771",
                                              "cell_set_alias_assignee": "Trygve Bakken",
                                              "cell_set_alias_citation": "10.1038/s41586-019-1506-7",
                                              "taxonomy_id": "CCN201908210",
                                              "_row": "n58"
                                            }
                                          ],
                                          "children": [
                                            {
                                              "leaf_attributes": [
                                                {
                                                  "label": "Exc L3-5 RORB FILIP1L",
                                                  "members": 1,
                                                  "height": 0,
                                                  "leaf": true,
                                                  "nodePar.pch": 19,
                                                  "nodePar.cex": 2,
                                                  "nodePar.lab.cex": 0.25,
                                                  "nodePar.lab.col": "#0094C2",
                                                  "nodePar.col": "#0094C2",
                                                  "cell_set_accession": "CS201908210_53",
                                                  "original_label": "Exc L3-5 RORB FILIP1L",
                                                  "cell_set_label": "MTG 053",
                                                  "cell_set_preferred_alias": "Exc L3-5 RORB FILIP1L",
                                                  "cell_set_aligned_alias": "",
                                                  "cell_set_additional_aliases": "",
                                                  "cell_set_structure": "middle temporal gyrus",
                                                  "cell_set_ontology_tag": "UBERON:0002771",
                                                  "cell_set_alias_assignee": "Trygve Bakken",
                                                  "cell_set_alias_citation": "10.1038/s41586-019-1506-7",
                                                  "taxonomy_id": "CCN201908210",
                                                  "_row": "Exc L3-5 RORB FILIP1L"
                                                }
                                              ]
                                            },
                                            {
                                              "leaf_attributes": [
                                                {
                                                  "label": "Exc L3-5 RORB TWIST2",
                                                  "members": 1,
                                                  "height": 0,
                                                  "leaf": true,
                                                  "nodePar.pch": 19,
                                                  "nodePar.cex": 2,
                                                  "nodePar.lab.cex": 0.25,
                                                  "nodePar.lab.col": "#77D9B7",
                                                  "nodePar.col": "#77D9B7",
                                                  "cell_set_accession": "CS201908210_54",
                                                  "original_label": "Exc L3-5 RORB TWIST2",
                                                  "cell_set_label": "MTG 054",
                                                  "cell_set_preferred_alias": "Exc L3-5 RORB TWIST2",
                                                  "cell_set_aligned_alias": "",
                                                  "cell_set_additional_aliases": "",
                                                  "cell_set_structure": "middle temporal gyrus",
                                                  "cell_set_ontology_tag": "UBERON:0002771",
                                                  "cell_set_alias_assignee": "Trygve Bakken",
                                                  "cell_set_alias_citation": "10.1038/s41586-019-1506-7",
                                                  "taxonomy_id": "CCN201908210",
                                                  "_row": "Exc L3-5 RORB TWIST2"
                                                }
                                              ]
                                            }
                                          ]
                                        }
                                      ]
                                    }
                                  ]
                                }
                              ]
                            },
                            {
                              "node_attributes": [
                                {
                                  "members": 5,
                                  "midpoint": 2.125,
                                  "height": 0.1904,
                                  "label": "",
                                  "cell_set_accession": "CS201908210_134",
                                  "original_label": "n59",
                                  "cell_set_label": "MTG 055-059",
                                  "cell_set_preferred_alias": "",
                                  "cell_set_aligned_alias": "L5 IT",
                                  "cell_set_additional_aliases": "",
                                  "cell_set_structure": "middle temporal gyrus",
                                  "cell_set_ontology_tag": "UBERON:0002771",
                                  "cell_set_alias_assignee": "Trygve Bakken|Bosiljka Tasic",
                                  "cell_set_alias_citation": "10.1038/s41586-019-1506-7|10.1038/s41586-018-0654-5",
                                  "taxonomy_id": "CCN201908210",
                                  "_row": "n59"
                                }
                              ],
                              "children": [
                                {
                                  "node_attributes": [
                                    {
                                      "members": 3,
                                      "midpoint": 0.75,
                                      "height": 0.1353,
                                      "label": "",
                                      "cell_set_accession": "CS201908210_135",
                                      "original_label": "n60",
                                      "cell_set_label": "MTG 055-057",
                                      "cell_set_preferred_alias": "",
                                      "cell_set_aligned_alias": "",
                                      "cell_set_additional_aliases": "",
                                      "cell_set_structure": "middle temporal gyrus",
                                      "cell_set_ontology_tag": "UBERON:0002771",
                                      "cell_set_alias_assignee": "Trygve Bakken",
                                      "cell_set_alias_citation": "10.1038/s41586-019-1506-7",
                                      "taxonomy_id": "CCN201908210",
                                      "_row": "n60"
                                    }
                                  ],
                                  "children": [
                                    {
                                      "leaf_attributes": [
                                        {
                                          "members": 1,
                                          "height": 0,
                                          "label": "Exc L4-5 RORB FOLH1B",
                                          "leaf": true,
                                          "nodePar.pch": 19,
                                          "nodePar.cex": 2,
                                          "nodePar.lab.cex": 0.25,
                                          "nodePar.lab.col": "#00A809",
                                          "nodePar.col": "#00A809",
                                          "cell_set_accession": "CS201908210_55",
                                          "original_label": "Exc L4-5 RORB FOLH1B",
                                          "cell_set_label": "MTG 055",
                                          "cell_set_preferred_alias": "Exc L4-5 RORB FOLH1B",
                                          "cell_set_aligned_alias": "",
                                          "cell_set_additional_aliases": "",
                                          "cell_set_structure": "middle temporal gyrus",
                                          "cell_set_ontology_tag": "UBERON:0002771",
                                          "cell_set_alias_assignee": "Trygve Bakken",
                                          "cell_set_alias_citation": "10.1038/s41586-019-1506-7",
                                          "taxonomy_id": "CCN201908210",
                                          "_row": "Exc L4-5 RORB FOLH1B"
                                        }
                                      ]
                                    },
                                    {
                                      "node_attributes": [
                                        {
                                          "members": 2,
                                          "midpoint": 0.5,
                                          "height": 0.1075,
                                          "label": "",
                                          "cell_set_accession": "CS201908210_136",
                                          "original_label": "n61",
                                          "cell_set_label": "MTG 056-057",
                                          "cell_set_preferred_alias": "",
                                          "cell_set_aligned_alias": "",
                                          "cell_set_additional_aliases": "",
                                          "cell_set_structure": "middle temporal gyrus",
                                          "cell_set_ontology_tag": "UBERON:0002771",
                                          "cell_set_alias_assignee": "Trygve Bakken",
                                          "cell_set_alias_citation": "10.1038/s41586-019-1506-7",
                                          "taxonomy_id": "CCN201908210",
                                          "_row": "n61"
                                        }
                                      ],
                                      "children": [
                                        {
                                          "leaf_attributes": [
                                            {
                                              "label": "Exc L4-6 RORB SEMA3E",
                                              "members": 1,
                                              "height": 0,
                                              "leaf": true,
                                              "nodePar.pch": 19,
                                              "nodePar.cex": 2,
                                              "nodePar.lab.cex": 0.25,
                                              "nodePar.lab.col": "#26FFF2",
                                              "nodePar.col": "#26FFF2",
                                              "cell_set_accession": "CS201908210_56",
                                              "original_label": "Exc L4-6 RORB SEMA3E",
                                              "cell_set_label": "MTG 056",
                                              "cell_set_preferred_alias": "Exc L4-6 RORB SEMA3E",
                                              "cell_set_aligned_alias": "",
                                              "cell_set_additional_aliases": "",
                                              "cell_set_structure": "middle temporal gyrus",
                                              "cell_set_ontology_tag": "UBERON:0002771",
                                              "cell_set_alias_assignee": "Trygve Bakken",
                                              "cell_set_alias_citation": "10.1038/s41586-019-1506-7",
                                              "taxonomy_id": "CCN201908210",
                                              "_row": "Exc L4-6 RORB SEMA3E"
                                            }
                                          ]
                                        },
                                        {
                                          "leaf_attributes": [
                                            {
                                              "label": "Exc L4-5 RORB DAPK2",
                                              "members": 1,
                                              "height": 0,
                                              "leaf": true,
                                              "nodePar.pch": 19,
                                              "nodePar.cex": 2,
                                              "nodePar.lab.cex": 0.25,
                                              "nodePar.lab.col": "#00FF00",
                                              "nodePar.col": "#00FF00",
                                              "cell_set_accession": "CS201908210_57",
                                              "original_label": "Exc L4-5 RORB DAPK2",
                                              "cell_set_label": "MTG 057",
                                              "cell_set_preferred_alias": "Exc L4-5 RORB DAPK2",
                                              "cell_set_aligned_alias": "",
                                              "cell_set_additional_aliases": "",
                                              "cell_set_structure": "middle temporal gyrus",
                                              "cell_set_ontology_tag": "UBERON:0002771",
                                              "cell_set_alias_assignee": "Trygve Bakken",
                                              "cell_set_alias_citation": "10.1038/s41586-019-1506-7",
                                              "taxonomy_id": "CCN201908210",
                                              "_row": "Exc L4-5 RORB DAPK2"
                                            }
                                          ]
                                        }
                                      ]
                                    }
                                  ]
                                },
                                {
                                  "node_attributes": [
                                    {
                                      "members": 2,
                                      "midpoint": 0.5,
                                      "height": 0.083,
                                      "label": "",
                                      "cell_set_accession": "CS201908210_137",
                                      "original_label": "n62",
                                      "cell_set_label": "MTG 058-059",
                                      "cell_set_preferred_alias": "",
                                      "cell_set_aligned_alias": "",
                                      "cell_set_additional_aliases": "",
                                      "cell_set_structure": "middle temporal gyrus",
                                      "cell_set_ontology_tag": "UBERON:0002771",
                                      "cell_set_alias_assignee": "Trygve Bakken",
                                      "cell_set_alias_citation": "10.1038/s41586-019-1506-7",
                                      "taxonomy_id": "CCN201908210",
                                      "_row": "n62"
                                    }
                                  ],
                                  "children": [
                                    {
                                      "leaf_attributes": [
                                        {
                                          "label": "Exc L5-6 RORB TTC12",
                                          "members": 1,
                                          "height": 0,
                                          "leaf": true,
                                          "nodePar.pch": 19,
                                          "nodePar.cex": 2,
                                          "nodePar.lab.cex": 0.25,
                                          "nodePar.lab.col": "#26BF64",
                                          "nodePar.col": "#26BF64",
                                          "cell_set_accession": "CS201908210_58",
                                          "original_label": "Exc L5-6 RORB TTC12",
                                          "cell_set_label": "MTG 058",
                                          "cell_set_preferred_alias": "Exc L5-6 RORB TTC12",
                                          "cell_set_aligned_alias": "",
                                          "cell_set_additional_aliases": "",
                                          "cell_set_structure": "middle temporal gyrus",
                                          "cell_set_ontology_tag": "UBERON:0002771",
                                          "cell_set_alias_assignee": "Trygve Bakken",
                                          "cell_set_alias_citation": "10.1038/s41586-019-1506-7",
                                          "taxonomy_id": "CCN201908210",
                                          "_row": "Exc L5-6 RORB TTC12"
                                        }
                                      ]
                                    },
                                    {
                                      "leaf_attributes": [
                                        {
                                          "label": "Exc L4-6 RORB C1R",
                                          "members": 1,
                                          "height": 0,
                                          "leaf": true,
                                          "nodePar.pch": 19,
                                          "nodePar.cex": 2,
                                          "nodePar.lab.cex": 0.25,
                                          "nodePar.lab.col": "#008F1F",
                                          "nodePar.col": "#008F1F",
                                          "cell_set_accession": "CS201908210_59",
                                          "original_label": "Exc L4-6 RORB C1R",
                                          "cell_set_label": "MTG 059",
                                          "cell_set_preferred_alias": "Exc L4-6 RORB C1R",
                                          "cell_set_aligned_alias": "",
                                          "cell_set_additional_aliases": "",
                                          "cell_set_structure": "middle temporal gyrus",
                                          "cell_set_ontology_tag": "UBERON:0002771",
                                          "cell_set_alias_assignee": "Trygve Bakken",
                                          "cell_set_alias_citation": "10.1038/s41586-019-1506-7",
                                          "taxonomy_id": "CCN201908210",
                                          "_row": "Exc L4-6 RORB C1R"
                                        }
                                      ]
                                    }
                                  ]
                                }
                              ]
                            }
                          ]
                        }
                      ]
                    },
                    {
                      "leaf_attributes": [
                        {
                          "members": 1,
                          "height": 0,
                          "label": "Exc L4-5 FEZF2 SCN4B",
                          "leaf": true,
                          "nodePar.pch": 19,
                          "nodePar.cex": 2,
                          "nodePar.lab.cex": 0.25,
                          "nodePar.lab.col": "#104F00",
                          "nodePar.col": "#104F00",
                          "cell_set_accession": "CS201908210_60",
                          "original_label": "Exc L4-5 FEZF2 SCN4B",
                          "cell_set_label": "MTG 060",
                          "cell_set_preferred_alias": "Exc L4-5 FEZF2 SCN4B",
                          "cell_set_aligned_alias": "L5 ET",
                          "cell_set_additional_aliases": "",
                          "cell_set_structure": "middle temporal gyrus",
                          "cell_set_ontology_tag": "UBERON:0002771",
                          "cell_set_alias_assignee": "Trygve Bakken|Bosiljka Tasic",
                          "cell_set_alias_citation": "10.1038/s41586-019-1506-7|10.1038/s41586-018-0654-5",
                          "taxonomy_id": "CCN201908210",
                          "_row": "Exc L4-5 FEZF2 SCN4B"
                        }
                      ]
                    }
                  ]
                },
                {
                  "node_attributes": [
                    {
                      "members": 3,
                      "midpoint": 0.75,
                      "height": 0.0876,
                      "label": "L6",
                      "cell_set_accession": "CS201908210_138",
                      "original_label": "n63",
                      "cell_set_label": "MTG 061-063",
                      "cell_set_preferred_alias": "L6",
                      "cell_set_aligned_alias": "",
                      "cell_set_additional_aliases": "",
                      "cell_set_structure": "middle temporal gyrus",
                      "cell_set_ontology_tag": "UBERON:0002771",
                      "cell_set_alias_assignee": "Trygve Bakken",
                      "cell_set_alias_citation": "10.1038/s41586-019-1506-7",
                      "taxonomy_id": "CCN201908210",
                      "_row": "n63"
                    }
                  ],
                  "children": [
                    {
                      "leaf_attributes": [
                        {
                          "members": 1,
                          "height": 0,
                          "label": "Exc L5-6 THEMIS DCSTAMP",
                          "leaf": true,
                          "nodePar.pch": 19,
                          "nodePar.cex": 2,
                          "nodePar.lab.cex": 0.25,
                          "nodePar.lab.col": "#5100FF",
                          "nodePar.col": "#5100FF",
                          "cell_set_accession": "CS201908210_61",
                          "original_label": "Exc L5-6 THEMIS DCSTAMP",
                          "cell_set_label": "MTG 061",
                          "cell_set_preferred_alias": "Exc L5-6 THEMIS DCSTAMP",
                          "cell_set_aligned_alias": "",
                          "cell_set_additional_aliases": "",
                          "cell_set_structure": "middle temporal gyrus",
                          "cell_set_ontology_tag": "UBERON:0002771",
                          "cell_set_alias_assignee": "Trygve Bakken",
                          "cell_set_alias_citation": "10.1038/s41586-019-1506-7",
                          "taxonomy_id": "CCN201908210",
                          "_row": "Exc L5-6 THEMIS DCSTAMP"
                        }
                      ]
                    },
                    {
                      "node_attributes": [
                        {
                          "members": 2,
                          "midpoint": 0.5,
                          "height": 0.0578,
                          "label": "",
                          "cell_set_accession": "CS201908210_139",
                          "original_label": "n64",
                          "cell_set_label": "MTG 062-063",
                          "cell_set_preferred_alias": "",
                          "cell_set_aligned_alias": "",
                          "cell_set_additional_aliases": "",
                          "cell_set_structure": "middle temporal gyrus",
                          "cell_set_ontology_tag": "UBERON:0002771",
                          "cell_set_alias_assignee": "Trygve Bakken",
                          "cell_set_alias_citation": "10.1038/s41586-019-1506-7",
                          "taxonomy_id": "CCN201908210",
                          "_row": "n64"
                        }
                      ],
                      "children": [
                        {
                          "leaf_attributes": [
                            {
                              "label": "Exc L5-6 THEMIS CRABP1",
                              "members": 1,
                              "height": 0,
                              "leaf": true,
                              "nodePar.pch": 19,
                              "nodePar.cex": 2,
                              "nodePar.lab.cex": 0.25,
                              "nodePar.lab.col": "#8046FF",
                              "nodePar.col": "#8046FF",
                              "cell_set_accession": "CS201908210_62",
                              "original_label": "Exc L5-6 THEMIS CRABP1",
                              "cell_set_label": "MTG 062",
                              "cell_set_preferred_alias": "Exc L5-6 THEMIS CRABP1",
                              "cell_set_aligned_alias": "",
                              "cell_set_additional_aliases": "",
                              "cell_set_structure": "middle temporal gyrus",
                              "cell_set_ontology_tag": "UBERON:0002771",
                              "cell_set_alias_assignee": "Trygve Bakken",
                              "cell_set_alias_citation": "10.1038/s41586-019-1506-7",
                              "taxonomy_id": "CCN201908210",
                              "_row": "Exc L5-6 THEMIS CRABP1"
                            }
                          ]
                        },
                        {
                          "leaf_attributes": [
                            {
                              "label": "Exc L5-6 THEMIS FGF10",
                              "members": 1,
                              "height": 0,
                              "leaf": true,
                              "nodePar.pch": 19,
                              "nodePar.cex": 2,
                              "nodePar.lab.cex": 0.25,
                              "nodePar.lab.col": "#B08BFF",
                              "nodePar.col": "#B08BFF",
                              "cell_set_accession": "CS201908210_63",
                              "original_label": "Exc L5-6 THEMIS FGF10",
                              "cell_set_label": "MTG 063",
                              "cell_set_preferred_alias": "Exc L5-6 THEMIS FGF10",
                              "cell_set_aligned_alias": "",
                              "cell_set_additional_aliases": "",
                              "cell_set_structure": "middle temporal gyrus",
                              "cell_set_ontology_tag": "UBERON:0002771",
                              "cell_set_alias_assignee": "Trygve Bakken",
                              "cell_set_alias_citation": "10.1038/s41586-019-1506-7",
                              "taxonomy_id": "CCN201908210",
                              "_row": "Exc L5-6 THEMIS FGF10"
                            }
                          ]
                        }
                      ]
                    }
                  ]
                }
              ]
            },
            {
              "node_attributes": [
                {
                  "members": 6,
                  "midpoint": 1.2812,
                  "height": 0.3435,
                  "label": "FEZF2",
                  "cell_set_accession": "CS201908210_140",
                  "original_label": "n65",
                  "cell_set_label": "MTG 064-069",
                  "cell_set_preferred_alias": "FEZF2",
                  "cell_set_aligned_alias": "",
                  "cell_set_additional_aliases": "",
                  "cell_set_structure": "middle temporal gyrus",
                  "cell_set_ontology_tag": "UBERON:0002771",
                  "cell_set_alias_assignee": "Trygve Bakken",
                  "cell_set_alias_citation": "10.1038/s41586-019-1506-7",
                  "taxonomy_id": "CCN201908210",
                  "_row": "n65"
                }
              ],
              "children": [
                {
                  "leaf_attributes": [
                    {
                      "members": 1,
                      "height": 0,
                      "label": "Exc L4-6 FEZF2 IL26",
                      "leaf": true,
                      "nodePar.pch": 19,
                      "nodePar.cex": 2,
                      "nodePar.lab.cex": 0.25,
                      "nodePar.lab.col": "#73CA95",
                      "nodePar.col": "#73CA95",
                      "cell_set_accession": "CS201908210_64",
                      "original_label": "Exc L4-6 FEZF2 IL26",
                      "cell_set_label": "MTG 064",
                      "cell_set_preferred_alias": "Exc L4-6 FEZF2 IL26",
                      "cell_set_aligned_alias": "L5/6 NP",
                      "cell_set_additional_aliases": "",
                      "cell_set_structure": "middle temporal gyrus",
                      "cell_set_ontology_tag": "UBERON:0002771",
                      "cell_set_alias_assignee": "Trygve Bakken|Bosiljka Tasic",
                      "cell_set_alias_citation": "10.1038/s41586-019-1506-7|10.1038/s41586-018-0654-5",
                      "taxonomy_id": "CCN201908210",
                      "_row": "Exc L4-6 FEZF2 IL26"
                    }
                  ]
                },
                {
                  "node_attributes": [
                    {
                      "members": 5,
                      "midpoint": 1.5625,
                      "height": 0.2417,
                      "label": "L6",
                      "cell_set_accession": "CS201908210_141",
                      "original_label": "n66",
                      "cell_set_label": "MTG 065-069",
                      "cell_set_preferred_alias": "L6",
                      "cell_set_aligned_alias": "",
                      "cell_set_additional_aliases": "",
                      "cell_set_structure": "middle temporal gyrus",
                      "cell_set_ontology_tag": "UBERON:0002771",
                      "cell_set_alias_assignee": "Trygve Bakken",
                      "cell_set_alias_citation": "10.1038/s41586-019-1506-7",
                      "taxonomy_id": "CCN201908210",
                      "_row": "n66"
                    }
                  ],
                  "children": [
                    {
                      "leaf_attributes": [
                        {
                          "members": 1,
                          "height": 0,
                          "label": "Exc L5-6 FEZF2 ABO",
                          "leaf": true,
                          "nodePar.pch": 19,
                          "nodePar.cex": 2,
                          "nodePar.lab.cex": 0.25,
                          "nodePar.lab.col": "#1F6666",
                          "nodePar.col": "#1F6666",
                          "cell_set_accession": "CS201908210_65",
                          "original_label": "Exc L5-6 FEZF2 ABO",
                          "cell_set_label": "MTG 065",
                          "cell_set_preferred_alias": "Exc L5-6 FEZF2 ABO",
                          "cell_set_aligned_alias": "L6 CT",
                          "cell_set_additional_aliases": "",
                          "cell_set_structure": "middle temporal gyrus",
                          "cell_set_ontology_tag": "UBERON:0002771",
                          "cell_set_alias_assignee": "Trygve Bakken|Bosiljka Tasic",
                          "cell_set_alias_citation": "10.1038/s41586-019-1506-7|10.1038/s41586-018-0654-5",
                          "taxonomy_id": "CCN201908210",
                          "_row": "Exc L5-6 FEZF2 ABO"
                        }
                      ]
                    },
                    {
                      "node_attributes": [
                        {
                          "members": 4,
                          "midpoint": 2.125,
                          "height": 0.1735,
                          "label": "",
                          "cell_set_accession": "CS201908210_142",
                          "original_label": "n67",
                          "cell_set_label": "MTG 066-069",
                          "cell_set_preferred_alias": "",
                          "cell_set_aligned_alias": "L6b",
                          "cell_set_additional_aliases": "",
                          "cell_set_structure": "middle temporal gyrus",
                          "cell_set_ontology_tag": "UBERON:0002771",
                          "cell_set_alias_assignee": "Trygve Bakken",
                          "cell_set_alias_citation": "10.1038/s41586-019-1506-7",
                          "taxonomy_id": "CCN201908210",
                          "_row": "n67"
                        }
                      ],
                      "children": [
                        {
                          "node_attributes": [
                            {
                              "members": 3,
                              "midpoint": 1.25,
                              "height": 0.1438,
                              "label": "",
                              "cell_set_accession": "CS201908210_143",
                              "original_label": "n68",
                              "cell_set_label": "MTG 066-068",
                              "cell_set_preferred_alias": "",
                              "cell_set_aligned_alias": "",
                              "cell_set_additional_aliases": "",
                              "cell_set_structure": "middle temporal gyrus",
                              "cell_set_ontology_tag": "UBERON:0002771",
                              "cell_set_alias_assignee": "Trygve Bakken",
                              "cell_set_alias_citation": "10.1038/s41586-019-1506-7",
                              "taxonomy_id": "CCN201908210",
                              "_row": "n68"
                            }
                          ],
                          "children": [
                            {
                              "node_attributes": [
                                {
                                  "members": 2,
                                  "midpoint": 0.5,
                                  "height": 0.1058,
                                  "label": "",
                                  "cell_set_accession": "CS201908210_144",
                                  "original_label": "n69",
                                  "cell_set_label": "MTG 066-067",
                                  "cell_set_preferred_alias": "",
                                  "cell_set_aligned_alias": "",
                                  "cell_set_additional_aliases": "",
                                  "cell_set_structure": "middle temporal gyrus",
                                  "cell_set_ontology_tag": "UBERON:0002771",
                                  "cell_set_alias_assignee": "Trygve Bakken",
                                  "cell_set_alias_citation": "10.1038/s41586-019-1506-7",
                                  "taxonomy_id": "CCN201908210",
                                  "_row": "n69"
                                }
                              ],
                              "children": [
                                {
                                  "leaf_attributes": [
                                    {
                                      "label": "Exc L6 FEZF2 SCUBE1",
                                      "members": 1,
                                      "height": 0,
                                      "leaf": true,
                                      "nodePar.pch": 19,
                                      "nodePar.cex": 2,
                                      "nodePar.lab.cex": 0.25,
                                      "nodePar.lab.col": "#388899",
                                      "nodePar.col": "#388899",
                                      "cell_set_accession": "CS201908210_66",
                                      "original_label": "Exc L6 FEZF2 SCUBE1",
                                      "cell_set_label": "MTG 066",
                                      "cell_set_preferred_alias": "Exc L6 FEZF2 SCUBE1",
                                      "cell_set_aligned_alias": "",
                                      "cell_set_additional_aliases": "",
                                      "cell_set_structure": "middle temporal gyrus",
                                      "cell_set_ontology_tag": "UBERON:0002771",
                                      "cell_set_alias_assignee": "Trygve Bakken",
                                      "cell_set_alias_citation": "10.1038/s41586-019-1506-7",
                                      "taxonomy_id": "CCN201908210",
                                      "_row": "Exc L6 FEZF2 SCUBE1"
                                    }
                                  ]
                                },
                                {
                                  "leaf_attributes": [
                                    {
                                      "label": "Exc L5-6 FEZF2 IL15",
                                      "members": 1,
                                      "height": 0,
                                      "leaf": true,
                                      "nodePar.pch": 19,
                                      "nodePar.cex": 2,
                                      "nodePar.lab.cex": 0.25,
                                      "nodePar.lab.col": "#336D99",
                                      "nodePar.col": "#336D99",
                                      "cell_set_accession": "CS201908210_67",
                                      "original_label": "Exc L5-6 FEZF2 IL15",
                                      "cell_set_label": "MTG 067",
                                      "cell_set_preferred_alias": "Exc L5-6 FEZF2 IL15",
                                      "cell_set_aligned_alias": "",
                                      "cell_set_additional_aliases": "",
                                      "cell_set_structure": "middle temporal gyrus",
                                      "cell_set_ontology_tag": "UBERON:0002771",
                                      "cell_set_alias_assignee": "Trygve Bakken",
                                      "cell_set_alias_citation": "10.1038/s41586-019-1506-7",
                                      "taxonomy_id": "CCN201908210",
                                      "_row": "Exc L5-6 FEZF2 IL15"
                                    }
                                  ]
                                }
                              ]
                            },
                            {
                              "leaf_attributes": [
                                {
                                  "members": 1,
                                  "height": 0,
                                  "label": "Exc L6 FEZF2 OR2T8",
                                  "leaf": true,
                                  "nodePar.pch": 19,
                                  "nodePar.cex": 2,
                                  "nodePar.lab.cex": 0.25,
                                  "nodePar.lab.col": "#254566",
                                  "nodePar.col": "#254566",
                                  "cell_set_accession": "CS201908210_68",
                                  "original_label": "Exc L6 FEZF2 OR2T8",
                                  "cell_set_label": "MTG 068",
                                  "cell_set_preferred_alias": "Exc L6 FEZF2 OR2T8",
                                  "cell_set_aligned_alias": "",
                                  "cell_set_additional_aliases": "",
                                  "cell_set_structure": "middle temporal gyrus",
                                  "cell_set_ontology_tag": "UBERON:0002771",
                                  "cell_set_alias_assignee": "Trygve Bakken",
                                  "cell_set_alias_citation": "10.1038/s41586-019-1506-7",
                                  "taxonomy_id": "CCN201908210",
                                  "_row": "Exc L6 FEZF2 OR2T8"
                                }
                              ]
                            }
                          ]
                        },
                        {
                          "leaf_attributes": [
                            {
                              "members": 1,
                              "height": 0,
                              "label": "Exc L5-6 FEZF2 EFTUD1P1",
                              "leaf": true,
                              "nodePar.pch": 19,
                              "nodePar.cex": 2,
                              "nodePar.lab.cex": 0.25,
                              "nodePar.lab.col": "#335280",
                              "nodePar.col": "#335280",
                              "cell_set_accession": "CS201908210_69",
                              "original_label": "Exc L5-6 FEZF2 EFTUD1P1",
                              "cell_set_label": "MTG 069",
                              "cell_set_preferred_alias": "Exc L5-6 FEZF2 EFTUD1P1",
                              "cell_set_aligned_alias": "",
                              "cell_set_additional_aliases": "",
                              "cell_set_structure": "middle temporal gyrus",
                              "cell_set_ontology_tag": "UBERON:0002771",
                              "cell_set_alias_assignee": "Trygve Bakken",
                              "cell_set_alias_citation": "10.1038/s41586-019-1506-7",
                              "taxonomy_id": "CCN201908210",
                              "_row": "Exc L5-6 FEZF2 EFTUD1P1"
                            }
                          ]
                        }
                      ]
                    }
                  ]
                }
              ]
            }
          ]
        }
      ]
    },
    {
      "node_attributes": [
        {
          "members": 6,
          "midpoint": 3.9688,
          "height": 0.8209,
          "label": "Non-neuronal",
          "cell_set_accession": "CS201908210_145",
          "original_label": "n70",
          "cell_set_label": "MTG 070-075",
          "cell_set_preferred_alias": "Non-neuronal",
          "cell_set_aligned_alias": "Non-neuronal",
          "cell_set_additional_aliases": "",
          "cell_set_structure": "middle temporal gyrus",
          "cell_set_ontology_tag": "UBERON:0002771",
          "cell_set_alias_assignee": "Trygve Bakken",
          "cell_set_alias_citation": "10.1038/s41586-019-1506-7",
          "taxonomy_id": "CCN201908210",
          "_row": "n70"
        }
      ],
      "children": [
        {
          "node_attributes": [
            {
              "members": 5,
              "midpoint": 2.9375,
              "height": 0.7567,
              "label": "",
              "cell_set_accession": "CS201908210_146",
              "original_label": "n71",
              "cell_set_label": "MTG 070-074",
              "cell_set_preferred_alias": "",
              "cell_set_aligned_alias": "",
              "cell_set_additional_aliases": "",
              "cell_set_structure": "middle temporal gyrus",
              "cell_set_ontology_tag": "UBERON:0002771",
              "cell_set_alias_assignee": "Trygve Bakken",
              "cell_set_alias_citation": "10.1038/s41586-019-1506-7",
              "taxonomy_id": "CCN201908210",
              "_row": "n71"
            }
          ],
          "children": [
            {
              "node_attributes": [
                {
                  "members": 4,
                  "midpoint": 1.875,
                  "height": 0.7506,
                  "label": "",
                  "cell_set_accession": "CS201908210_147",
                  "original_label": "n72",
                  "cell_set_label": "MTG 070-073",
                  "cell_set_preferred_alias": "",
                  "cell_set_aligned_alias": "",
                  "cell_set_additional_aliases": "",
                  "cell_set_structure": "middle temporal gyrus",
                  "cell_set_ontology_tag": "UBERON:0002771",
                  "cell_set_alias_assignee": "Trygve Bakken",
                  "cell_set_alias_citation": "10.1038/s41586-019-1506-7",
                  "taxonomy_id": "CCN201908210",
                  "_row": "n72"
                }
              ],
              "children": [
                {
                  "node_attributes": [
                    {
                      "members": 3,
                      "midpoint": 0.75,
                      "height": 0.6142,
                      "label": "",
                      "cell_set_accession": "CS201908210_148",
                      "original_label": "n73",
                      "cell_set_label": "MTG 070-072",
                      "cell_set_preferred_alias": "",
                      "cell_set_aligned_alias": "",
                      "cell_set_additional_aliases": "",
                      "cell_set_structure": "middle temporal gyrus",
                      "cell_set_ontology_tag": "UBERON:0002771",
                      "cell_set_alias_assignee": "Trygve Bakken",
                      "cell_set_alias_citation": "10.1038/s41586-019-1506-7",
                      "taxonomy_id": "CCN201908210",
                      "_row": "n73"
                    }
                  ],
                  "children": [
                    {
                      "leaf_attributes": [
                        {
                          "members": 1,
                          "height": 0,
                          "label": "OPC L1-6 PDGFRA",
                          "leaf": true,
                          "nodePar.pch": 19,
                          "nodePar.cex": 2,
                          "nodePar.lab.cex": 0.25,
                          "nodePar.lab.col": "#6B998D",
                          "nodePar.col": "#6B998D",
                          "cell_set_accession": "CS201908210_70",
                          "original_label": "OPC L1-6 PDGFRA",
                          "cell_set_label": "MTG 070",
                          "cell_set_preferred_alias": "OPC L1-6 PDGFRA",
                          "cell_set_aligned_alias": "OPC",
                          "cell_set_additional_aliases": "",
                          "cell_set_structure": "middle temporal gyrus",
                          "cell_set_ontology_tag": "UBERON:0002771",
                          "cell_set_alias_assignee": "Trygve Bakken",
                          "cell_set_alias_citation": "10.1038/s41586-019-1506-7",
                          "taxonomy_id": "CCN201908210",
                          "_row": "OPC L1-6 PDGFRA"
                        }
                      ]
                    },
                    {
                      "node_attributes": [
                        {
                          "members": 2,
                          "midpoint": 0.5,
                          "height": 0.1304,
                          "label": "",
                          "cell_set_accession": "CS201908210_149",
                          "original_label": "n74",
                          "cell_set_label": "MTG 071-072",
                          "cell_set_preferred_alias": "",
                          "cell_set_aligned_alias": "Astro",
                          "cell_set_additional_aliases": "",
                          "cell_set_structure": "middle temporal gyrus",
                          "cell_set_ontology_tag": "UBERON:0002771",
                          "cell_set_alias_assignee": "Trygve Bakken",
                          "cell_set_alias_citation": "10.1038/s41586-019-1506-7",
                          "taxonomy_id": "CCN201908210",
                          "_row": "n74"
                        }
                      ],
                      "children": [
                        {
                          "leaf_attributes": [
                            {
                              "label": "Astro L1-6 FGFR3 SLC14A1",
                              "members": 1,
                              "height": 0,
                              "leaf": true,
                              "nodePar.pch": 19,
                              "nodePar.cex": 2,
                              "nodePar.lab.cex": 0.25,
                              "nodePar.lab.col": "#665C47",
                              "nodePar.col": "#665C47",
                              "cell_set_accession": "CS201908210_71",
                              "original_label": "Astro L1-6 FGFR3 SLC14A1",
                              "cell_set_label": "MTG 071",
                              "cell_set_preferred_alias": "Astro L1-6 FGFR3 SLC14A1",
                              "cell_set_aligned_alias": "",
                              "cell_set_additional_aliases": "",
                              "cell_set_structure": "middle temporal gyrus",
                              "cell_set_ontology_tag": "UBERON:0002771",
                              "cell_set_alias_assignee": "Trygve Bakken",
                              "cell_set_alias_citation": "10.1038/s41586-019-1506-7",
                              "taxonomy_id": "CCN201908210",
                              "_row": "Astro L1-6 FGFR3 SLC14A1"
                            }
                          ]
                        },
                        {
                          "leaf_attributes": [
                            {
                              "label": "Astro L1-2 FGFR3 GFAP",
                              "members": 1,
                              "height": 0,
                              "leaf": true,
                              "nodePar.pch": 19,
                              "nodePar.cex": 2,
                              "nodePar.lab.cex": 0.25,
                              "nodePar.lab.col": "#6B8059",
                              "nodePar.col": "#6B8059",
                              "cell_set_accession": "CS201908210_72",
                              "original_label": "Astro L1-2 FGFR3 GFAP",
                              "cell_set_label": "MTG 072",
                              "cell_set_preferred_alias": "Astro L1-2 FGFR3 GFAP",
                              "cell_set_aligned_alias": "",
                              "cell_set_additional_aliases": "",
                              "cell_set_structure": "middle temporal gyrus",
                              "cell_set_ontology_tag": "UBERON:0002771",
                              "cell_set_alias_assignee": "Trygve Bakken",
                              "cell_set_alias_citation": "10.1038/s41586-019-1506-7",
                              "taxonomy_id": "CCN201908210",
                              "_row": "Astro L1-2 FGFR3 GFAP"
                            }
                          ]
                        }
                      ]
                    }
                  ]
                },
                {
                  "leaf_attributes": [
                    {
                      "members": 1,
                      "height": 0,
                      "label": "Oligo L1-6 OPALIN",
                      "leaf": true,
                      "nodePar.pch": 19,
                      "nodePar.cex": 2,
                      "nodePar.lab.cex": 0.25,
                      "nodePar.lab.col": "#476662",
                      "nodePar.col": "#476662",
                      "cell_set_accession": "CS201908210_73",
                      "original_label": "Oligo L1-6 OPALIN",
                      "cell_set_label": "MTG 073",
                      "cell_set_preferred_alias": "Oligo L1-6 OPALIN",
                      "cell_set_aligned_alias": "Oligo",
                      "cell_set_additional_aliases": "",
                      "cell_set_structure": "middle temporal gyrus",
                      "cell_set_ontology_tag": "UBERON:0002771",
                      "cell_set_alias_assignee": "Trygve Bakken",
                      "cell_set_alias_citation": "10.1038/s41586-019-1506-7",
                      "taxonomy_id": "CCN201908210",
                      "_row": "Oligo L1-6 OPALIN"
                    }
                  ]
                }
              ]
            },
            {
              "leaf_attributes": [
                {
                  "members": 1,
                  "height": 0,
                  "label": "Endo L2-6 NOSTRIN",
                  "leaf": true,
                  "nodePar.pch": 19,
                  "nodePar.cex": 2,
                  "nodePar.lab.cex": 0.25,
                  "nodePar.lab.col": "#99796B",
                  "nodePar.col": "#99796B",
                  "cell_set_accession": "CS201908210_74",
                  "original_label": "Endo L2-6 NOSTRIN",
                  "cell_set_label": "MTG 074",
                  "cell_set_preferred_alias": "Endo L2-6 NOSTRIN",
                  "cell_set_aligned_alias": "Endo",
                  "cell_set_additional_aliases": "",
                  "cell_set_structure": "middle temporal gyrus",
                  "cell_set_ontology_tag": "UBERON:0002771",
                  "cell_set_alias_assignee": "Trygve Bakken",
                  "cell_set_alias_citation": "10.1038/s41586-019-1506-7",
                  "taxonomy_id": "CCN201908210",
                  "_row": "Endo L2-6 NOSTRIN"
                }
              ]
            }
          ]
        },
        {
          "leaf_attributes": [
            {
              "members": 1,
              "height": 0,
              "label": "Micro L1-6 TYROBP",
              "leaf": true,
              "nodePar.pch": 19,
              "nodePar.cex": 2,
              "nodePar.lab.cex": 0.25,
              "nodePar.lab.col": "#598069",
              "nodePar.col": "#598069",
              "cell_set_accession": "CS201908210_75",
              "original_label": "Micro L1-6 TYROBP",
              "cell_set_label": "MTG 075",
              "cell_set_preferred_alias": "Micro L1-6 TYROBP",
              "cell_set_aligned_alias": "Micro-PVM",
              "cell_set_additional_aliases": "",
              "cell_set_structure": "middle temporal gyrus",
              "cell_set_ontology_tag": "UBERON:0002771",
              "cell_set_alias_assignee": "Trygve Bakken",
              "cell_set_alias_citation": "10.1038/s41586-019-1506-7",
              "taxonomy_id": "CCN201908210",
              "_row": "Micro L1-6 TYROBP"
            }
          ]
        }
      ]
    }
  ]
}
