# Supplementary material for: Common cell type nomenclature for the mammalian brain
Source: eLife. 2020 Dec 29;9:e59928. doi: 10.7554/eLife.59928 (PMC7790494; doi:10.7554/eLife.59928)
Supplement: Supplementary file 1. — This file contains annotated cell sets from all 17 taxonomies shown in Table 4 along with annotated dendrograms and cell to cell set assignments for a subset of these taxonomies. This file is available on GitHub (https://github.com/AllenInstitute/nomenclature). [file elife-59928-supp1.zip › dendrogram_CCN201908211.json]

{
  "node_attributes": [
    {
      "members": 43,
      "midpoint": 36.0947,
      "height": 1.1803,
      "label": "",
      "nodePar.pch": 19,
      "nodePar.cex": 1,
      "cell_set_accession": "CS201908211_44",
      "original_label": "n1",
      "cell_set_label": "All cells",
      "cell_set_alias": "",
      "cell_set_alt_alias": "",
      "cell_set_preferred_alias": "",
      "cell_set_aligned_alias": "",
      "cell_set_additional_aliases": "",
      "cell_set_structure": "neocortex",
      "cell_set_ontology_tag": "UBERON_0001950",
      "cell_set_alias_assignee": "Trygve Bakken",
      "cell_set_alias_citation": "10.1038/s41586-019-1506-7",
      "taxonomy_id": "CCN201908211",
      "_row": "n1"
    }
  ],
  "children": [
    {
      "node_attributes": [
        {
          "members": 38,
          "midpoint": 33.127,
          "height": 0.8934,
          "label": "",
          "nodePar.pch": 19,
          "nodePar.cex": 1,
          "cell_set_accession": "CS201908211_45",
          "original_label": "n2",
          "cell_set_label": "HM 001-038",
          "cell_set_alias": "",
          "cell_set_alt_alias": "",
          "cell_set_preferred_alias": "",
          "cell_set_aligned_alias": "",
          "cell_set_additional_aliases": "",
          "cell_set_structure": "neocortex",
          "cell_set_ontology_tag": "UBERON_0001950",
          "cell_set_alias_assignee": "Trygve Bakken",
          "cell_set_alias_citation": "10.1038/s41586-019-1506-7",
          "taxonomy_id": "CCN201908211",
          "_row": "n2"
        }
      ],
      "children": [
        {
          "node_attributes": [
            {
              "members": 35,
              "midpoint": 30.0039,
              "height": 0.5797,
              "label": "Neuron",
              "nodePar.pch": 19,
              "nodePar.cex": 1,
              "cell_set_accession": "CS201908211_46",
              "original_label": "n3",
              "cell_set_label": "HM 001-035",
              "cell_set_alias": "Neuron",
              "cell_set_alt_alias": "Neuron",
              "cell_set_preferred_alias": "Neuron",
              "cell_set_aligned_alias": "",
              "cell_set_additional_aliases": "Neuron",
              "cell_set_structure": "neocortex",
              "cell_set_ontology_tag": "UBERON_0001950",
              "cell_set_alias_assignee": "Trygve Bakken",
              "cell_set_alias_citation": "10.1038/s41586-019-1506-7",
              "taxonomy_id": "CCN201908211",
              "_row": "n3"
            }
          ],
          "children": [
            {
              "node_attributes": [
                {
                  "members": 34,
                  "midpoint": 26.0078,
                  "height": 0.5455,
                  "label": "",
                  "nodePar.pch": 19,
                  "nodePar.cex": 1,
                  "cell_set_accession": "CS201908211_47",
                  "original_label": "n4",
                  "cell_set_label": "HM 001-034",
                  "cell_set_alias": "",
                  "cell_set_alt_alias": "",
                  "cell_set_preferred_alias": "",
                  "cell_set_aligned_alias": "",
                  "cell_set_additional_aliases": "",
                  "cell_set_structure": "neocortex",
                  "cell_set_ontology_tag": "UBERON_0001950",
                  "cell_set_alias_assignee": "Trygve Bakken",
                  "cell_set_alias_citation": "10.1038/s41586-019-1506-7",
                  "taxonomy_id": "CCN201908211",
                  "_row": "n4"
                }
              ],
              "children": [
                {
                  "node_attributes": [
                    {
                      "members": 33,
                      "midpoint": 19.0156,
                      "height": 0.4376,
                      "label": "",
                      "nodePar.pch": 19,
                      "nodePar.cex": 1,
                      "cell_set_accession": "CS201908211_48",
                      "original_label": "n5",
                      "cell_set_label": "HM 001-033",
                      "cell_set_alias": "",
                      "cell_set_alt_alias": "",
                      "cell_set_preferred_alias": "",
                      "cell_set_aligned_alias": "",
                      "cell_set_additional_aliases": "",
                      "cell_set_structure": "neocortex",
                      "cell_set_ontology_tag": "UBERON_0001950",
                      "cell_set_alias_assignee": "Trygve Bakken",
                      "cell_set_alias_citation": "10.1038/s41586-019-1506-7",
                      "taxonomy_id": "CCN201908211",
                      "_row": "n5"
                    }
                  ],
                  "children": [
                    {
                      "node_attributes": [
                        {
                          "members": 20,
                          "midpoint": 8.7188,
                          "height": 0.331,
                          "label": "GABAergic",
                          "nodePar.pch": 19,
                          "nodePar.cex": 1,
                          "cell_set_accession": "CS201908211_49",
                          "original_label": "n6",
                          "cell_set_label": "HM 001-020",
                          "cell_set_alias": "GABAergic",
                          "cell_set_alt_alias": "GABAergic",
                          "cell_set_preferred_alias": "GABAergic",
                          "cell_set_aligned_alias": "GABAergic",
                          "cell_set_additional_aliases": "",
                          "cell_set_structure": "neocortex",
                          "cell_set_ontology_tag": "UBERON_0001950",
                          "cell_set_alias_assignee": "Trygve Bakken",
                          "cell_set_alias_citation": "10.1038/s41586-019-1506-7",
                          "taxonomy_id": "CCN201908211",
                          "_row": "n6"
                        }
                      ],
                      "children": [
                        {
                          "node_attributes": [
                            {
                              "members": 11,
                              "midpoint": 3.6875,
                              "height": 0.2829,
                              "label": "CGE",
                              "nodePar.pch": 19,
                              "nodePar.cex": 1,
                              "cell_set_accession": "CS201908211_50",
                              "original_label": "n7",
                              "cell_set_label": "HM 001-011",
                              "cell_set_alias": "ADARB2 (CGE)",
                              "cell_set_alt_alias": "ADARB2 (CGE)",
                              "cell_set_preferred_alias": "CGE",
                              "cell_set_aligned_alias": "CGE",
                              "cell_set_additional_aliases": "",
                              "cell_set_structure": "neocortex",
                              "cell_set_ontology_tag": "UBERON_0001950",
                              "cell_set_alias_assignee": "Trygve Bakken",
                              "cell_set_alias_citation": "10.1038/s41586-019-1506-7",
                              "taxonomy_id": "CCN201908211",
                              "_row": "n7"
                            }
                          ],
                          "children": [
                            {
                              "node_attributes": [
                                {
                                  "members": 3,
                                  "midpoint": 1.25,
                                  "height": 0.1235,
                                  "label": "Lamp5",
                                  "nodePar.pch": 19,
                                  "nodePar.cex": 1,
                                  "cell_set_accession": "CS201908211_51",
                                  "original_label": "n8",
                                  "cell_set_label": "HM 001-003",
                                  "cell_set_alias": "Lamp5",
                                  "cell_set_alt_alias": "Lamp5",
                                  "cell_set_preferred_alias": "Lamp5",
                                  "cell_set_aligned_alias": "Lamp5",
                                  "cell_set_additional_aliases": "",
                                  "cell_set_structure": "neocortex",
                                  "cell_set_ontology_tag": "UBERON_0001950",
                                  "cell_set_alias_assignee": "Trygve Bakken",
                                  "cell_set_alias_citation": "10.1038/s41586-019-1506-7",
                                  "taxonomy_id": "CCN201908211",
                                  "_row": "n8"
                                }
                              ],
                              "children": [
                                {
                                  "node_attributes": [
                                    {
                                      "members": 2,
                                      "midpoint": 0.5,
                                      "height": 0.0885,
                                      "label": "",
                                      "nodePar.pch": 19,
                                      "nodePar.cex": 1,
                                      "cell_set_accession": "CS201908211_52",
                                      "original_label": "n9",
                                      "cell_set_label": "HM 001-002",
                                      "cell_set_alias": "",
                                      "cell_set_alt_alias": "",
                                      "cell_set_preferred_alias": "",
                                      "cell_set_aligned_alias": "",
                                      "cell_set_additional_aliases": "",
                                      "cell_set_structure": "neocortex",
                                      "cell_set_ontology_tag": "UBERON_0001950",
                                      "cell_set_alias_assignee": "Trygve Bakken",
                                      "cell_set_alias_citation": "10.1038/s41586-019-1506-7",
                                      "taxonomy_id": "CCN201908211",
                                      "_row": "n9"
                                    }
                                  ],
                                  "children": [
                                    {
                                      "leaf_attributes": [
                                        {
                                          "label": "Lamp5 1",
                                          "members": 1,
                                          "height": 0,
                                          "leaf": true,
                                          "nodePar.pch": 19,
                                          "nodePar.cex": 2,
                                          "nodePar.lab.col": "#E67B73",
                                          "nodePar.col": "#E67B73",
                                          "cell_set_accession": "CS201908211_1",
                                          "original_label": "Lamp5 1",
                                          "cell_set_label": "HM 001",
                                          "cell_set_alias": "Lamp5 1",
                                          "cell_set_alt_alias": "",
                                          "cell_set_preferred_alias": "Lamp5 1",
                                          "cell_set_aligned_alias": "",
                                          "cell_set_additional_aliases": "",
                                          "cell_set_structure": "neocortex",
                                          "cell_set_ontology_tag": "UBERON_0001950",
                                          "cell_set_alias_assignee": "Trygve Bakken",
                                          "cell_set_alias_citation": "10.1038/s41586-019-1506-7",
                                          "taxonomy_id": "CCN201908211",
                                          "_row": "Lamp5 1"
                                        }
                                      ]
                                    },
                                    {
                                      "leaf_attributes": [
                                        {
                                          "label": "Lamp5 Rosehip",
                                          "members": 1,
                                          "height": 0,
                                          "leaf": true,
                                          "nodePar.pch": 19,
                                          "nodePar.cex": 2,
                                          "nodePar.lab.col": "#FFA388",
                                          "nodePar.col": "#FFA388",
                                          "cell_set_accession": "CS201908211_2",
                                          "original_label": "Lamp5 Rosehip",
                                          "cell_set_label": "HM 002",
                                          "cell_set_alias": "Lamp5 Rosehip",
                                          "cell_set_alt_alias": "Lamp5 Rosehip",
                                          "cell_set_preferred_alias": "Lamp5 Rosehip",
                                          "cell_set_aligned_alias": "",
                                          "cell_set_additional_aliases": "Lamp5 Rosehip",
                                          "cell_set_structure": "neocortex",
                                          "cell_set_ontology_tag": "UBERON_0001950",
                                          "cell_set_alias_assignee": "Trygve Bakken",
                                          "cell_set_alias_citation": "10.1038/s41586-019-1506-7",
                                          "taxonomy_id": "CCN201908211",
                                          "_row": "Lamp5 Rosehip"
                                        }
                                      ]
                                    }
                                  ]
                                },
                                {
                                  "leaf_attributes": [
                                    {
                                      "members": 1,
                                      "height": 0,
                                      "label": "Lamp5 Lhx6",
                                      "leaf": true,
                                      "nodePar.pch": 19,
                                      "nodePar.cex": 2,
                                      "nodePar.lab.col": "#C77963",
                                      "nodePar.col": "#C77963",
                                      "cell_set_accession": "CS201908211_3",
                                      "original_label": "Lamp5 Lhx6",
                                      "cell_set_label": "HM 003",
                                      "cell_set_alias": "Lamp5 Lhx6",
                                      "cell_set_alt_alias": "Lamp5 Lhx6",
                                      "cell_set_preferred_alias": "Lamp5 Lhx6",
                                      "cell_set_aligned_alias": "Lamp5 Lhx6",
                                      "cell_set_additional_aliases": "",
                                      "cell_set_structure": "neocortex",
                                      "cell_set_ontology_tag": "UBERON_0001950",
                                      "cell_set_alias_assignee": "Trygve Bakken",
                                      "cell_set_alias_citation": "10.1038/s41586-019-1506-7",
                                      "taxonomy_id": "CCN201908211",
                                      "_row": "Lamp5 Lhx6"
                                    }
                                  ]
                                }
                              ]
                            },
                            {
                              "node_attributes": [
                                {
                                  "members": 8,
                                  "midpoint": 3.125,
                                  "height": 0.2111,
                                  "label": "Vip",
                                  "nodePar.pch": 19,
                                  "nodePar.cex": 1,
                                  "cell_set_accession": "CS201908211_53",
                                  "original_label": "n10",
                                  "cell_set_label": "HM 004-011",
                                  "cell_set_alias": "Vip",
                                  "cell_set_alt_alias": "Vip",
                                  "cell_set_preferred_alias": "Vip",
                                  "cell_set_aligned_alias": "Vip",
                                  "cell_set_additional_aliases": "",
                                  "cell_set_structure": "neocortex",
                                  "cell_set_ontology_tag": "UBERON_0001950",
                                  "cell_set_alias_assignee": "Trygve Bakken",
                                  "cell_set_alias_citation": "10.1038/s41586-019-1506-7",
                                  "taxonomy_id": "CCN201908211",
                                  "_row": "n10"
                                }
                              ],
                              "children": [
                                {
                                  "node_attributes": [
                                    {
                                      "members": 4,
                                      "midpoint": 1.125,
                                      "height": 0.1921,
                                      "label": "",
                                      "nodePar.pch": 19,
                                      "nodePar.cex": 1,
                                      "cell_set_accession": "CS201908211_54",
                                      "original_label": "n11",
                                      "cell_set_label": "HM 004-007",
                                      "cell_set_alias": "",
                                      "cell_set_alt_alias": "",
                                      "cell_set_preferred_alias": "",
                                      "cell_set_aligned_alias": "",
                                      "cell_set_additional_aliases": "",
                                      "cell_set_structure": "neocortex",
                                      "cell_set_ontology_tag": "UBERON_0001950",
                                      "cell_set_alias_assignee": "Trygve Bakken",
                                      "cell_set_alias_citation": "10.1038/s41586-019-1506-7",
                                      "taxonomy_id": "CCN201908211",
                                      "_row": "n11"
                                    }
                                  ],
                                  "children": [
                                    {
                                      "leaf_attributes": [
                                        {
                                          "members": 1,
                                          "height": 0,
                                          "label": "Pax6",
                                          "leaf": true,
                                          "nodePar.pch": 19,
                                          "nodePar.cex": 2,
                                          "nodePar.lab.col": "#DDACC9",
                                          "nodePar.col": "#DDACC9",
                                          "cell_set_accession": "CS201908211_4",
                                          "original_label": "Pax6",
                                          "cell_set_label": "HM 004",
                                          "cell_set_alias": "Pax6",
                                          "cell_set_alt_alias": "Pax6",
                                          "cell_set_preferred_alias": "Pax6",
                                          "cell_set_aligned_alias": "",
                                          "cell_set_additional_aliases": "Pax6",
                                          "cell_set_structure": "neocortex",
                                          "cell_set_ontology_tag": "UBERON_0001950",
                                          "cell_set_alias_assignee": "Trygve Bakken",
                                          "cell_set_alias_citation": "10.1038/s41586-019-1506-7",
                                          "taxonomy_id": "CCN201908211",
                                          "_row": "Pax6"
                                        }
                                      ]
                                    },
                                    {
                                      "node_attributes": [
                                        {
                                          "members": 3,
                                          "midpoint": 1.25,
                                          "height": 0.1682,
                                          "label": "",
                                          "nodePar.pch": 19,
                                          "nodePar.cex": 1,
                                          "cell_set_accession": "CS201908211_55",
                                          "original_label": "n12",
                                          "cell_set_label": "HM 005-007",
                                          "cell_set_alias": "",
                                          "cell_set_alt_alias": "",
                                          "cell_set_preferred_alias": "",
                                          "cell_set_aligned_alias": "",
                                          "cell_set_additional_aliases": "",
                                          "cell_set_structure": "neocortex",
                                          "cell_set_ontology_tag": "UBERON_0001950",
                                          "cell_set_alias_assignee": "Trygve Bakken",
                                          "cell_set_alias_citation": "10.1038/s41586-019-1506-7",
                                          "taxonomy_id": "CCN201908211",
                                          "_row": "n12"
                                        }
                                      ],
                                      "children": [
                                        {
                                          "node_attributes": [
                                            {
                                              "members": 2,
                                              "midpoint": 0.5,
                                              "height": 0.1301,
                                              "label": "",
                                              "nodePar.pch": 19,
                                              "nodePar.cex": 1,
                                              "cell_set_accession": "CS201908211_56",
                                              "original_label": "n13",
                                              "cell_set_label": "HM 005-006",
                                              "cell_set_alias": "",
                                              "cell_set_alt_alias": "",
                                              "cell_set_preferred_alias": "",
                                              "cell_set_aligned_alias": "",
                                              "cell_set_additional_aliases": "",
                                              "cell_set_structure": "neocortex",
                                              "cell_set_ontology_tag": "UBERON_0001950",
                                              "cell_set_alias_assignee": "Trygve Bakken",
                                              "cell_set_alias_citation": "10.1038/s41586-019-1506-7",
                                              "taxonomy_id": "CCN201908211",
                                              "_row": "n13"
                                            }
                                          ],
                                          "children": [
                                            {
                                              "leaf_attributes": [
                                                {
                                                  "label": "Lamp5 2",
                                                  "members": 1,
                                                  "height": 0,
                                                  "leaf": true,
                                                  "nodePar.pch": 19,
                                                  "nodePar.cex": 2,
                                                  "nodePar.lab.col": "#DD6091",
                                                  "nodePar.col": "#DD6091",
                                                  "cell_set_accession": "CS201908211_5",
                                                  "original_label": "Lamp5 2",
                                                  "cell_set_label": "HM 005",
                                                  "cell_set_alias": "Lamp5 2",
                                                  "cell_set_alt_alias": "",
                                                  "cell_set_preferred_alias": "Lamp5 2",
                                                  "cell_set_aligned_alias": "",
                                                  "cell_set_additional_aliases": "",
                                                  "cell_set_structure": "neocortex",
                                                  "cell_set_ontology_tag": "UBERON_0001950",
                                                  "cell_set_alias_assignee": "Trygve Bakken",
                                                  "cell_set_alias_citation": "10.1038/s41586-019-1506-7",
                                                  "taxonomy_id": "CCN201908211",
                                                  "_row": "Lamp5 2"
                                                }
                                              ]
                                            },
                                            {
                                              "leaf_attributes": [
                                                {
                                                  "label": "Vip Sncg",
                                                  "members": 1,
                                                  "height": 0,
                                                  "leaf": true,
                                                  "nodePar.pch": 19,
                                                  "nodePar.cex": 2,
                                                  "nodePar.lab.col": "#6C00BF",
                                                  "nodePar.col": "#6C00BF",
                                                  "cell_set_accession": "CS201908211_6",
                                                  "original_label": "Vip Sncg",
                                                  "cell_set_label": "HM 006",
                                                  "cell_set_alias": "Vip Sncg",
                                                  "cell_set_alt_alias": "",
                                                  "cell_set_preferred_alias": "Vip Sncg",
                                                  "cell_set_aligned_alias": "Sncg",
                                                  "cell_set_additional_aliases": "",
                                                  "cell_set_structure": "neocortex",
                                                  "cell_set_ontology_tag": "UBERON_0001950",
                                                  "cell_set_alias_assignee": "Trygve Bakken",
                                                  "cell_set_alias_citation": "10.1038/s41586-019-1506-7",
                                                  "taxonomy_id": "CCN201908211",
                                                  "_row": "Vip Sncg"
                                                }
                                              ]
                                            }
                                          ]
                                        },
                                        {
                                          "leaf_attributes": [
                                            {
                                              "members": 1,
                                              "height": 0,
                                              "label": "Vip 1",
                                              "leaf": true,
                                              "nodePar.pch": 19,
                                              "nodePar.cex": 2,
                                              "nodePar.lab.col": "#9440F3",
                                              "nodePar.col": "#9440F3",
                                              "cell_set_accession": "CS201908211_7",
                                              "original_label": "Vip 1",
                                              "cell_set_label": "HM 007",
                                              "cell_set_alias": "Vip 1",
                                              "cell_set_alt_alias": "",
                                              "cell_set_preferred_alias": "Vip 1",
                                              "cell_set_aligned_alias": "",
                                              "cell_set_additional_aliases": "",
                                              "cell_set_structure": "neocortex",
                                              "cell_set_ontology_tag": "UBERON_0001950",
                                              "cell_set_alias_assignee": "Trygve Bakken",
                                              "cell_set_alias_citation": "10.1038/s41586-019-1506-7",
                                              "taxonomy_id": "CCN201908211",
                                              "_row": "Vip 1"
                                            }
                                          ]
                                        }
                                      ]
                                    }
                                  ]
                                },
                                {
                                  "node_attributes": [
                                    {
                                      "members": 4,
                                      "midpoint": 1.125,
                                      "height": 0.1352,
                                      "label": "",
                                      "nodePar.pch": 19,
                                      "nodePar.cex": 1,
                                      "cell_set_accession": "CS201908211_57",
                                      "original_label": "n14",
                                      "cell_set_label": "HM 008-011",
                                      "cell_set_alias": "",
                                      "cell_set_alt_alias": "",
                                      "cell_set_preferred_alias": "",
                                      "cell_set_aligned_alias": "",
                                      "cell_set_additional_aliases": "",
                                      "cell_set_structure": "neocortex",
                                      "cell_set_ontology_tag": "UBERON_0001950",
                                      "cell_set_alias_assignee": "Trygve Bakken",
                                      "cell_set_alias_citation": "10.1038/s41586-019-1506-7",
                                      "taxonomy_id": "CCN201908211",
                                      "_row": "n14"
                                    }
                                  ],
                                  "children": [
                                    {
                                      "leaf_attributes": [
                                        {
                                          "members": 1,
                                          "height": 0,
                                          "label": "Vip 2",
                                          "leaf": true,
                                          "nodePar.pch": 19,
                                          "nodePar.cex": 2,
                                          "nodePar.lab.col": "#A700FF",
                                          "nodePar.col": "#A700FF",
                                          "cell_set_accession": "CS201908211_8",
                                          "original_label": "Vip 2",
                                          "cell_set_label": "HM 008",
                                          "cell_set_alias": "Vip 2",
                                          "cell_set_alt_alias": "",
                                          "cell_set_preferred_alias": "Vip 2",
                                          "cell_set_aligned_alias": "",
                                          "cell_set_additional_aliases": "",
                                          "cell_set_structure": "neocortex",
                                          "cell_set_ontology_tag": "UBERON_0001950",
                                          "cell_set_alias_assignee": "Trygve Bakken",
                                          "cell_set_alias_citation": "10.1038/s41586-019-1506-7",
                                          "taxonomy_id": "CCN201908211",
                                          "_row": "Vip 2"
                                        }
                                      ]
                                    },
                                    {
                                      "node_attributes": [
                                        {
                                          "members": 3,
                                          "midpoint": 1.25,
                                          "height": 0.1192,
                                          "label": "",
                                          "nodePar.pch": 19,
                                          "nodePar.cex": 1,
                                          "cell_set_accession": "CS201908211_58",
                                          "original_label": "n15",
                                          "cell_set_label": "HM 009-011",
                                          "cell_set_alias": "",
                                          "cell_set_alt_alias": "",
                                          "cell_set_preferred_alias": "",
                                          "cell_set_aligned_alias": "",
                                          "cell_set_additional_aliases": "",
                                          "cell_set_structure": "neocortex",
                                          "cell_set_ontology_tag": "UBERON_0001950",
                                          "cell_set_alias_assignee": "Trygve Bakken",
                                          "cell_set_alias_citation": "10.1038/s41586-019-1506-7",
                                          "taxonomy_id": "CCN201908211",
                                          "_row": "n15"
                                        }
                                      ],
                                      "children": [
                                        {
                                          "node_attributes": [
                                            {
                                              "members": 2,
                                              "midpoint": 0.5,
                                              "height": 0.1073,
                                              "label": "",
                                              "nodePar.pch": 19,
                                              "nodePar.cex": 1,
                                              "cell_set_accession": "CS201908211_59",
                                              "original_label": "n16",
                                              "cell_set_label": "HM 009-010",
                                              "cell_set_alias": "",
                                              "cell_set_alt_alias": "",
                                              "cell_set_preferred_alias": "",
                                              "cell_set_aligned_alias": "",
                                              "cell_set_additional_aliases": "",
                                              "cell_set_structure": "neocortex",
                                              "cell_set_ontology_tag": "UBERON_0001950",
                                              "cell_set_alias_assignee": "Trygve Bakken",
                                              "cell_set_alias_citation": "10.1038/s41586-019-1506-7",
                                              "taxonomy_id": "CCN201908211",
                                              "_row": "n16"
                                            }
                                          ],
                                          "children": [
                                            {
                                              "leaf_attributes": [
                                                {
                                                  "label": "Vip 3",
                                                  "members": 1,
                                                  "height": 0,
                                                  "leaf": true,
                                                  "nodePar.pch": 19,
                                                  "nodePar.cex": 2,
                                                  "nodePar.lab.col": "#BD3D9A",
                                                  "nodePar.col": "#BD3D9A",
                                                  "cell_set_accession": "CS201908211_9",
                                                  "original_label": "Vip 3",
                                                  "cell_set_label": "HM 009",
                                                  "cell_set_alias": "Vip 3",
                                                  "cell_set_alt_alias": "",
                                                  "cell_set_preferred_alias": "Vip 3",
                                                  "cell_set_aligned_alias": "",
                                                  "cell_set_additional_aliases": "",
                                                  "cell_set_structure": "neocortex",
                                                  "cell_set_ontology_tag": "UBERON_0001950",
                                                  "cell_set_alias_assignee": "Trygve Bakken",
                                                  "cell_set_alias_citation": "10.1038/s41586-019-1506-7",
                                                  "taxonomy_id": "CCN201908211",
                                                  "_row": "Vip 3"
                                                }
                                              ]
                                            },
                                            {
                                              "leaf_attributes": [
                                                {
                                                  "label": "Vip 4",
                                                  "members": 1,
                                                  "height": 0,
                                                  "leaf": true,
                                                  "nodePar.pch": 19,
                                                  "nodePar.cex": 2,
                                                  "nodePar.lab.col": "#FF00B3",
                                                  "nodePar.col": "#FF00B3",
                                                  "cell_set_accession": "CS201908211_10",
                                                  "original_label": "Vip 4",
                                                  "cell_set_label": "HM 010",
                                                  "cell_set_alias": "Vip 4",
                                                  "cell_set_alt_alias": "",
                                                  "cell_set_preferred_alias": "Vip 4",
                                                  "cell_set_aligned_alias": "",
                                                  "cell_set_additional_aliases": "",
                                                  "cell_set_structure": "neocortex",
                                                  "cell_set_ontology_tag": "UBERON_0001950",
                                                  "cell_set_alias_assignee": "Trygve Bakken",
                                                  "cell_set_alias_citation": "10.1038/s41586-019-1506-7",
                                                  "taxonomy_id": "CCN201908211",
                                                  "_row": "Vip 4"
                                                }
                                              ]
                                            }
                                          ]
                                        },
                                        {
                                          "leaf_attributes": [
                                            {
                                              "members": 1,
                                              "height": 0,
                                              "label": "Vip 5",
                                              "leaf": true,
                                              "nodePar.pch": 19,
                                              "nodePar.cex": 2,
                                              "nodePar.lab.col": "#AF00E6",
                                              "nodePar.col": "#AF00E6",
                                              "cell_set_accession": "CS201908211_11",
                                              "original_label": "Vip 5",
                                              "cell_set_label": "HM 011",
                                              "cell_set_alias": "Vip 5",
                                              "cell_set_alt_alias": "",
                                              "cell_set_preferred_alias": "Vip 5",
                                              "cell_set_aligned_alias": "",
                                              "cell_set_additional_aliases": "",
                                              "cell_set_structure": "neocortex",
                                              "cell_set_ontology_tag": "UBERON_0001950",
                                              "cell_set_alias_assignee": "Trygve Bakken",
                                              "cell_set_alias_citation": "10.1038/s41586-019-1506-7",
                                              "taxonomy_id": "CCN201908211",
                                              "_row": "Vip 5"
                                            }
                                          ]
                                        }
                                      ]
                                    }
                                  ]
                                }
                              ]
                            }
                          ]
                        },
                        {
                          "node_attributes": [
                            {
                              "members": 9,
                              "midpoint": 2.75,
                              "height": 0.294,
                              "label": "MGE",
                              "nodePar.pch": 19,
                              "nodePar.cex": 1,
                              "cell_set_accession": "CS201908211_60",
                              "original_label": "n17",
                              "cell_set_label": "HM 012-020",
                              "cell_set_alias": "LHX6 (MGE)",
                              "cell_set_alt_alias": "LHX6 (MGE)",
                              "cell_set_preferred_alias": "MGE",
                              "cell_set_aligned_alias": "MGE",
                              "cell_set_additional_aliases": "",
                              "cell_set_structure": "neocortex",
                              "cell_set_ontology_tag": "UBERON_0001950",
                              "cell_set_alias_assignee": "Trygve Bakken",
                              "cell_set_alias_citation": "10.1038/s41586-019-1506-7",
                              "taxonomy_id": "CCN201908211",
                              "_row": "n17"
                            }
                          ],
                          "children": [
                            {
                              "leaf_attributes": [
                                {
                                  "members": 1,
                                  "height": 0,
                                  "label": "Sst Chodl",
                                  "leaf": true,
                                  "nodePar.pch": 19,
                                  "nodePar.cex": 2,
                                  "nodePar.lab.col": "#FFDA50",
                                  "nodePar.col": "#FFDA50",
                                  "cell_set_accession": "CS201908211_12",
                                  "original_label": "Sst Chodl",
                                  "cell_set_label": "HM 012",
                                  "cell_set_alias": "Sst Chodl",
                                  "cell_set_alt_alias": "Sst Chodl",
                                  "cell_set_preferred_alias": "Sst Chodl",
                                  "cell_set_aligned_alias": "Sst Chodl",
                                  "cell_set_additional_aliases": "",
                                  "cell_set_structure": "neocortex",
                                  "cell_set_ontology_tag": "UBERON_0001950",
                                  "cell_set_alias_assignee": "Trygve Bakken",
                                  "cell_set_alias_citation": "10.1038/s41586-019-1506-7",
                                  "taxonomy_id": "CCN201908211",
                                  "_row": "Sst Chodl"
                                }
                              ]
                            },
                            {
                              "node_attributes": [
                                {
                                  "members": 8,
                                  "midpoint": 4.5,
                                  "height": 0.2294,
                                  "label": "",
                                  "nodePar.pch": 19,
                                  "nodePar.cex": 1,
                                  "cell_set_accession": "CS201908211_61",
                                  "original_label": "n18",
                                  "cell_set_label": "HM 013-020",
                                  "cell_set_alias": "",
                                  "cell_set_alt_alias": "",
                                  "cell_set_preferred_alias": "",
                                  "cell_set_aligned_alias": "",
                                  "cell_set_additional_aliases": "",
                                  "cell_set_structure": "neocortex",
                                  "cell_set_ontology_tag": "UBERON_0001950",
                                  "cell_set_alias_assignee": "Trygve Bakken",
                                  "cell_set_alias_citation": "10.1038/s41586-019-1506-7",
                                  "taxonomy_id": "CCN201908211",
                                  "_row": "n18"
                                }
                              ],
                              "children": [
                                {
                                  "node_attributes": [
                                    {
                                      "members": 5,
                                      "midpoint": 2.75,
                                      "height": 0.1409,
                                      "label": "Sst",
                                      "nodePar.pch": 19,
                                      "nodePar.cex": 1,
                                      "cell_set_accession": "CS201908211_62",
                                      "original_label": "n19",
                                      "cell_set_label": "HM 013-017",
                                      "cell_set_alias": "Sst",
                                      "cell_set_alt_alias": "Sst",
                                      "cell_set_preferred_alias": "Sst",
                                      "cell_set_aligned_alias": "Sst",
                                      "cell_set_additional_aliases": "",
                                      "cell_set_structure": "neocortex",
                                      "cell_set_ontology_tag": "UBERON_0001950",
                                      "cell_set_alias_assignee": "Trygve Bakken",
                                      "cell_set_alias_citation": "10.1038/s41586-019-1506-7",
                                      "taxonomy_id": "CCN201908211",
                                      "_row": "n19"
                                    }
                                  ],
                                  "children": [
                                    {
                                      "node_attributes": [
                                        {
                                          "members": 4,
                                          "midpoint": 1.5,
                                          "height": 0.1096,
                                          "label": "",
                                          "nodePar.pch": 19,
                                          "nodePar.cex": 1,
                                          "cell_set_accession": "CS201908211_63",
                                          "original_label": "n20",
                                          "cell_set_label": "HM 013-016",
                                          "cell_set_alias": "",
                                          "cell_set_alt_alias": "",
                                          "cell_set_preferred_alias": "",
                                          "cell_set_aligned_alias": "",
                                          "cell_set_additional_aliases": "",
                                          "cell_set_structure": "neocortex",
                                          "cell_set_ontology_tag": "UBERON_0001950",
                                          "cell_set_alias_assignee": "Trygve Bakken",
                                          "cell_set_alias_citation": "10.1038/s41586-019-1506-7",
                                          "taxonomy_id": "CCN201908211",
                                          "_row": "n20"
                                        }
                                      ],
                                      "children": [
                                        {
                                          "node_attributes": [
                                            {
                                              "members": 2,
                                              "midpoint": 0.5,
                                              "height": 0.1034,
                                              "label": "",
                                              "nodePar.pch": 19,
                                              "nodePar.cex": 1,
                                              "cell_set_accession": "CS201908211_64",
                                              "original_label": "n21",
                                              "cell_set_label": "HM 013-014",
                                              "cell_set_alias": "",
                                              "cell_set_alt_alias": "",
                                              "cell_set_preferred_alias": "",
                                              "cell_set_aligned_alias": "",
                                              "cell_set_additional_aliases": "",
                                              "cell_set_structure": "neocortex",
                                              "cell_set_ontology_tag": "UBERON_0001950",
                                              "cell_set_alias_assignee": "Trygve Bakken",
                                              "cell_set_alias_citation": "10.1038/s41586-019-1506-7",
                                              "taxonomy_id": "CCN201908211",
                                              "_row": "n21"
                                            }
                                          ],
                                          "children": [
                                            {
                                              "leaf_attributes": [
                                                {
                                                  "label": "Sst 2",
                                                  "members": 1,
                                                  "height": 0,
                                                  "leaf": true,
                                                  "nodePar.pch": 19,
                                                  "nodePar.cex": 2,
                                                  "nodePar.lab.col": "#C11331",
                                                  "nodePar.col": "#C11331",
                                                  "cell_set_accession": "CS201908211_13",
                                                  "original_label": "Sst 2",
                                                  "cell_set_label": "HM 013",
                                                  "cell_set_alias": "Sst 2",
                                                  "cell_set_alt_alias": "",
                                                  "cell_set_preferred_alias": "Sst 2",
                                                  "cell_set_aligned_alias": "",
                                                  "cell_set_additional_aliases": "",
                                                  "cell_set_structure": "neocortex",
                                                  "cell_set_ontology_tag": "UBERON_0001950",
                                                  "cell_set_alias_assignee": "Trygve Bakken",
                                                  "cell_set_alias_citation": "10.1038/s41586-019-1506-7",
                                                  "taxonomy_id": "CCN201908211",
                                                  "_row": "Sst 2"
                                                }
                                              ]
                                            },
                                            {
                                              "leaf_attributes": [
                                                {
                                                  "label": "Sst 3",
                                                  "members": 1,
                                                  "height": 0,
                                                  "leaf": true,
                                                  "nodePar.pch": 19,
                                                  "nodePar.cex": 2,
                                                  "nodePar.lab.col": "#802600",
                                                  "nodePar.col": "#802600",
                                                  "cell_set_accession": "CS201908211_14",
                                                  "original_label": "Sst 3",
                                                  "cell_set_label": "HM 014",
                                                  "cell_set_alias": "Sst 3",
                                                  "cell_set_alt_alias": "",
                                                  "cell_set_preferred_alias": "Sst 3",
                                                  "cell_set_aligned_alias": "",
                                                  "cell_set_additional_aliases": "",
                                                  "cell_set_structure": "neocortex",
                                                  "cell_set_ontology_tag": "UBERON_0001950",
                                                  "cell_set_alias_assignee": "Trygve Bakken",
                                                  "cell_set_alias_citation": "10.1038/s41586-019-1506-7",
                                                  "taxonomy_id": "CCN201908211",
                                                  "_row": "Sst 3"
                                                }
                                              ]
                                            }
                                          ]
                                        },
                                        {
                                          "node_attributes": [
                                            {
                                              "members": 2,
                                              "midpoint": 0.5,
                                              "height": 0.0993,
                                              "label": "",
                                              "nodePar.pch": 19,
                                              "nodePar.cex": 1,
                                              "cell_set_accession": "CS201908211_65",
                                              "original_label": "n22",
                                              "cell_set_label": "HM 015-016",
                                              "cell_set_alias": "",
                                              "cell_set_alt_alias": "",
                                              "cell_set_preferred_alias": "",
                                              "cell_set_aligned_alias": "",
                                              "cell_set_additional_aliases": "",
                                              "cell_set_structure": "neocortex",
                                              "cell_set_ontology_tag": "UBERON_0001950",
                                              "cell_set_alias_assignee": "Trygve Bakken",
                                              "cell_set_alias_citation": "10.1038/s41586-019-1506-7",
                                              "taxonomy_id": "CCN201908211",
                                              "_row": "n22"
                                            }
                                          ],
                                          "children": [
                                            {
                                              "leaf_attributes": [
                                                {
                                                  "label": "Sst 1",
                                                  "members": 1,
                                                  "height": 0,
                                                  "leaf": true,
                                                  "nodePar.pch": 19,
                                                  "nodePar.cex": 2,
                                                  "nodePar.lab.col": "#D9C566",
                                                  "nodePar.col": "#D9C566",
                                                  "cell_set_accession": "CS201908211_15",
                                                  "original_label": "Sst 1",
                                                  "cell_set_label": "HM 015",
                                                  "cell_set_alias": "Sst 1",
                                                  "cell_set_alt_alias": "",
                                                  "cell_set_preferred_alias": "Sst 1",
                                                  "cell_set_aligned_alias": "",
                                                  "cell_set_additional_aliases": "",
                                                  "cell_set_structure": "neocortex",
                                                  "cell_set_ontology_tag": "UBERON_0001950",
                                                  "cell_set_alias_assignee": "Trygve Bakken",
                                                  "cell_set_alias_citation": "10.1038/s41586-019-1506-7",
                                                  "taxonomy_id": "CCN201908211",
                                                  "_row": "Sst 1"
                                                }
                                              ]
                                            },
                                            {
                                              "leaf_attributes": [
                                                {
                                                  "label": "Sst 4",
                                                  "members": 1,
                                                  "height": 0,
                                                  "leaf": true,
                                                  "nodePar.pch": 19,
                                                  "nodePar.cex": 2,
                                                  "nodePar.lab.col": "#804811",
                                                  "nodePar.col": "#804811",
                                                  "cell_set_accession": "CS201908211_16",
                                                  "original_label": "Sst 4",
                                                  "cell_set_label": "HM 016",
                                                  "cell_set_alias": "Sst 4",
                                                  "cell_set_alt_alias": "",
                                                  "cell_set_preferred_alias": "Sst 4",
                                                  "cell_set_aligned_alias": "",
                                                  "cell_set_additional_aliases": "",
                                                  "cell_set_structure": "neocortex",
                                                  "cell_set_ontology_tag": "UBERON_0001950",
                                                  "cell_set_alias_assignee": "Trygve Bakken",
                                                  "cell_set_alias_citation": "10.1038/s41586-019-1506-7",
                                                  "taxonomy_id": "CCN201908211",
                                                  "_row": "Sst 4"
                                                }
                                              ]
                                            }
                                          ]
                                        }
                                      ]
                                    },
                                    {
                                      "leaf_attributes": [
                                        {
                                          "members": 1,
                                          "height": 0,
                                          "label": "Sst 5",
                                          "leaf": true,
                                          "nodePar.pch": 19,
                                          "nodePar.cex": 2,
                                          "nodePar.lab.col": "#BF480D",
                                          "nodePar.col": "#BF480D",
                                          "cell_set_accession": "CS201908211_17",
                                          "original_label": "Sst 5",
                                          "cell_set_label": "HM 017",
                                          "cell_set_alias": "Sst 5",
                                          "cell_set_alt_alias": "",
                                          "cell_set_preferred_alias": "Sst 5",
                                          "cell_set_aligned_alias": "",
                                          "cell_set_additional_aliases": "",
                                          "cell_set_structure": "neocortex",
                                          "cell_set_ontology_tag": "UBERON_0001950",
                                          "cell_set_alias_assignee": "Trygve Bakken",
                                          "cell_set_alias_citation": "10.1038/s41586-019-1506-7",
                                          "taxonomy_id": "CCN201908211",
                                          "_row": "Sst 5"
                                        }
                                      ]
                                    }
                                  ]
                                },
                                {
                                  "node_attributes": [
                                    {
                                      "members": 3,
                                      "midpoint": 1.25,
                                      "height": 0.1936,
                                      "label": "Pvalb",
                                      "nodePar.pch": 19,
                                      "nodePar.cex": 1,
                                      "cell_set_accession": "CS201908211_66",
                                      "original_label": "n23",
                                      "cell_set_label": "HM 018-020",
                                      "cell_set_alias": "Pvalb",
                                      "cell_set_alt_alias": "Pvalb",
                                      "cell_set_preferred_alias": "Pvalb",
                                      "cell_set_aligned_alias": "Pvalb",
                                      "cell_set_additional_aliases": "",
                                      "cell_set_structure": "neocortex",
                                      "cell_set_ontology_tag": "UBERON_0001950",
                                      "cell_set_alias_assignee": "Trygve Bakken",
                                      "cell_set_alias_citation": "10.1038/s41586-019-1506-7",
                                      "taxonomy_id": "CCN201908211",
                                      "_row": "n23"
                                    }
                                  ],
                                  "children": [
                                    {
                                      "node_attributes": [
                                        {
                                          "members": 2,
                                          "midpoint": 0.5,
                                          "height": 0.0711,
                                          "label": "",
                                          "nodePar.pch": 19,
                                          "nodePar.cex": 1,
                                          "cell_set_accession": "CS201908211_67",
                                          "original_label": "n24",
                                          "cell_set_label": "HM 018-019",
                                          "cell_set_alias": "",
                                          "cell_set_alt_alias": "",
                                          "cell_set_preferred_alias": "",
                                          "cell_set_aligned_alias": "",
                                          "cell_set_additional_aliases": "",
                                          "cell_set_structure": "neocortex",
                                          "cell_set_ontology_tag": "UBERON_0001950",
                                          "cell_set_alias_assignee": "Trygve Bakken",
                                          "cell_set_alias_citation": "10.1038/s41586-019-1506-7",
                                          "taxonomy_id": "CCN201908211",
                                          "_row": "n24"
                                        }
                                      ],
                                      "children": [
                                        {
                                          "leaf_attributes": [
                                            {
                                              "label": "Pvalb 1",
                                              "members": 1,
                                              "height": 0,
                                              "leaf": true,
                                              "nodePar.pch": 19,
                                              "nodePar.cex": 2,
                                              "nodePar.lab.col": "#994C00",
                                              "nodePar.col": "#994C00",
                                              "cell_set_accession": "CS201908211_18",
                                              "original_label": "Pvalb 1",
                                              "cell_set_label": "HM 018",
                                              "cell_set_alias": "Pvalb 1",
                                              "cell_set_alt_alias": "",
                                              "cell_set_preferred_alias": "Pvalb 1",
                                              "cell_set_aligned_alias": "",
                                              "cell_set_additional_aliases": "",
                                              "cell_set_structure": "neocortex",
                                              "cell_set_ontology_tag": "UBERON_0001950",
                                              "cell_set_alias_assignee": "Trygve Bakken",
                                              "cell_set_alias_citation": "10.1038/s41586-019-1506-7",
                                              "taxonomy_id": "CCN201908211",
                                              "_row": "Pvalb 1"
                                            }
                                          ]
                                        },
                                        {
                                          "leaf_attributes": [
                                            {
                                              "label": "Pvalb 2",
                                              "members": 1,
                                              "height": 0,
                                              "leaf": true,
                                              "nodePar.pch": 19,
                                              "nodePar.cex": 2,
                                              "nodePar.lab.col": "#BC2B11",
                                              "nodePar.col": "#BC2B11",
                                              "cell_set_accession": "CS201908211_19",
                                              "original_label": "Pvalb 2",
                                              "cell_set_label": "HM 019",
                                              "cell_set_alias": "Pvalb 2",
                                              "cell_set_alt_alias": "",
                                              "cell_set_preferred_alias": "Pvalb 2",
                                              "cell_set_aligned_alias": "",
                                              "cell_set_additional_aliases": "",
                                              "cell_set_structure": "neocortex",
                                              "cell_set_ontology_tag": "UBERON_0001950",
                                              "cell_set_alias_assignee": "Trygve Bakken",
                                              "cell_set_alias_citation": "10.1038/s41586-019-1506-7",
                                              "taxonomy_id": "CCN201908211",
                                              "_row": "Pvalb 2"
                                            }
                                          ]
                                        }
                                      ]
                                    },
                                    {
                                      "leaf_attributes": [
                                        {
                                          "members": 1,
                                          "height": 0,
                                          "label": "Chandelier",
                                          "leaf": true,
                                          "nodePar.pch": 19,
                                          "nodePar.cex": 2,
                                          "nodePar.lab.col": "#FF197F",
                                          "nodePar.col": "#FF197F",
                                          "cell_set_accession": "CS201908211_20",
                                          "original_label": "Chandelier",
                                          "cell_set_label": "HM 020",
                                          "cell_set_alias": "Chandelier",
                                          "cell_set_alt_alias": "Chandelier",
                                          "cell_set_preferred_alias": "Chandelier",
                                          "cell_set_aligned_alias": "Chandelier",
                                          "cell_set_additional_aliases": "",
                                          "cell_set_structure": "neocortex",
                                          "cell_set_ontology_tag": "UBERON_0001950",
                                          "cell_set_alias_assignee": "Trygve Bakken",
                                          "cell_set_alias_citation": "10.1038/s41586-019-1506-7",
                                          "taxonomy_id": "CCN201908211",
                                          "_row": "Chandelier"
                                        }
                                      ]
                                    }
                                  ]
                                }
                              ]
                            }
                          ]
                        }
                      ]
                    },
                    {
                      "node_attributes": [
                        {
                          "members": 13,
                          "midpoint": 9.3125,
                          "height": 0.2807,
                          "label": "Glutamatergic",
                          "nodePar.pch": 19,
                          "nodePar.cex": 1,
                          "cell_set_accession": "CS201908211_68",
                          "original_label": "n25",
                          "cell_set_label": "HM 021-033",
                          "cell_set_alias": "",
                          "cell_set_alt_alias": "",
                          "cell_set_preferred_alias": "Glutamatergic",
                          "cell_set_aligned_alias": "Glutamatergic",
                          "cell_set_additional_aliases": "",
                          "cell_set_structure": "neocortex",
                          "cell_set_ontology_tag": "UBERON_0001950",
                          "cell_set_alias_assignee": "Trygve Bakken",
                          "cell_set_alias_citation": "10.1038/s41586-019-1506-7",
                          "taxonomy_id": "CCN201908211",
                          "_row": "n25"
                        }
                      ],
                      "children": [
                        {
                          "node_attributes": [
                            {
                              "members": 12,
                              "midpoint": 6.625,
                              "height": 0.2169,
                              "label": "",
                              "nodePar.pch": 19,
                              "nodePar.cex": 1,
                              "cell_set_accession": "CS201908211_69",
                              "original_label": "n26",
                              "cell_set_label": "HM 021-032",
                              "cell_set_alias": "",
                              "cell_set_alt_alias": "",
                              "cell_set_preferred_alias": "",
                              "cell_set_aligned_alias": "",
                              "cell_set_additional_aliases": "",
                              "cell_set_structure": "neocortex",
                              "cell_set_ontology_tag": "UBERON_0001950",
                              "cell_set_alias_assignee": "Trygve Bakken",
                              "cell_set_alias_citation": "10.1038/s41586-019-1506-7",
                              "taxonomy_id": "CCN201908211",
                              "_row": "n26"
                            }
                          ],
                          "children": [
                            {
                              "node_attributes": [
                                {
                                  "members": 8,
                                  "midpoint": 3.75,
                                  "height": 0.1837,
                                  "label": "IT",
                                  "nodePar.pch": 19,
                                  "nodePar.cex": 1,
                                  "cell_set_accession": "CS201908211_70",
                                  "original_label": "n27",
                                  "cell_set_label": "HM 021-028",
                                  "cell_set_alias": "IT",
                                  "cell_set_alt_alias": "IT",
                                  "cell_set_preferred_alias": "IT",
                                  "cell_set_aligned_alias": "IT",
                                  "cell_set_additional_aliases": "",
                                  "cell_set_structure": "neocortex",
                                  "cell_set_ontology_tag": "UBERON_0001950",
                                  "cell_set_alias_assignee": "Trygve Bakken",
                                  "cell_set_alias_citation": "10.1038/s41586-019-1506-7",
                                  "taxonomy_id": "CCN201908211",
                                  "_row": "n27"
                                }
                              ],
                              "children": [
                                {
                                  "node_attributes": [
                                    {
                                      "members": 5,
                                      "midpoint": 1.25,
                                      "height": 0.1588,
                                      "label": "L4-6 IT",
                                      "nodePar.pch": 19,
                                      "nodePar.cex": 1,
                                      "cell_set_accession": "CS201908211_71",
                                      "original_label": "n28",
                                      "cell_set_label": "HM 021-025",
                                      "cell_set_alias": "L4-6 IT",
                                      "cell_set_alt_alias": "L4-6 IT",
                                      "cell_set_preferred_alias": "L4-6 IT",
                                      "cell_set_aligned_alias": "",
                                      "cell_set_additional_aliases": "L4-6 IT",
                                      "cell_set_structure": "neocortex",
                                      "cell_set_ontology_tag": "UBERON_0001950",
                                      "cell_set_alias_assignee": "Trygve Bakken",
                                      "cell_set_alias_citation": "10.1038/s41586-019-1506-7",
                                      "taxonomy_id": "CCN201908211",
                                      "_row": "n28"
                                    }
                                  ],
                                  "children": [
                                    {
                                      "leaf_attributes": [
                                        {
                                          "members": 1,
                                          "height": 0,
                                          "label": "Exc L5/6 IT 1",
                                          "leaf": true,
                                          "nodePar.pch": 19,
                                          "nodePar.cex": 2,
                                          "nodePar.lab.col": "#00A79D",
                                          "nodePar.col": "#00A79D",
                                          "cell_set_accession": "CS201908211_21",
                                          "original_label": "Exc L5/6 IT 1",
                                          "cell_set_label": "HM 021",
                                          "cell_set_alias": "Exc L5/6 IT 1",
                                          "cell_set_alt_alias": "",
                                          "cell_set_preferred_alias": "Exc L5/6 IT 1",
                                          "cell_set_aligned_alias": "",
                                          "cell_set_additional_aliases": "",
                                          "cell_set_structure": "neocortex",
                                          "cell_set_ontology_tag": "UBERON_0001950",
                                          "cell_set_alias_assignee": "Trygve Bakken",
                                          "cell_set_alias_citation": "10.1038/s41586-019-1506-7",
                                          "taxonomy_id": "CCN201908211",
                                          "_row": "Exc L5/6 IT 1"
                                        }
                                      ]
                                    },
                                    {
                                      "node_attributes": [
                                        {
                                          "members": 4,
                                          "midpoint": 1.5,
                                          "height": 0.1182,
                                          "label": "",
                                          "nodePar.pch": 19,
                                          "nodePar.cex": 1,
                                          "cell_set_accession": "CS201908211_72",
                                          "original_label": "n29",
                                          "cell_set_label": "HM 022-025",
                                          "cell_set_alias": "",
                                          "cell_set_alt_alias": "",
                                          "cell_set_preferred_alias": "",
                                          "cell_set_aligned_alias": "",
                                          "cell_set_additional_aliases": "",
                                          "cell_set_structure": "neocortex",
                                          "cell_set_ontology_tag": "UBERON_0001950",
                                          "cell_set_alias_assignee": "Trygve Bakken",
                                          "cell_set_alias_citation": "10.1038/s41586-019-1506-7",
                                          "taxonomy_id": "CCN201908211",
                                          "_row": "n29"
                                        }
                                      ],
                                      "children": [
                                        {
                                          "node_attributes": [
                                            {
                                              "members": 2,
                                              "midpoint": 0.5,
                                              "height": 0.0895,
                                              "label": "",
                                              "nodePar.pch": 19,
                                              "nodePar.cex": 1,
                                              "cell_set_accession": "CS201908211_73",
                                              "original_label": "n30",
                                              "cell_set_label": "HM 022-023",
                                              "cell_set_alias": "",
                                              "cell_set_alt_alias": "",
                                              "cell_set_preferred_alias": "",
                                              "cell_set_aligned_alias": "",
                                              "cell_set_additional_aliases": "",
                                              "cell_set_structure": "neocortex",
                                              "cell_set_ontology_tag": "UBERON_0001950",
                                              "cell_set_alias_assignee": "Trygve Bakken",
                                              "cell_set_alias_citation": "10.1038/s41586-019-1506-7",
                                              "taxonomy_id": "CCN201908211",
                                              "_row": "n30"
                                            }
                                          ],
                                          "children": [
                                            {
                                              "leaf_attributes": [
                                                {
                                                  "label": "Exc L4/5 IT",
                                                  "members": 1,
                                                  "height": 0,
                                                  "leaf": true,
                                                  "nodePar.pch": 19,
                                                  "nodePar.cex": 2,
                                                  "nodePar.lab.col": "#00DDC5",
                                                  "nodePar.col": "#00DDC5",
                                                  "cell_set_accession": "CS201908211_22",
                                                  "original_label": "Exc L4/5 IT",
                                                  "cell_set_label": "HM 022",
                                                  "cell_set_alias": "Exc L4/5 IT",
                                                  "cell_set_alt_alias": "",
                                                  "cell_set_preferred_alias": "Exc L4/5 IT",
                                                  "cell_set_aligned_alias": "",
                                                  "cell_set_additional_aliases": "",
                                                  "cell_set_structure": "neocortex",
                                                  "cell_set_ontology_tag": "UBERON_0001950",
                                                  "cell_set_alias_assignee": "Trygve Bakken",
                                                  "cell_set_alias_citation": "10.1038/s41586-019-1506-7",
                                                  "taxonomy_id": "CCN201908211",
                                                  "_row": "Exc L4/5 IT"
                                                }
                                              ]
                                            },
                                            {
                                              "leaf_attributes": [
                                                {
                                                  "label": "Exc L3/5 IT",
                                                  "members": 1,
                                                  "height": 0,
                                                  "leaf": true,
                                                  "nodePar.pch": 19,
                                                  "nodePar.cex": 2,
                                                  "nodePar.lab.col": "#00979D",
                                                  "nodePar.col": "#00979D",
                                                  "cell_set_accession": "CS201908211_23",
                                                  "original_label": "Exc L3/5 IT",
                                                  "cell_set_label": "HM 023",
                                                  "cell_set_alias": "Exc L3/5 IT",
                                                  "cell_set_alt_alias": "",
                                                  "cell_set_preferred_alias": "Exc L3/5 IT",
                                                  "cell_set_aligned_alias": "",
                                                  "cell_set_additional_aliases": "",
                                                  "cell_set_structure": "neocortex",
                                                  "cell_set_ontology_tag": "UBERON_0001950",
                                                  "cell_set_alias_assignee": "Trygve Bakken",
                                                  "cell_set_alias_citation": "10.1038/s41586-019-1506-7",
                                                  "taxonomy_id": "CCN201908211",
                                                  "_row": "Exc L3/5 IT"
                                                }
                                              ]
                                            }
                                          ]
                                        },
                                        {
                                          "node_attributes": [
                                            {
                                              "members": 2,
                                              "midpoint": 0.5,
                                              "height": 0.0857,
                                              "label": "",
                                              "nodePar.pch": 19,
                                              "nodePar.cex": 1,
                                              "cell_set_accession": "CS201908211_74",
                                              "original_label": "n31",
                                              "cell_set_label": "HM 024-025",
                                              "cell_set_alias": "",
                                              "cell_set_alt_alias": "",
                                              "cell_set_preferred_alias": "",
                                              "cell_set_aligned_alias": "",
                                              "cell_set_additional_aliases": "",
                                              "cell_set_structure": "neocortex",
                                              "cell_set_ontology_tag": "UBERON_0001950",
                                              "cell_set_alias_assignee": "Trygve Bakken",
                                              "cell_set_alias_citation": "10.1038/s41586-019-1506-7",
                                              "taxonomy_id": "CCN201908211",
                                              "_row": "n31"
                                            }
                                          ],
                                          "children": [
                                            {
                                              "leaf_attributes": [
                                                {
                                                  "label": "Exc L5/6 IT 2",
                                                  "members": 1,
                                                  "height": 0,
                                                  "leaf": true,
                                                  "nodePar.pch": 19,
                                                  "nodePar.cex": 2,
                                                  "nodePar.lab.col": "#00FF00",
                                                  "nodePar.col": "#00FF00",
                                                  "cell_set_accession": "CS201908211_24",
                                                  "original_label": "Exc L5/6 IT 2",
                                                  "cell_set_label": "HM 024",
                                                  "cell_set_alias": "Exc L5/6 IT 2",
                                                  "cell_set_alt_alias": "",
                                                  "cell_set_preferred_alias": "Exc L5/6 IT 2",
                                                  "cell_set_aligned_alias": "",
                                                  "cell_set_additional_aliases": "",
                                                  "cell_set_structure": "neocortex",
                                                  "cell_set_ontology_tag": "UBERON_0001950",
                                                  "cell_set_alias_assignee": "Trygve Bakken",
                                                  "cell_set_alias_citation": "10.1038/s41586-019-1506-7",
                                                  "taxonomy_id": "CCN201908211",
                                                  "_row": "Exc L5/6 IT 2"
                                                }
                                              ]
                                            },
                                            {
                                              "leaf_attributes": [
                                                {
                                                  "label": "Exc L5/6 IT 3",
                                                  "members": 1,
                                                  "height": 0,
                                                  "leaf": true,
                                                  "nodePar.pch": 19,
                                                  "nodePar.cex": 2,
                                                  "nodePar.lab.col": "#008F1F",
                                                  "nodePar.col": "#008F1F",
                                                  "cell_set_accession": "CS201908211_25",
                                                  "original_label": "Exc L5/6 IT 3",
                                                  "cell_set_label": "HM 025",
                                                  "cell_set_alias": "Exc L5/6 IT 3",
                                                  "cell_set_alt_alias": "",
                                                  "cell_set_preferred_alias": "Exc L5/6 IT 3",
                                                  "cell_set_aligned_alias": "",
                                                  "cell_set_additional_aliases": "",
                                                  "cell_set_structure": "neocortex",
                                                  "cell_set_ontology_tag": "UBERON_0001950",
                                                  "cell_set_alias_assignee": "Trygve Bakken",
                                                  "cell_set_alias_citation": "10.1038/s41586-019-1506-7",
                                                  "taxonomy_id": "CCN201908211",
                                                  "_row": "Exc L5/6 IT 3"
                                                }
                                              ]
                                            }
                                          ]
                                        }
                                      ]
                                    }
                                  ]
                                },
                                {
                                  "node_attributes": [
                                    {
                                      "members": 3,
                                      "midpoint": 1.25,
                                      "height": 0.1593,
                                      "label": "",
                                      "nodePar.pch": 19,
                                      "nodePar.cex": 1,
                                      "cell_set_accession": "CS201908211_75",
                                      "original_label": "n32",
                                      "cell_set_label": "HM 026-028",
                                      "cell_set_alias": "",
                                      "cell_set_alt_alias": "",
                                      "cell_set_preferred_alias": "",
                                      "cell_set_aligned_alias": "",
                                      "cell_set_additional_aliases": "",
                                      "cell_set_structure": "neocortex",
                                      "cell_set_ontology_tag": "UBERON_0001950",
                                      "cell_set_alias_assignee": "Trygve Bakken",
                                      "cell_set_alias_citation": "10.1038/s41586-019-1506-7",
                                      "taxonomy_id": "CCN201908211",
                                      "_row": "n32"
                                    }
                                  ],
                                  "children": [
                                    {
                                      "node_attributes": [
                                        {
                                          "members": 2,
                                          "midpoint": 0.5,
                                          "height": 0.1231,
                                          "label": "",
                                          "nodePar.pch": 19,
                                          "nodePar.cex": 1,
                                          "cell_set_accession": "CS201908211_76",
                                          "original_label": "n33",
                                          "cell_set_label": "HM 026-027",
                                          "cell_set_alias": "",
                                          "cell_set_alt_alias": "",
                                          "cell_set_preferred_alias": "",
                                          "cell_set_aligned_alias": "",
                                          "cell_set_additional_aliases": "",
                                          "cell_set_structure": "neocortex",
                                          "cell_set_ontology_tag": "UBERON_0001950",
                                          "cell_set_alias_assignee": "Trygve Bakken",
                                          "cell_set_alias_citation": "10.1038/s41586-019-1506-7",
                                          "taxonomy_id": "CCN201908211",
                                          "_row": "n33"
                                        }
                                      ],
                                      "children": [
                                        {
                                          "leaf_attributes": [
                                            {
                                              "label": "Exc L2/3 IT",
                                              "members": 1,
                                              "height": 0,
                                              "leaf": true,
                                              "nodePar.pch": 19,
                                              "nodePar.cex": 2,
                                              "nodePar.lab.col": "#D9F077",
                                              "nodePar.col": "#D9F077",
                                              "cell_set_accession": "CS201908211_26",
                                              "original_label": "Exc L2/3 IT",
                                              "cell_set_label": "HM 026",
                                              "cell_set_alias": "Exc L2/3 IT",
                                              "cell_set_alt_alias": "Exc L2/3 IT",
                                              "cell_set_preferred_alias": "Exc L2/3 IT",
                                              "cell_set_aligned_alias": "L2/3 IT",
                                              "cell_set_additional_aliases": "",
                                              "cell_set_structure": "neocortex",
                                              "cell_set_ontology_tag": "UBERON_0001950",
                                              "cell_set_alias_assignee": "Trygve Bakken",
                                              "cell_set_alias_citation": "10.1038/s41586-019-1506-7",
                                              "taxonomy_id": "CCN201908211",
                                              "_row": "Exc L2/3 IT"
                                            }
                                          ]
                                        },
                                        {
                                          "leaf_attributes": [
                                            {
                                              "label": "Exc L6 IT 1",
                                              "members": 1,
                                              "height": 0,
                                              "leaf": true,
                                              "nodePar.pch": 19,
                                              "nodePar.cex": 2,
                                              "nodePar.lab.col": "#A19922",
                                              "nodePar.col": "#A19922",
                                              "cell_set_accession": "CS201908211_27",
                                              "original_label": "Exc L6 IT 1",
                                              "cell_set_label": "HM 027",
                                              "cell_set_alias": "Exc L6 IT 1",
                                              "cell_set_alt_alias": "",
                                              "cell_set_preferred_alias": "Exc L6 IT 1",
                                              "cell_set_aligned_alias": "",
                                              "cell_set_additional_aliases": "",
                                              "cell_set_structure": "neocortex",
                                              "cell_set_ontology_tag": "UBERON_0001950",
                                              "cell_set_alias_assignee": "Trygve Bakken",
                                              "cell_set_alias_citation": "10.1038/s41586-019-1506-7",
                                              "taxonomy_id": "CCN201908211",
                                              "_row": "Exc L6 IT 1"
                                            }
                                          ]
                                        }
                                      ]
                                    },
                                    {
                                      "leaf_attributes": [
                                        {
                                          "members": 1,
                                          "height": 0,
                                          "label": "Exc L6 IT 2",
                                          "leaf": true,
                                          "nodePar.pch": 19,
                                          "nodePar.cex": 2,
                                          "nodePar.lab.col": "#8046FF",
                                          "nodePar.col": "#8046FF",
                                          "cell_set_accession": "CS201908211_28",
                                          "original_label": "Exc L6 IT 2",
                                          "cell_set_label": "HM 028",
                                          "cell_set_alias": "Exc L6 IT 2",
                                          "cell_set_alt_alias": "",
                                          "cell_set_preferred_alias": "Exc L6 IT 2",
                                          "cell_set_aligned_alias": "",
                                          "cell_set_additional_aliases": "",
                                          "cell_set_structure": "neocortex",
                                          "cell_set_ontology_tag": "UBERON_0001950",
                                          "cell_set_alias_assignee": "Trygve Bakken",
                                          "cell_set_alias_citation": "10.1038/s41586-019-1506-7",
                                          "taxonomy_id": "CCN201908211",
                                          "_row": "Exc L6 IT 2"
                                        }
                                      ]
                                    }
                                  ]
                                }
                              ]
                            },
                            {
                              "node_attributes": [
                                {
                                  "members": 4,
                                  "midpoint": 1.5,
                                  "height": 0.2059,
                                  "label": "",
                                  "nodePar.pch": 19,
                                  "nodePar.cex": 1,
                                  "cell_set_accession": "CS201908211_77",
                                  "original_label": "n34",
                                  "cell_set_label": "HM 029-032",
                                  "cell_set_alias": "",
                                  "cell_set_alt_alias": "",
                                  "cell_set_preferred_alias": "",
                                  "cell_set_aligned_alias": "",
                                  "cell_set_additional_aliases": "",
                                  "cell_set_structure": "neocortex",
                                  "cell_set_ontology_tag": "UBERON_0001950",
                                  "cell_set_alias_assignee": "Trygve Bakken",
                                  "cell_set_alias_citation": "10.1038/s41586-019-1506-7",
                                  "taxonomy_id": "CCN201908211",
                                  "_row": "n34"
                                }
                              ],
                              "children": [
                                {
                                  "node_attributes": [
                                    {
                                      "members": 2,
                                      "midpoint": 0.5,
                                      "height": 0.1,
                                      "label": "L5 ET",
                                      "nodePar.pch": 19,
                                      "nodePar.cex": 1,
                                      "cell_set_accession": "CS201908211_78",
                                      "original_label": "n35",
                                      "cell_set_label": "HM 029-030",
                                      "cell_set_alias": "L5 PT",
                                      "cell_set_alt_alias": "L5 PT",
                                      "cell_set_preferred_alias": "L5 ET",
                                      "cell_set_aligned_alias": "L5 ET",
                                      "cell_set_additional_aliases": "L5 PT",
                                      "cell_set_structure": "neocortex",
                                      "cell_set_ontology_tag": "UBERON_0001950",
                                      "cell_set_alias_assignee": "Trygve Bakken",
                                      "cell_set_alias_citation": "10.1038/s41586-019-1506-7",
                                      "taxonomy_id": "CCN201908211",
                                      "_row": "n35"
                                    }
                                  ],
                                  "children": [
                                    {
                                      "leaf_attributes": [
                                        {
                                          "label": "Exc L5 PT",
                                          "members": 1,
                                          "height": 0,
                                          "leaf": true,
                                          "nodePar.pch": 19,
                                          "nodePar.cex": 2,
                                          "nodePar.lab.col": "#104F00",
                                          "nodePar.col": "#104F00",
                                          "cell_set_accession": "CS201908211_29",
                                          "original_label": "Exc L5 PT",
                                          "cell_set_label": "HM 029",
                                          "cell_set_alias": "Exc L5 PT",
                                          "cell_set_alt_alias": "",
                                          "cell_set_preferred_alias": "Exc L5 PT",
                                          "cell_set_aligned_alias": "",
                                          "cell_set_additional_aliases": "",
                                          "cell_set_structure": "neocortex",
                                          "cell_set_ontology_tag": "UBERON_0001950",
                                          "cell_set_alias_assignee": "Trygve Bakken",
                                          "cell_set_alias_citation": "10.1038/s41586-019-1506-7",
                                          "taxonomy_id": "CCN201908211",
                                          "_row": "Exc L5 PT"
                                        }
                                      ]
                                    },
                                    {
                                      "leaf_attributes": [
                                        {
                                          "label": "Exc L5 PT (Mouse)",
                                          "members": 1,
                                          "height": 0,
                                          "leaf": true,
                                          "nodePar.pch": 19,
                                          "nodePar.cex": 2,
                                          "nodePar.lab.col": "#AAAAAA",
                                          "nodePar.col": "#AAAAAA",
                                          "cell_set_accession": "CS201908211_30",
                                          "original_label": "Exc L5 PT (Mouse)",
                                          "cell_set_label": "HM 030",
                                          "cell_set_alias": "Exc L5 PT (Mouse)",
                                          "cell_set_alt_alias": "",
                                          "cell_set_preferred_alias": "Exc L5 PT (Mouse)",
                                          "cell_set_aligned_alias": "",
                                          "cell_set_additional_aliases": "",
                                          "cell_set_structure": "neocortex",
                                          "cell_set_ontology_tag": "UBERON_0001950",
                                          "cell_set_alias_assignee": "Trygve Bakken",
                                          "cell_set_alias_citation": "10.1038/s41586-019-1506-7",
                                          "taxonomy_id": "CCN201908211",
                                          "_row": "Exc L5 PT (Mouse)"
                                        }
                                      ]
                                    }
                                  ]
                                },
                                {
                                  "node_attributes": [
                                    {
                                      "members": 2,
                                      "midpoint": 0.5,
                                      "height": 0.1296,
                                      "label": "",
                                      "nodePar.pch": 19,
                                      "nodePar.cex": 1,
                                      "cell_set_accession": "CS201908211_79",
                                      "original_label": "n36",
                                      "cell_set_label": "HM 031-032",
                                      "cell_set_alias": "",
                                      "cell_set_alt_alias": "",
                                      "cell_set_preferred_alias": "",
                                      "cell_set_aligned_alias": "",
                                      "cell_set_additional_aliases": "",
                                      "cell_set_structure": "neocortex",
                                      "cell_set_ontology_tag": "UBERON_0001950",
                                      "cell_set_alias_assignee": "Trygve Bakken",
                                      "cell_set_alias_citation": "10.1038/s41586-019-1506-7",
                                      "taxonomy_id": "CCN201908211",
                                      "_row": "n36"
                                    }
                                  ],
                                  "children": [
                                    {
                                      "leaf_attributes": [
                                        {
                                          "label": "Exc L6 CT",
                                          "members": 1,
                                          "height": 0,
                                          "leaf": true,
                                          "nodePar.pch": 19,
                                          "nodePar.cex": 2,
                                          "nodePar.lab.col": "#1F6666",
                                          "nodePar.col": "#1F6666",
                                          "cell_set_accession": "CS201908211_31",
                                          "original_label": "Exc L6 CT",
                                          "cell_set_label": "HM 031",
                                          "cell_set_alias": "Exc L6 CT",
                                          "cell_set_alt_alias": "Exc L6 CT",
                                          "cell_set_preferred_alias": "Exc L6 CT",
                                          "cell_set_aligned_alias": "L6 CT",
                                          "cell_set_additional_aliases": "",
                                          "cell_set_structure": "neocortex",
                                          "cell_set_ontology_tag": "UBERON_0001950",
                                          "cell_set_alias_assignee": "Trygve Bakken",
                                          "cell_set_alias_citation": "10.1038/s41586-019-1506-7",
                                          "taxonomy_id": "CCN201908211",
                                          "_row": "Exc L6 CT"
                                        }
                                      ]
                                    },
                                    {
                                      "leaf_attributes": [
                                        {
                                          "label": "Exc L6b",
                                          "members": 1,
                                          "height": 0,
                                          "leaf": true,
                                          "nodePar.pch": 19,
                                          "nodePar.cex": 2,
                                          "nodePar.lab.col": "#335280",
                                          "nodePar.col": "#335280",
                                          "cell_set_accession": "CS201908211_32",
                                          "original_label": "Exc L6b",
                                          "cell_set_label": "HM 032",
                                          "cell_set_alias": "Exc L6b",
                                          "cell_set_alt_alias": "Exc L6b",
                                          "cell_set_preferred_alias": "Exc L6b",
                                          "cell_set_aligned_alias": "L6b",
                                          "cell_set_additional_aliases": "",
                                          "cell_set_structure": "neocortex",
                                          "cell_set_ontology_tag": "UBERON_0001950",
                                          "cell_set_alias_assignee": "Trygve Bakken",
                                          "cell_set_alias_citation": "10.1038/s41586-019-1506-7",
                                          "taxonomy_id": "CCN201908211",
                                          "_row": "Exc L6b"
                                        }
                                      ]
                                    }
                                  ]
                                }
                              ]
                            }
                          ]
                        },
                        {
                          "leaf_attributes": [
                            {
                              "members": 1,
                              "height": 0,
                              "label": "Exc L5/6 NP",
                              "leaf": true,
                              "nodePar.pch": 19,
                              "nodePar.cex": 2,
                              "nodePar.lab.col": "#73CA95",
                              "nodePar.col": "#73CA95",
                              "cell_set_accession": "CS201908211_33",
                              "original_label": "Exc L5/6 NP",
                              "cell_set_label": "HM 033",
                              "cell_set_alias": "Exc L5/6 NP",
                              "cell_set_alt_alias": "Exc L5/6 NP",
                              "cell_set_preferred_alias": "Exc L5/6 NP",
                              "cell_set_aligned_alias": "L5/6 NP",
                              "cell_set_additional_aliases": "",
                              "cell_set_structure": "neocortex",
                              "cell_set_ontology_tag": "UBERON_0001950",
                              "cell_set_alias_assignee": "Trygve Bakken",
                              "cell_set_alias_citation": "10.1038/s41586-019-1506-7",
                              "taxonomy_id": "CCN201908211",
                              "_row": "Exc L5/6 NP"
                            }
                          ]
                        }
                      ]
                    }
                  ]
                },
                {
                  "leaf_attributes": [
                    {
                      "members": 1,
                      "height": 0,
                      "label": "Meis2",
                      "leaf": true,
                      "nodePar.pch": 19,
                      "nodePar.cex": 2,
                      "nodePar.lab.col": "grey",
                      "nodePar.col": "grey",
                      "cell_set_accession": "CS201908211_34",
                      "original_label": "Meis2",
                      "cell_set_label": "HM 034",
                      "cell_set_alias": "Meis2",
                      "cell_set_alt_alias": "Meis2",
                      "cell_set_preferred_alias": "Meis2",
                      "cell_set_aligned_alias": "Meis2",
                      "cell_set_additional_aliases": "",
                      "cell_set_structure": "neocortex",
                      "cell_set_ontology_tag": "UBERON_0001950",
                      "cell_set_alias_assignee": "Trygve Bakken",
                      "cell_set_alias_citation": "10.1038/s41586-019-1506-7",
                      "taxonomy_id": "CCN201908211",
                      "_row": "Meis2"
                    }
                  ]
                }
              ]
            },
            {
              "leaf_attributes": [
                {
                  "members": 1,
                  "height": 0,
                  "label": "Cajal Retzius",
                  "leaf": true,
                  "nodePar.pch": 19,
                  "nodePar.cex": 2,
                  "nodePar.lab.col": "grey",
                  "nodePar.col": "grey",
                  "cell_set_accession": "CS201908211_35",
                  "original_label": "Cajal Retzius",
                  "cell_set_label": "HM 035",
                  "cell_set_alias": "Cajal Retzius",
                  "cell_set_alt_alias": "Cajal Retzius",
                  "cell_set_preferred_alias": "Cajal Retzius",
                  "cell_set_aligned_alias": "",
                  "cell_set_additional_aliases": "Cajal Retzius",
                  "cell_set_structure": "neocortex",
                  "cell_set_ontology_tag": "UBERON_0001950",
                  "cell_set_alias_assignee": "Trygve Bakken",
                  "cell_set_alias_citation": "10.1038/s41586-019-1506-7",
                  "taxonomy_id": "CCN201908211",
                  "_row": "Cajal Retzius"
                }
              ]
            }
          ]
        },
        {
          "node_attributes": [
            {
              "members": 3,
              "midpoint": 1.25,
              "height": 0.7764,
              "label": "",
              "nodePar.pch": 19,
              "nodePar.cex": 1,
              "cell_set_accession": "CS201908211_80",
              "original_label": "n37",
              "cell_set_label": "HM 036-038",
              "cell_set_alias": "",
              "cell_set_alt_alias": "",
              "cell_set_preferred_alias": "",
              "cell_set_aligned_alias": "",
              "cell_set_additional_aliases": "",
              "cell_set_structure": "neocortex",
              "cell_set_ontology_tag": "UBERON_0001950",
              "cell_set_alias_assignee": "Trygve Bakken",
              "cell_set_alias_citation": "10.1038/s41586-019-1506-7",
              "taxonomy_id": "CCN201908211",
              "_row": "n37"
            }
          ],
          "children": [
            {
              "node_attributes": [
                {
                  "members": 2,
                  "midpoint": 0.5,
                  "height": 0.5859,
                  "label": "",
                  "nodePar.pch": 19,
                  "nodePar.cex": 1,
                  "cell_set_accession": "CS201908211_81",
                  "original_label": "n38",
                  "cell_set_label": "HM 036-037",
                  "cell_set_alias": "",
                  "cell_set_alt_alias": "",
                  "cell_set_preferred_alias": "",
                  "cell_set_aligned_alias": "",
                  "cell_set_additional_aliases": "",
                  "cell_set_structure": "neocortex",
                  "cell_set_ontology_tag": "UBERON_0001950",
                  "cell_set_alias_assignee": "Trygve Bakken",
                  "cell_set_alias_citation": "10.1038/s41586-019-1506-7",
                  "taxonomy_id": "CCN201908211",
                  "_row": "n38"
                }
              ],
              "children": [
                {
                  "leaf_attributes": [
                    {
                      "label": "Astrocyte",
                      "members": 1,
                      "height": 0,
                      "leaf": true,
                      "nodePar.pch": 19,
                      "nodePar.cex": 2,
                      "nodePar.lab.col": "#6B8059",
                      "nodePar.col": "#6B8059",
                      "cell_set_accession": "CS201908211_36",
                      "original_label": "Astrocyte",
                      "cell_set_label": "HM 036",
                      "cell_set_alias": "Astrocyte",
                      "cell_set_alt_alias": "Astrocyte",
                      "cell_set_preferred_alias": "Astrocyte",
                      "cell_set_aligned_alias": "Astrocyte",
                      "cell_set_additional_aliases": "",
                      "cell_set_structure": "neocortex",
                      "cell_set_ontology_tag": "UBERON_0001950",
                      "cell_set_alias_assignee": "Trygve Bakken",
                      "cell_set_alias_citation": "10.1038/s41586-019-1506-7",
                      "taxonomy_id": "CCN201908211",
                      "_row": "Astrocyte"
                    }
                  ]
                },
                {
                  "leaf_attributes": [
                    {
                      "label": "OPC",
                      "members": 1,
                      "height": 0,
                      "leaf": true,
                      "nodePar.pch": 19,
                      "nodePar.cex": 2,
                      "nodePar.lab.col": "#6B998D",
                      "nodePar.col": "#6B998D",
                      "cell_set_accession": "CS201908211_37",
                      "original_label": "OPC",
                      "cell_set_label": "HM 037",
                      "cell_set_alias": "OPC",
                      "cell_set_alt_alias": "OPC",
                      "cell_set_preferred_alias": "OPC",
                      "cell_set_aligned_alias": "OPC",
                      "cell_set_additional_aliases": "",
                      "cell_set_structure": "neocortex",
                      "cell_set_ontology_tag": "UBERON_0001950",
                      "cell_set_alias_assignee": "Trygve Bakken",
                      "cell_set_alias_citation": "10.1038/s41586-019-1506-7",
                      "taxonomy_id": "CCN201908211",
                      "_row": "OPC"
                    }
                  ]
                }
              ]
            },
            {
              "leaf_attributes": [
                {
                  "members": 1,
                  "height": 0,
                  "label": "Oligodendrocyte",
                  "leaf": true,
                  "nodePar.pch": 19,
                  "nodePar.cex": 2,
                  "nodePar.lab.col": "#476662",
                  "nodePar.col": "#476662",
                  "cell_set_accession": "CS201908211_38",
                  "original_label": "Oligo",
                  "cell_set_label": "HM 038",
                  "cell_set_alias": "Oligo",
                  "cell_set_alt_alias": "Oligo",
                  "cell_set_preferred_alias": "Oligodendrocyte",
                  "cell_set_aligned_alias": "Oligodendrocyte",
                  "cell_set_additional_aliases": "",
                  "cell_set_structure": "neocortex",
                  "cell_set_ontology_tag": "UBERON_0001950",
                  "cell_set_alias_assignee": "Trygve Bakken",
                  "cell_set_alias_citation": "10.1038/s41586-019-1506-7",
                  "taxonomy_id": "CCN201908211",
                  "_row": "Oligo"
                }
              ]
            }
          ]
        }
      ]
    },
    {
      "node_attributes": [
        {
          "members": 5,
          "midpoint": 1.0625,
          "height": 0.9026,
          "label": "",
          "nodePar.pch": 19,
          "nodePar.cex": 1,
          "cell_set_accession": "CS201908211_82",
          "original_label": "n39",
          "cell_set_label": "HM 039-043",
          "cell_set_alias": "",
          "cell_set_alt_alias": "",
          "cell_set_preferred_alias": "",
          "cell_set_aligned_alias": "",
          "cell_set_additional_aliases": "",
          "cell_set_structure": "neocortex",
          "cell_set_ontology_tag": "UBERON_0001950",
          "cell_set_alias_assignee": "Trygve Bakken",
          "cell_set_alias_citation": "10.1038/s41586-019-1506-7",
          "taxonomy_id": "CCN201908211",
          "_row": "n39"
        }
      ],
      "children": [
        {
          "leaf_attributes": [
            {
              "members": 1,
              "height": 0,
              "label": "Microglia-PVM",
              "leaf": true,
              "nodePar.pch": 19,
              "nodePar.cex": 2,
              "nodePar.lab.col": "#598069",
              "nodePar.col": "#598069",
              "cell_set_accession": "CS201908211_39",
              "original_label": "Microglia/PVM",
              "cell_set_label": "HM 039",
              "cell_set_alias": "Microglia/PVM",
              "cell_set_alt_alias": "Microglia/PVM",
              "cell_set_preferred_alias": "Microglia-PVM",
              "cell_set_aligned_alias": "Microglia-PVM",
              "cell_set_additional_aliases": "",
              "cell_set_structure": "neocortex",
              "cell_set_ontology_tag": "UBERON_0001950",
              "cell_set_alias_assignee": "Trygve Bakken",
              "cell_set_alias_citation": "10.1038/s41586-019-1506-7",
              "taxonomy_id": "CCN201908211",
              "_row": "Microglia/PVM"
            }
          ]
        },
        {
          "node_attributes": [
            {
              "members": 4,
              "midpoint": 1.125,
              "height": 0.6803,
              "label": "",
              "nodePar.pch": 19,
              "nodePar.cex": 1,
              "cell_set_accession": "CS201908211_83",
              "original_label": "n40",
              "cell_set_label": "HM 040-043",
              "cell_set_alias": "",
              "cell_set_alt_alias": "",
              "cell_set_preferred_alias": "",
              "cell_set_aligned_alias": "",
              "cell_set_additional_aliases": "",
              "cell_set_structure": "neocortex",
              "cell_set_ontology_tag": "UBERON_0001950",
              "cell_set_alias_assignee": "Trygve Bakken",
              "cell_set_alias_citation": "10.1038/s41586-019-1506-7",
              "taxonomy_id": "CCN201908211",
              "_row": "n40"
            }
          ],
          "children": [
            {
              "leaf_attributes": [
                {
                  "members": 1,
                  "height": 0,
                  "label": "Endothelial",
                  "leaf": true,
                  "nodePar.pch": 19,
                  "nodePar.cex": 2,
                  "nodePar.lab.col": "#99796B",
                  "nodePar.col": "#99796B",
                  "cell_set_accession": "CS201908211_40",
                  "original_label": "Endothelial",
                  "cell_set_label": "HM 040",
                  "cell_set_alias": "Endothelial",
                  "cell_set_alt_alias": "Endothelial",
                  "cell_set_preferred_alias": "Endothelial",
                  "cell_set_aligned_alias": "Endothelial",
                  "cell_set_additional_aliases": "",
                  "cell_set_structure": "neocortex",
                  "cell_set_ontology_tag": "UBERON_0001950",
                  "cell_set_alias_assignee": "Trygve Bakken",
                  "cell_set_alias_citation": "10.1038/s41586-019-1506-7",
                  "taxonomy_id": "CCN201908211",
                  "_row": "Endothelial"
                }
              ]
            },
            {
              "node_attributes": [
                {
                  "members": 3,
                  "midpoint": 1.25,
                  "height": 0.6327,
                  "label": "",
                  "nodePar.pch": 19,
                  "nodePar.cex": 1,
                  "cell_set_accession": "CS201908211_84",
                  "original_label": "n41",
                  "cell_set_label": "HM 041-043",
                  "cell_set_alias": "",
                  "cell_set_alt_alias": "",
                  "cell_set_preferred_alias": "",
                  "cell_set_aligned_alias": "",
                  "cell_set_additional_aliases": "",
                  "cell_set_structure": "neocortex",
                  "cell_set_ontology_tag": "UBERON_0001950",
                  "cell_set_alias_assignee": "Trygve Bakken",
                  "cell_set_alias_citation": "10.1038/s41586-019-1506-7",
                  "taxonomy_id": "CCN201908211",
                  "_row": "n41"
                }
              ],
              "children": [
                {
                  "node_attributes": [
                    {
                      "members": 2,
                      "midpoint": 0.5,
                      "height": 0.4006,
                      "label": "",
                      "nodePar.pch": 19,
                      "nodePar.cex": 1,
                      "cell_set_accession": "CS201908211_85",
                      "original_label": "n42",
                      "cell_set_label": "HM 041-042",
                      "cell_set_alias": "",
                      "cell_set_alt_alias": "",
                      "cell_set_preferred_alias": "",
                      "cell_set_aligned_alias": "",
                      "cell_set_additional_aliases": "",
                      "cell_set_structure": "neocortex",
                      "cell_set_ontology_tag": "UBERON_0001950",
                      "cell_set_alias_assignee": "Trygve Bakken",
                      "cell_set_alias_citation": "10.1038/s41586-019-1506-7",
                      "taxonomy_id": "CCN201908211",
                      "_row": "n42"
                    }
                  ],
                  "children": [
                    {
                      "leaf_attributes": [
                        {
                          "label": "Pericyte",
                          "members": 1,
                          "height": 0,
                          "leaf": true,
                          "nodePar.pch": 19,
                          "nodePar.cex": 2,
                          "nodePar.lab.col": "grey",
                          "nodePar.col": "grey",
                          "cell_set_accession": "CS201908211_41",
                          "original_label": "Peri",
                          "cell_set_label": "HM 041",
                          "cell_set_alias": "Peri",
                          "cell_set_alt_alias": "Peri",
                          "cell_set_preferred_alias": "Pericyte",
                          "cell_set_aligned_alias": "Peri",
                          "cell_set_additional_aliases": "",
                          "cell_set_structure": "neocortex",
                          "cell_set_ontology_tag": "UBERON_0001950",
                          "cell_set_alias_assignee": "Trygve Bakken",
                          "cell_set_alias_citation": "10.1038/s41586-019-1506-7",
                          "taxonomy_id": "CCN201908211",
                          "_row": "Peri"
                        }
                      ]
                    },
                    {
                      "leaf_attributes": [
                        {
                          "label": "SMC",
                          "members": 1,
                          "height": 0,
                          "leaf": true,
                          "nodePar.pch": 19,
                          "nodePar.cex": 2,
                          "nodePar.lab.col": "grey",
                          "nodePar.col": "grey",
                          "cell_set_accession": "CS201908211_42",
                          "original_label": "SMC",
                          "cell_set_label": "HM 042",
                          "cell_set_alias": "SMC",
                          "cell_set_alt_alias": "SMC",
                          "cell_set_preferred_alias": "SMC",
                          "cell_set_aligned_alias": "SMC",
                          "cell_set_additional_aliases": "",
                          "cell_set_structure": "neocortex",
                          "cell_set_ontology_tag": "UBERON_0001950",
                          "cell_set_alias_assignee": "Trygve Bakken",
                          "cell_set_alias_citation": "10.1038/s41586-019-1506-7",
                          "taxonomy_id": "CCN201908211",
                          "_row": "SMC"
                        }
                      ]
                    }
                  ]
                },
                {
                  "leaf_attributes": [
                    {
                      "members": 1,
                      "height": 0,
                      "label": "VLMC",
                      "leaf": true,
                      "nodePar.pch": 19,
                      "nodePar.cex": 2,
                      "nodePar.lab.col": "grey",
                      "nodePar.col": "grey",
                      "cell_set_accession": "CS201908211_43",
                      "original_label": "VLMC",
                      "cell_set_label": "HM 043",
                      "cell_set_alias": "VLMC",
                      "cell_set_alt_alias": "VLMC",
                      "cell_set_preferred_alias": "VLMC",
                      "cell_set_aligned_alias": "VLMC",
                      "cell_set_additional_aliases": "",
                      "cell_set_structure": "neocortex",
                      "cell_set_ontology_tag": "UBERON_0001950",
                      "cell_set_alias_assignee": "Trygve Bakken",
                      "cell_set_alias_citation": "10.1038/s41586-019-1506-7",
                      "taxonomy_id": "CCN201908211",
                      "_row": "VLMC"
                    }
                  ]
                }
              ]
            }
          ]
        }
      ]
    }
  ]
}
