# Supplementary material for: Common cell type nomenclature for the mammalian brain
Source: eLife. 2020 Dec 29;9:e59928. doi: 10.7554/eLife.59928 (PMC7790494; doi:10.7554/eLife.59928)
Supplement: Supplementary file 1. — This file contains annotated cell sets from all 17 taxonomies shown in Table 4 along with annotated dendrograms and cell to cell set assignments for a subset of these taxonomies. This file is available on GitHub (https://github.com/AllenInstitute/nomenclature). [file elife-59928-supp1.zip › dendrogram_CCN202002013.json]

{
  "node_attributes": [
    {
      "members": 116,
      "midpoint": 100.5927,
      "height": 0.7989,
      "label": "",
      "edgePar.col": "#000000",
      "edgePar.lwd": 2,
      "edgePar.conf": 1,
      "cell_set_preferred_alias": "",
      "original_label": "n1",
      "cell_set_label": "All cells",
      "cell_set_accession": "CS202002013_117",
      "cell_set_aligned_alias": "",
      "cell_set_additional_alias": "",
      "cell_set_alias_assignee": "Zizhen Yao",
      "cell_set_alias_citation": "10.1101/2020.02.29.970558",
      "cell_set_structure": "primary motor cortex",
      "cell_set_ontology_tag": "UBERON:0001384",
      "taxonomy_id": "CCN202002013",
      "species": "Mouse",
      "modality": "RNAseq",
      "_row": "n1"
    }
  ],
  "children": [
    {
      "node_attributes": [
        {
          "members": 102,
          "midpoint": 91.6385,
          "height": 0.6365,
          "label": "",
          "edgePar.col": "#000000",
          "edgePar.lwd": 2,
          "edgePar.conf": 1,
          "cell_set_preferred_alias": "",
          "original_label": "n2",
          "cell_set_label": "RNAseq 001-102",
          "cell_set_accession": "CS202002013_118",
          "cell_set_aligned_alias": "",
          "cell_set_additional_alias": "",
          "cell_set_alias_assignee": "Zizhen Yao",
          "cell_set_alias_citation": "10.1101/2020.02.29.970558",
          "cell_set_structure": "primary motor cortex",
          "cell_set_ontology_tag": "UBERON:0001384",
          "taxonomy_id": "CCN202002013",
          "species": "Mouse",
          "modality": "RNAseq",
          "_row": "n2"
        }
      ],
      "children": [
        {
          "node_attributes": [
            {
              "members": 94,
              "midpoint": 85.7771,
              "height": 0.5788,
              "label": "",
              "edgePar.col": "#000000",
              "edgePar.lwd": 2,
              "edgePar.conf": 1,
              "cell_set_preferred_alias": "",
              "original_label": "n3",
              "cell_set_label": "RNAseq 001-094",
              "cell_set_accession": "CS202002013_119",
              "cell_set_aligned_alias": "",
              "cell_set_additional_alias": "",
              "cell_set_alias_assignee": "Zizhen Yao",
              "cell_set_alias_citation": "10.1101/2020.02.29.970558",
              "cell_set_structure": "primary motor cortex",
              "cell_set_ontology_tag": "UBERON:0001384",
              "taxonomy_id": "CCN202002013",
              "species": "Mouse",
              "modality": "RNAseq",
              "_row": "n3"
            }
          ],
          "children": [
            {
              "node_attributes": [
                {
                  "members": 91,
                  "midpoint": 79.8042,
                  "height": 0.4347,
                  "label": "",
                  "edgePar.col": "#500000",
                  "edgePar.lwd": 1.7121,
                  "edgePar.conf": 0.8071,
                  "cell_set_preferred_alias": "",
                  "original_label": "n4",
                  "cell_set_label": "RNAseq 001-091",
                  "cell_set_accession": "CS202002013_120",
                  "cell_set_aligned_alias": "",
                  "cell_set_additional_alias": "",
                  "cell_set_alias_assignee": "Zizhen Yao",
                  "cell_set_alias_citation": "10.1101/2020.02.29.970558",
                  "cell_set_structure": "primary motor cortex",
                  "cell_set_ontology_tag": "UBERON:0001384",
                  "taxonomy_id": "CCN202002013",
                  "species": "Mouse",
                  "modality": "RNAseq",
                  "_row": "n4"
                }
              ],
              "children": [
                {
                  "node_attributes": [
                    {
                      "members": 90,
                      "midpoint": 69.6084,
                      "height": 0.3174,
                      "label": "",
                      "edgePar.col": "#000000",
                      "edgePar.lwd": 2,
                      "edgePar.conf": 1,
                      "cell_set_preferred_alias": "",
                      "original_label": "n5",
                      "cell_set_label": "RNAseq 001-090",
                      "cell_set_accession": "CS202002013_121",
                      "cell_set_aligned_alias": "",
                      "cell_set_additional_alias": "",
                      "cell_set_alias_assignee": "Zizhen Yao",
                      "cell_set_alias_citation": "10.1101/2020.02.29.970558",
                      "cell_set_structure": "primary motor cortex",
                      "cell_set_ontology_tag": "UBERON:0001384",
                      "taxonomy_id": "CCN202002013",
                      "species": "Mouse",
                      "modality": "RNAseq",
                      "_row": "n5"
                    }
                  ],
                  "children": [
                    {
                      "node_attributes": [
                        {
                          "members": 88,
                          "midpoint": 50.7168,
                          "height": 0.2367,
                          "label": "",
                          "edgePar.col": "#000000",
                          "edgePar.lwd": 2,
                          "edgePar.conf": 1,
                          "cell_set_preferred_alias": "",
                          "original_label": "n6",
                          "cell_set_label": "RNAseq 001-088",
                          "cell_set_accession": "CS202002013_122",
                          "cell_set_aligned_alias": "",
                          "cell_set_additional_alias": "",
                          "cell_set_alias_assignee": "Zizhen Yao",
                          "cell_set_alias_citation": "10.1101/2020.02.29.970558",
                          "cell_set_structure": "primary motor cortex",
                          "cell_set_ontology_tag": "UBERON:0001384",
                          "taxonomy_id": "CCN202002013",
                          "species": "Mouse",
                          "modality": "RNAseq",
                          "_row": "n6"
                        }
                      ],
                      "children": [
                        {
                          "node_attributes": [
                            {
                              "members": 57,
                              "midpoint": 22.0938,
                              "height": 0.1925,
                              "label": "GABAergic",
                              "edgePar.col": "#000000",
                              "edgePar.lwd": 2,
                              "edgePar.conf": 1,
                              "cell_set_preferred_alias": "GABAergic",
                              "original_label": "n7",
                              "cell_set_label": "RNAseq 001-057, 089-090",
                              "cell_set_accession": "CS202002013_123",
                              "cell_set_aligned_alias": "GABAergic",
                              "cell_set_additional_alias": "",
                              "cell_set_alias_assignee": "Zizhen Yao",
                              "cell_set_alias_citation": "10.1101/2020.02.29.970558",
                              "cell_set_structure": "primary motor cortex",
                              "cell_set_ontology_tag": "UBERON:0001384",
                              "taxonomy_id": "CCN202002013",
                              "species": "Mouse",
                              "modality": "RNAseq",
                              "_row": "n7"
                            }
                          ],
                          "children": [
                            {
                              "node_attributes": [
                                {
                                  "members": 27,
                                  "midpoint": 8.9688,
                                  "height": 0.1458,
                                  "label": "CGE/PoA",
                                  "edgePar.col": "#000000",
                                  "edgePar.lwd": 2,
                                  "edgePar.conf": 1,
                                  "cell_set_preferred_alias": "CGE/PoA",
                                  "original_label": "n8",
                                  "cell_set_label": "RNAseq 001-027, 089-090",
                                  "cell_set_accession": "CS202002013_124",
                                  "cell_set_aligned_alias": "CGE/PoA",
                                  "cell_set_additional_alias": "",
                                  "cell_set_alias_assignee": "Zizhen Yao",
                                  "cell_set_alias_citation": "10.1101/2020.02.29.970558",
                                  "cell_set_structure": "primary motor cortex",
                                  "cell_set_ontology_tag": "UBERON:0001384",
                                  "taxonomy_id": "CCN202002013",
                                  "species": "Mouse",
                                  "modality": "RNAseq",
                                  "_row": "n8"
                                }
                              ],
                              "children": [
                                {
                                  "node_attributes": [
                                    {
                                      "members": 8,
                                      "midpoint": 3.5,
                                      "height": 0.1037,
                                      "label": "Lamp5",
                                      "edgePar.col": "#150000",
                                      "edgePar.lwd": 1.9242,
                                      "edgePar.conf": 0.9515,
                                      "cell_set_preferred_alias": "Lamp5",
                                      "original_label": "n9",
                                      "cell_set_label": "RNAseq 001-008",
                                      "cell_set_accession": "CS202002013_125",
                                      "cell_set_aligned_alias": "Lamp5",
                                      "cell_set_additional_alias": "",
                                      "cell_set_alias_assignee": "Zizhen Yao",
                                      "cell_set_alias_citation": "10.1101/2020.02.29.970558",
                                      "cell_set_structure": "primary motor cortex",
                                      "cell_set_ontology_tag": "UBERON:0001384",
                                      "taxonomy_id": "CCN202002013",
                                      "species": "Mouse",
                                      "modality": "RNAseq",
                                      "_row": "n9"
                                    }
                                  ],
                                  "children": [
                                    {
                                      "node_attributes": [
                                        {
                                          "members": 4,
                                          "midpoint": 0.875,
                                          "height": 0.0694,
                                          "label": "",
                                          "edgePar.col": "#000000",
                                          "edgePar.lwd": 2,
                                          "edgePar.conf": 1,
                                          "cell_set_preferred_alias": "",
                                          "original_label": "n10",
                                          "cell_set_label": "RNAseq 001-004",
                                          "cell_set_accession": "CS202002013_126",
                                          "cell_set_aligned_alias": "",
                                          "cell_set_additional_alias": "",
                                          "cell_set_alias_assignee": "Zizhen Yao",
                                          "cell_set_alias_citation": "10.1101/2020.02.29.970558",
                                          "cell_set_structure": "primary motor cortex",
                                          "cell_set_ontology_tag": "UBERON:0001384",
                                          "taxonomy_id": "CCN202002013",
                                          "species": "Mouse",
                                          "modality": "RNAseq",
                                          "_row": "n10"
                                        }
                                      ],
                                      "children": [
                                        {
                                          "leaf_attributes": [
                                            {
                                              "members": 1,
                                              "height": 0,
                                              "label": "Lamp5 Pax6",
                                              "leaf": true,
                                              "edgePar.col": "#000000",
                                              "edgePar.lwd": 2,
                                              "edgePar.conf": 1,
                                              "nodePar.lab.cex": 0.7,
                                              "nodePar.pch": 19,
                                              "nodePar.lab.col": "#DDACC9",
                                              "nodePar.cex": 0.5,
                                              "nodePar.col": "#DDACC9",
                                              "cell_set_preferred_alias": "Lamp5 Pax6",
                                              "original_label": "Lamp5 Pax6",
                                              "cell_set_label": "RNAseq 001",
                                              "cell_set_accession": "CS202002013_1",
                                              "cell_set_aligned_alias": "",
                                              "cell_set_additional_alias": "Lamp5_4",
                                              "cell_set_alias_assignee": "Zizhen Yao",
                                              "cell_set_alias_citation": "10.1101/2020.02.29.970558",
                                              "cell_set_structure": "primary motor cortex",
                                              "cell_set_ontology_tag": "UBERON:0001384",
                                              "taxonomy_id": "CCN202002013",
                                              "species": "Mouse",
                                              "modality": "RNAseq",
                                              "_row": "Lamp5 Pax6"
                                            }
                                          ]
                                        },
                                        {
                                          "node_attributes": [
                                            {
                                              "members": 3,
                                              "midpoint": 0.75,
                                              "height": 0.0376,
                                              "label": "",
                                              "edgePar.col": "#000000",
                                              "edgePar.lwd": 2,
                                              "edgePar.conf": 1,
                                              "cell_set_preferred_alias": "",
                                              "original_label": "n11",
                                              "cell_set_label": "RNAseq 002-004",
                                              "cell_set_accession": "CS202002013_127",
                                              "cell_set_aligned_alias": "",
                                              "cell_set_additional_alias": "",
                                              "cell_set_alias_assignee": "Zizhen Yao",
                                              "cell_set_alias_citation": "10.1101/2020.02.29.970558",
                                              "cell_set_structure": "primary motor cortex",
                                              "cell_set_ontology_tag": "UBERON:0001384",
                                              "taxonomy_id": "CCN202002013",
                                              "species": "Mouse",
                                              "modality": "RNAseq",
                                              "_row": "n11"
                                            }
                                          ],
                                          "children": [
                                            {
                                              "leaf_attributes": [
                                                {
                                                  "members": 1,
                                                  "height": 0,
                                                  "label": "Lamp5 Egln3_1",
                                                  "leaf": true,
                                                  "edgePar.col": "#000000",
                                                  "edgePar.lwd": 2,
                                                  "edgePar.conf": 1,
                                                  "nodePar.lab.cex": 0.7,
                                                  "nodePar.pch": 19,
                                                  "nodePar.lab.col": "#FF88AD",
                                                  "nodePar.cex": 0.5,
                                                  "nodePar.col": "#FF88AD",
                                                  "cell_set_preferred_alias": "Lamp5 Egln3_1",
                                                  "original_label": "Lamp5 Egln3_1",
                                                  "cell_set_label": "RNAseq 002",
                                                  "cell_set_accession": "CS202002013_2",
                                                  "cell_set_aligned_alias": "",
                                                  "cell_set_additional_alias": "Sncg_4|Alpha7 cell",
                                                  "cell_set_alias_assignee": "Zizhen Yao",
                                                  "cell_set_alias_citation": "10.1101/2020.02.29.970558",
                                                  "cell_set_structure": "primary motor cortex",
                                                  "cell_set_ontology_tag": "UBERON:0001384",
                                                  "taxonomy_id": "CCN202002013",
                                                  "species": "Mouse",
                                                  "modality": "RNAseq",
                                                  "_row": "Lamp5 Egln3_1"
                                                }
                                              ]
                                            },
                                            {
                                              "node_attributes": [
                                                {
                                                  "members": 2,
                                                  "midpoint": 0.5,
                                                  "height": 0.0185,
                                                  "label": "Lamp5_5",
                                                  "edgePar.col": "#000000",
                                                  "edgePar.lwd": 2,
                                                  "edgePar.conf": 1,
                                                  "cell_set_preferred_alias": "Lamp5_5",
                                                  "original_label": "n12",
                                                  "cell_set_label": "RNAseq 003-004",
                                                  "cell_set_accession": "CS202002013_128",
                                                  "cell_set_aligned_alias": "",
                                                  "cell_set_additional_alias": "Lamp5_5",
                                                  "cell_set_alias_assignee": "Zizhen Yao",
                                                  "cell_set_alias_citation": "10.1101/2020.02.29.970558",
                                                  "cell_set_structure": "primary motor cortex",
                                                  "cell_set_ontology_tag": "UBERON:0001384",
                                                  "taxonomy_id": "CCN202002013",
                                                  "species": "Mouse",
                                                  "modality": "RNAseq",
                                                  "_row": "n12"
                                                }
                                              ],
                                              "children": [
                                                {
                                                  "leaf_attributes": [
                                                    {
                                                      "label": "Lamp5 Egln3_2",
                                                      "members": 1,
                                                      "height": 0,
                                                      "leaf": true,
                                                      "edgePar.col": "#000000",
                                                      "edgePar.lwd": 2,
                                                      "edgePar.conf": 1,
                                                      "nodePar.lab.cex": 0.7,
                                                      "nodePar.pch": 19,
                                                      "nodePar.lab.col": "#DD8091",
                                                      "nodePar.cex": 0.5,
                                                      "nodePar.col": "#DD8091",
                                                      "cell_set_preferred_alias": "Lamp5 Egln3_2",
                                                      "original_label": "Lamp5 Egln3_2",
                                                      "cell_set_label": "RNAseq 003",
                                                      "cell_set_accession": "CS202002013_3",
                                                      "cell_set_aligned_alias": "",
                                                      "cell_set_additional_alias": "Canopy cell",
                                                      "cell_set_alias_assignee": "Zizhen Yao",
                                                      "cell_set_alias_citation": "10.1101/2020.02.29.970558",
                                                      "cell_set_structure": "primary motor cortex",
                                                      "cell_set_ontology_tag": "UBERON:0001384",
                                                      "taxonomy_id": "CCN202002013",
                                                      "species": "Mouse",
                                                      "modality": "RNAseq",
                                                      "_row": "Lamp5 Egln3_2"
                                                    }
                                                  ]
                                                },
                                                {
                                                  "leaf_attributes": [
                                                    {
                                                      "label": "Lamp5 Egln3_3",
                                                      "members": 1,
                                                      "height": 0,
                                                      "leaf": true,
                                                      "edgePar.col": "#000000",
                                                      "edgePar.lwd": 2,
                                                      "edgePar.conf": 1,
                                                      "nodePar.lab.cex": 0.7,
                                                      "nodePar.pch": 19,
                                                      "nodePar.lab.col": "#F08E98",
                                                      "nodePar.cex": 0.5,
                                                      "nodePar.col": "#F08E98",
                                                      "cell_set_preferred_alias": "Lamp5 Egln3_3",
                                                      "original_label": "Lamp5 Egln3_3",
                                                      "cell_set_label": "RNAseq 004",
                                                      "cell_set_accession": "CS202002013_4",
                                                      "cell_set_aligned_alias": "",
                                                      "cell_set_additional_alias": "",
                                                      "cell_set_alias_assignee": "Zizhen Yao",
                                                      "cell_set_alias_citation": "10.1101/2020.02.29.970558",
                                                      "cell_set_structure": "primary motor cortex",
                                                      "cell_set_ontology_tag": "UBERON:0001384",
                                                      "taxonomy_id": "CCN202002013",
                                                      "species": "Mouse",
                                                      "modality": "RNAseq",
                                                      "_row": "Lamp5 Egln3_3"
                                                    }
                                                  ]
                                                }
                                              ]
                                            }
                                          ]
                                        }
                                      ]
                                    },
                                    {
                                      "node_attributes": [
                                        {
                                          "members": 4,
                                          "midpoint": 2.125,
                                          "height": 0.0752,
                                          "label": "",
                                          "edgePar.col": "#080000",
                                          "edgePar.lwd": 1.9697,
                                          "edgePar.conf": 0.9815,
                                          "cell_set_preferred_alias": "",
                                          "original_label": "n13",
                                          "cell_set_label": "RNAseq 005-008",
                                          "cell_set_accession": "CS202002013_129",
                                          "cell_set_aligned_alias": "",
                                          "cell_set_additional_alias": "",
                                          "cell_set_alias_assignee": "Zizhen Yao",
                                          "cell_set_alias_citation": "10.1101/2020.02.29.970558",
                                          "cell_set_structure": "primary motor cortex",
                                          "cell_set_ontology_tag": "UBERON:0001384",
                                          "taxonomy_id": "CCN202002013",
                                          "species": "Mouse",
                                          "modality": "RNAseq",
                                          "_row": "n13"
                                        }
                                      ],
                                      "children": [
                                        {
                                          "node_attributes": [
                                            {
                                              "members": 3,
                                              "midpoint": 1.25,
                                              "height": 0.0357,
                                              "label": "",
                                              "edgePar.col": "#000000",
                                              "edgePar.lwd": 2,
                                              "edgePar.conf": 1,
                                              "cell_set_preferred_alias": "",
                                              "original_label": "n14",
                                              "cell_set_label": "RNAseq 005-007",
                                              "cell_set_accession": "CS202002013_130",
                                              "cell_set_aligned_alias": "",
                                              "cell_set_additional_alias": "Neurogliaform cell",
                                              "cell_set_alias_assignee": "Zizhen Yao",
                                              "cell_set_alias_citation": "10.1101/2020.02.29.970558",
                                              "cell_set_structure": "primary motor cortex",
                                              "cell_set_ontology_tag": "UBERON:0001384",
                                              "taxonomy_id": "CCN202002013",
                                              "species": "Mouse",
                                              "modality": "RNAseq",
                                              "_row": "n14"
                                            }
                                          ],
                                          "children": [
                                            {
                                              "node_attributes": [
                                                {
                                                  "members": 2,
                                                  "midpoint": 0.5,
                                                  "height": 0.0161,
                                                  "label": "",
                                                  "edgePar.col": "#0C0000",
                                                  "edgePar.lwd": 1.9545,
                                                  "edgePar.conf": 0.9674,
                                                  "cell_set_preferred_alias": "",
                                                  "original_label": "n15",
                                                  "cell_set_label": "RNAseq 005-006",
                                                  "cell_set_accession": "CS202002013_131",
                                                  "cell_set_aligned_alias": "",
                                                  "cell_set_additional_alias": "",
                                                  "cell_set_alias_assignee": "Zizhen Yao",
                                                  "cell_set_alias_citation": "10.1101/2020.02.29.970558",
                                                  "cell_set_structure": "primary motor cortex",
                                                  "cell_set_ontology_tag": "UBERON:0001384",
                                                  "taxonomy_id": "CCN202002013",
                                                  "species": "Mouse",
                                                  "modality": "RNAseq",
                                                  "_row": "n15"
                                                }
                                              ],
                                              "children": [
                                                {
                                                  "leaf_attributes": [
                                                    {
                                                      "label": "Lamp5 Pdlim5_1",
                                                      "members": 1,
                                                      "height": 0,
                                                      "leaf": true,
                                                      "edgePar.col": "#0C0000",
                                                      "edgePar.lwd": 1.9545,
                                                      "edgePar.conf": 0.9674,
                                                      "nodePar.lab.cex": 0.7,
                                                      "nodePar.pch": 19,
                                                      "nodePar.lab.col": "#FF7290",
                                                      "nodePar.cex": 0.5,
                                                      "nodePar.col": "#FF7290",
                                                      "cell_set_preferred_alias": "Lamp5 Pdlim5_1",
                                                      "original_label": "Lamp5 Pdlim5_1",
                                                      "cell_set_label": "RNAseq 005",
                                                      "cell_set_accession": "CS202002013_5",
                                                      "cell_set_aligned_alias": "",
                                                      "cell_set_additional_alias": "Lamp5_1",
                                                      "cell_set_alias_assignee": "Zizhen Yao",
                                                      "cell_set_alias_citation": "10.1101/2020.02.29.970558",
                                                      "cell_set_structure": "primary motor cortex",
                                                      "cell_set_ontology_tag": "UBERON:0001384",
                                                      "taxonomy_id": "CCN202002013",
                                                      "species": "Mouse",
                                                      "modality": "RNAseq",
                                                      "_row": "Lamp5 Pdlim5_1"
                                                    }
                                                  ]
                                                },
                                                {
                                                  "leaf_attributes": [
                                                    {
                                                      "label": "Lamp5 Pdlim5_2",
                                                      "members": 1,
                                                      "height": 0,
                                                      "leaf": true,
                                                      "edgePar.col": "#0C0000",
                                                      "edgePar.lwd": 1.9545,
                                                      "edgePar.conf": 0.9674,
                                                      "nodePar.lab.cex": 0.7,
                                                      "nodePar.pch": 19,
                                                      "nodePar.lab.col": "#FF8C97",
                                                      "nodePar.cex": 0.5,
                                                      "nodePar.col": "#FF8C97",
                                                      "cell_set_preferred_alias": "Lamp5 Pdlim5_2",
                                                      "original_label": "Lamp5 Pdlim5_2",
                                                      "cell_set_label": "RNAseq 006",
                                                      "cell_set_accession": "CS202002013_6",
                                                      "cell_set_aligned_alias": "",
                                                      "cell_set_additional_alias": "",
                                                      "cell_set_alias_assignee": "Zizhen Yao",
                                                      "cell_set_alias_citation": "10.1101/2020.02.29.970558",
                                                      "cell_set_structure": "primary motor cortex",
                                                      "cell_set_ontology_tag": "UBERON:0001384",
                                                      "taxonomy_id": "CCN202002013",
                                                      "species": "Mouse",
                                                      "modality": "RNAseq",
                                                      "_row": "Lamp5 Pdlim5_2"
                                                    }
                                                  ]
                                                }
                                              ]
                                            },
                                            {
                                              "leaf_attributes": [
                                                {
                                                  "members": 1,
                                                  "height": 0,
                                                  "label": "Lamp5 Slc35d3",
                                                  "leaf": true,
                                                  "edgePar.col": "#000000",
                                                  "edgePar.lwd": 2,
                                                  "edgePar.conf": 1,
                                                  "nodePar.lab.cex": 0.7,
                                                  "nodePar.pch": 19,
                                                  "nodePar.lab.col": "#FFA388",
                                                  "nodePar.cex": 0.5,
                                                  "nodePar.col": "#FFA388",
                                                  "cell_set_preferred_alias": "Lamp5 Slc35d3",
                                                  "original_label": "Lamp5 Slc35d3",
                                                  "cell_set_label": "RNAseq 007",
                                                  "cell_set_accession": "CS202002013_7",
                                                  "cell_set_aligned_alias": "",
                                                  "cell_set_additional_alias": "",
                                                  "cell_set_alias_assignee": "Zizhen Yao",
                                                  "cell_set_alias_citation": "10.1101/2020.02.29.970558",
                                                  "cell_set_structure": "primary motor cortex",
                                                  "cell_set_ontology_tag": "UBERON:0001384",
                                                  "taxonomy_id": "CCN202002013",
                                                  "species": "Mouse",
                                                  "modality": "RNAseq",
                                                  "_row": "Lamp5 Slc35d3"
                                                }
                                              ]
                                            }
                                          ]
                                        },
                                        {
                                          "leaf_attributes": [
                                            {
                                              "members": 1,
                                              "height": 0,
                                              "label": "Lamp5 Lhx6",
                                              "leaf": true,
                                              "edgePar.col": "#080000",
                                              "edgePar.lwd": 1.9697,
                                              "edgePar.conf": 0.9815,
                                              "nodePar.lab.cex": 0.7,
                                              "nodePar.pch": 19,
                                              "nodePar.lab.col": "#C77963",
                                              "nodePar.cex": 0.5,
                                              "nodePar.col": "#C77963",
                                              "cell_set_preferred_alias": "Lamp5 Lhx6",
                                              "original_label": "Lamp5 Lhx6",
                                              "cell_set_label": "RNAseq 008",
                                              "cell_set_accession": "CS202002013_8",
                                              "cell_set_aligned_alias": "Lamp5 Lhx6",
                                              "cell_set_additional_alias": "Lamp5_3|L5/6 neurogliaform cell",
                                              "cell_set_alias_assignee": "Zizhen Yao",
                                              "cell_set_alias_citation": "10.1101/2020.02.29.970558",
                                              "cell_set_structure": "primary motor cortex",
                                              "cell_set_ontology_tag": "UBERON:0001384",
                                              "taxonomy_id": "CCN202002013",
                                              "species": "Mouse",
                                              "modality": "RNAseq",
                                              "_row": "Lamp5 Lhx6"
                                            }
                                          ]
                                        }
                                      ]
                                    }
                                  ]
                                },
                                {
                                  "node_attributes": [
                                    {
                                      "members": 19,
                                      "midpoint": 6.4375,
                                      "height": 0.139,
                                      "label": "",
                                      "edgePar.col": "#911717",
                                      "edgePar.lwd": 1.4394,
                                      "edgePar.conf": 0.6283,
                                      "cell_set_preferred_alias": "",
                                      "original_label": "n16",
                                      "cell_set_label": "RNAseq 009-027",
                                      "cell_set_accession": "CS202002013_132",
                                      "cell_set_aligned_alias": "",
                                      "cell_set_additional_alias": "",
                                      "cell_set_alias_assignee": "Zizhen Yao",
                                      "cell_set_alias_citation": "10.1101/2020.02.29.970558",
                                      "cell_set_structure": "primary motor cortex",
                                      "cell_set_ontology_tag": "UBERON:0001384",
                                      "taxonomy_id": "CCN202002013",
                                      "species": "Mouse",
                                      "modality": "RNAseq",
                                      "_row": "n16"
                                    }
                                  ],
                                  "children": [
                                    {
                                      "node_attributes": [
                                        {
                                          "members": 6,
                                          "midpoint": 2,
                                          "height": 0.0622,
                                          "label": "Sncg",
                                          "edgePar.col": "#000000",
                                          "edgePar.lwd": 2,
                                          "edgePar.conf": 1,
                                          "cell_set_preferred_alias": "Sncg",
                                          "original_label": "n17",
                                          "cell_set_label": "RNAseq 009-014",
                                          "cell_set_accession": "CS202002013_133",
                                          "cell_set_aligned_alias": "Sncg",
                                          "cell_set_additional_alias": "",
                                          "cell_set_alias_assignee": "Zizhen Yao",
                                          "cell_set_alias_citation": "10.1101/2020.02.29.970558",
                                          "cell_set_structure": "primary motor cortex",
                                          "cell_set_ontology_tag": "UBERON:0001384",
                                          "taxonomy_id": "CCN202002013",
                                          "species": "Mouse",
                                          "modality": "RNAseq",
                                          "_row": "n17"
                                        }
                                      ],
                                      "children": [
                                        {
                                          "node_attributes": [
                                            {
                                              "members": 2,
                                              "midpoint": 0.5,
                                              "height": 0.0325,
                                              "label": "Sncg_2",
                                              "edgePar.col": "#820000",
                                              "edgePar.lwd": 1.5303,
                                              "edgePar.conf": 0.6893,
                                              "cell_set_preferred_alias": "Sncg_2",
                                              "original_label": "n18",
                                              "cell_set_label": "RNAseq 009-010",
                                              "cell_set_accession": "CS202002013_134",
                                              "cell_set_aligned_alias": "",
                                              "cell_set_additional_alias": "Sncg_2",
                                              "cell_set_alias_assignee": "Zizhen Yao",
                                              "cell_set_alias_citation": "10.1101/2020.02.29.970558",
                                              "cell_set_structure": "primary motor cortex",
                                              "cell_set_ontology_tag": "UBERON:0001384",
                                              "taxonomy_id": "CCN202002013",
                                              "species": "Mouse",
                                              "modality": "RNAseq",
                                              "_row": "n18"
                                            }
                                          ],
                                          "children": [
                                            {
                                              "leaf_attributes": [
                                                {
                                                  "label": "Sncg Col14a1",
                                                  "members": 1,
                                                  "height": 0,
                                                  "leaf": true,
                                                  "edgePar.col": "#820000",
                                                  "edgePar.lwd": 1.5303,
                                                  "edgePar.conf": 0.6893,
                                                  "nodePar.lab.cex": 0.7,
                                                  "nodePar.pch": 19,
                                                  "nodePar.lab.col": "#7E0ACB",
                                                  "nodePar.cex": 0.5,
                                                  "nodePar.col": "#7E0ACB",
                                                  "cell_set_preferred_alias": "Sncg Col14a1",
                                                  "original_label": "Sncg Col14a1",
                                                  "cell_set_label": "RNAseq 009",
                                                  "cell_set_accession": "CS202002013_9",
                                                  "cell_set_aligned_alias": "",
                                                  "cell_set_additional_alias": "",
                                                  "cell_set_alias_assignee": "Zizhen Yao",
                                                  "cell_set_alias_citation": "10.1101/2020.02.29.970558",
                                                  "cell_set_structure": "primary motor cortex",
                                                  "cell_set_ontology_tag": "UBERON:0001384",
                                                  "taxonomy_id": "CCN202002013",
                                                  "species": "Mouse",
                                                  "modality": "RNAseq",
                                                  "_row": "Sncg Col14a1"
                                                }
                                              ]
                                            },
                                            {
                                              "leaf_attributes": [
                                                {
                                                  "label": "Sncg Slc17a8",
                                                  "members": 1,
                                                  "height": 0,
                                                  "leaf": true,
                                                  "edgePar.col": "#820000",
                                                  "edgePar.lwd": 1.5303,
                                                  "edgePar.conf": 0.6893,
                                                  "nodePar.lab.cex": 0.7,
                                                  "nodePar.pch": 19,
                                                  "nodePar.lab.col": "#9440F3",
                                                  "nodePar.cex": 0.5,
                                                  "nodePar.col": "#9440F3",
                                                  "cell_set_preferred_alias": "Sncg Slc17a8",
                                                  "original_label": "Sncg Slc17a8",
                                                  "cell_set_label": "RNAseq 010",
                                                  "cell_set_accession": "CS202002013_10",
                                                  "cell_set_aligned_alias": "",
                                                  "cell_set_additional_alias": "",
                                                  "cell_set_alias_assignee": "Zizhen Yao",
                                                  "cell_set_alias_citation": "10.1101/2020.02.29.970558",
                                                  "cell_set_structure": "primary motor cortex",
                                                  "cell_set_ontology_tag": "UBERON:0001384",
                                                  "taxonomy_id": "CCN202002013",
                                                  "species": "Mouse",
                                                  "modality": "RNAseq",
                                                  "_row": "Sncg Slc17a8"
                                                }
                                              ]
                                            }
                                          ]
                                        },
                                        {
                                          "node_attributes": [
                                            {
                                              "members": 4,
                                              "midpoint": 1.5,
                                              "height": 0.0511,
                                              "label": "",
                                              "edgePar.col": "#9F4A4A",
                                              "edgePar.lwd": 1.303,
                                              "edgePar.conf": 0.5434,
                                              "cell_set_preferred_alias": "",
                                              "original_label": "n19",
                                              "cell_set_label": "RNAseq 011-014",
                                              "cell_set_accession": "CS202002013_135",
                                              "cell_set_aligned_alias": "",
                                              "cell_set_additional_alias": "",
                                              "cell_set_alias_assignee": "Zizhen Yao",
                                              "cell_set_alias_citation": "10.1101/2020.02.29.970558",
                                              "cell_set_structure": "primary motor cortex",
                                              "cell_set_ontology_tag": "UBERON:0001384",
                                              "taxonomy_id": "CCN202002013",
                                              "species": "Mouse",
                                              "modality": "RNAseq",
                                              "_row": "n19"
                                            }
                                          ],
                                          "children": [
                                            {
                                              "node_attributes": [
                                                {
                                                  "members": 2,
                                                  "midpoint": 0.5,
                                                  "height": 0.023,
                                                  "label": "",
                                                  "edgePar.col": "#8F1111",
                                                  "edgePar.lwd": 1.4545,
                                                  "edgePar.conf": 0.6414,
                                                  "cell_set_preferred_alias": "",
                                                  "original_label": "n20",
                                                  "cell_set_label": "RNAseq 011-012",
                                                  "cell_set_accession": "CS202002013_136",
                                                  "cell_set_aligned_alias": "",
                                                  "cell_set_additional_alias": "",
                                                  "cell_set_alias_assignee": "Zizhen Yao",
                                                  "cell_set_alias_citation": "10.1101/2020.02.29.970558",
                                                  "cell_set_structure": "primary motor cortex",
                                                  "cell_set_ontology_tag": "UBERON:0001384",
                                                  "taxonomy_id": "CCN202002013",
                                                  "species": "Mouse",
                                                  "modality": "RNAseq",
                                                  "_row": "n20"
                                                }
                                              ],
                                              "children": [
                                                {
                                                  "leaf_attributes": [
                                                    {
                                                      "label": "Sncg Calb1_1",
                                                      "members": 1,
                                                      "height": 0,
                                                      "leaf": true,
                                                      "edgePar.col": "#8F1111",
                                                      "edgePar.lwd": 1.4545,
                                                      "edgePar.conf": 0.6414,
                                                      "nodePar.lab.cex": 0.7,
                                                      "nodePar.pch": 19,
                                                      "nodePar.lab.col": "#9611B6",
                                                      "nodePar.cex": 0.5,
                                                      "nodePar.col": "#9611B6",
                                                      "cell_set_preferred_alias": "Sncg Calb1_1",
                                                      "original_label": "Sncg Calb1_1",
                                                      "cell_set_label": "RNAseq 011",
                                                      "cell_set_accession": "CS202002013_11",
                                                      "cell_set_aligned_alias": "",
                                                      "cell_set_additional_alias": "",
                                                      "cell_set_alias_assignee": "Zizhen Yao",
                                                      "cell_set_alias_citation": "10.1101/2020.02.29.970558",
                                                      "cell_set_structure": "primary motor cortex",
                                                      "cell_set_ontology_tag": "UBERON:0001384",
                                                      "taxonomy_id": "CCN202002013",
                                                      "species": "Mouse",
                                                      "modality": "RNAseq",
                                                      "_row": "Sncg Calb1_1"
                                                    }
                                                  ]
                                                },
                                                {
                                                  "leaf_attributes": [
                                                    {
                                                      "label": "Sncg Calb1_2",
                                                      "members": 1,
                                                      "height": 0,
                                                      "leaf": true,
                                                      "edgePar.col": "#8F1111",
                                                      "edgePar.lwd": 1.4545,
                                                      "edgePar.conf": 0.6414,
                                                      "nodePar.lab.cex": 0.7,
                                                      "nodePar.pch": 19,
                                                      "nodePar.lab.col": "#9900B3",
                                                      "nodePar.cex": 0.5,
                                                      "nodePar.col": "#9900B3",
                                                      "cell_set_preferred_alias": "Sncg Calb1_2",
                                                      "original_label": "Sncg Calb1_2",
                                                      "cell_set_label": "RNAseq 012",
                                                      "cell_set_accession": "CS202002013_12",
                                                      "cell_set_aligned_alias": "",
                                                      "cell_set_additional_alias": "",
                                                      "cell_set_alias_assignee": "Zizhen Yao",
                                                      "cell_set_alias_citation": "10.1101/2020.02.29.970558",
                                                      "cell_set_structure": "primary motor cortex",
                                                      "cell_set_ontology_tag": "UBERON:0001384",
                                                      "taxonomy_id": "CCN202002013",
                                                      "species": "Mouse",
                                                      "modality": "RNAseq",
                                                      "_row": "Sncg Calb1_2"
                                                    }
                                                  ]
                                                }
                                              ]
                                            },
                                            {
                                              "node_attributes": [
                                                {
                                                  "members": 2,
                                                  "midpoint": 0.5,
                                                  "height": 0.0301,
                                                  "label": "",
                                                  "edgePar.col": "#8F1111",
                                                  "edgePar.lwd": 1.4545,
                                                  "edgePar.conf": 0.6414,
                                                  "cell_set_preferred_alias": "",
                                                  "original_label": "n21",
                                                  "cell_set_label": "RNAseq 013-014",
                                                  "cell_set_accession": "CS202002013_137",
                                                  "cell_set_aligned_alias": "",
                                                  "cell_set_additional_alias": "",
                                                  "cell_set_alias_assignee": "Zizhen Yao",
                                                  "cell_set_alias_citation": "10.1101/2020.02.29.970558",
                                                  "cell_set_structure": "primary motor cortex",
                                                  "cell_set_ontology_tag": "UBERON:0001384",
                                                  "taxonomy_id": "CCN202002013",
                                                  "species": "Mouse",
                                                  "modality": "RNAseq",
                                                  "_row": "n21"
                                                }
                                              ],
                                              "children": [
                                                {
                                                  "leaf_attributes": [
                                                    {
                                                      "label": "Sncg Npy2r",
                                                      "members": 1,
                                                      "height": 0,
                                                      "leaf": true,
                                                      "edgePar.col": "#8F1111",
                                                      "edgePar.lwd": 1.4545,
                                                      "edgePar.conf": 0.6414,
                                                      "nodePar.lab.cex": 0.7,
                                                      "nodePar.pch": 19,
                                                      "nodePar.lab.col": "#7A0099",
                                                      "nodePar.cex": 0.5,
                                                      "nodePar.col": "#7A0099",
                                                      "cell_set_preferred_alias": "Sncg Npy2r",
                                                      "original_label": "Sncg Npy2r",
                                                      "cell_set_label": "RNAseq 013",
                                                      "cell_set_accession": "CS202002013_13",
                                                      "cell_set_aligned_alias": "",
                                                      "cell_set_additional_alias": "",
                                                      "cell_set_alias_assignee": "Zizhen Yao",
                                                      "cell_set_alias_citation": "10.1101/2020.02.29.970558",
                                                      "cell_set_structure": "primary motor cortex",
                                                      "cell_set_ontology_tag": "UBERON:0001384",
                                                      "taxonomy_id": "CCN202002013",
                                                      "species": "Mouse",
                                                      "modality": "RNAseq",
                                                      "_row": "Sncg Npy2r"
                                                    }
                                                  ]
                                                },
                                                {
                                                  "leaf_attributes": [
                                                    {
                                                      "label": "Vip Sncg",
                                                      "members": 1,
                                                      "height": 0,
                                                      "leaf": true,
                                                      "edgePar.col": "#8F1111",
                                                      "edgePar.lwd": 1.4545,
                                                      "edgePar.conf": 0.6414,
                                                      "nodePar.lab.cex": 0.7,
                                                      "nodePar.pch": 19,
                                                      "nodePar.lab.col": "#AA4DB5",
                                                      "nodePar.cex": 0.5,
                                                      "nodePar.col": "#AA4DB5",
                                                      "cell_set_preferred_alias": "Vip Sncg",
                                                      "original_label": "Vip Sncg",
                                                      "cell_set_label": "RNAseq 014",
                                                      "cell_set_accession": "CS202002013_14",
                                                      "cell_set_aligned_alias": "",
                                                      "cell_set_additional_alias": "Small CCK basket cell",
                                                      "cell_set_alias_assignee": "Zizhen Yao",
                                                      "cell_set_alias_citation": "10.1101/2020.02.29.970558",
                                                      "cell_set_structure": "primary motor cortex",
                                                      "cell_set_ontology_tag": "UBERON:0001384",
                                                      "taxonomy_id": "CCN202002013",
                                                      "species": "Mouse",
                                                      "modality": "RNAseq",
                                                      "_row": "Vip Sncg"
                                                    }
                                                  ]
                                                }
                                              ]
                                            }
                                          ]
                                        }
                                      ]
                                    },
                                    {
                                      "node_attributes": [
                                        {
                                          "members": 13,
                                          "midpoint": 4.875,
                                          "height": 0.1201,
                                          "label": "Vip",
                                          "edgePar.col": "#B9ACAC",
                                          "edgePar.lwd": 1.0455,
                                          "edgePar.conf": 0.3725,
                                          "cell_set_preferred_alias": "Vip",
                                          "original_label": "n22",
                                          "cell_set_label": "RNAseq 015-027",
                                          "cell_set_accession": "CS202002013_138",
                                          "cell_set_aligned_alias": "Vip",
                                          "cell_set_additional_alias": "",
                                          "cell_set_alias_assignee": "Zizhen Yao",
                                          "cell_set_alias_citation": "10.1101/2020.02.29.970558",
                                          "cell_set_structure": "primary motor cortex",
                                          "cell_set_ontology_tag": "UBERON:0001384",
                                          "taxonomy_id": "CCN202002013",
                                          "species": "Mouse",
                                          "modality": "RNAseq",
                                          "_row": "n22"
                                        }
                                      ],
                                      "children": [
                                        {
                                          "node_attributes": [
                                            {
                                              "members": 3,
                                              "midpoint": 1.25,
                                              "height": 0.0757,
                                              "label": "",
                                              "edgePar.col": "#8E0B0B",
                                              "edgePar.lwd": 1.4697,
                                              "edgePar.conf": 0.6534,
                                              "cell_set_preferred_alias": "",
                                              "original_label": "n23",
                                              "cell_set_label": "RNAseq 015-017",
                                              "cell_set_accession": "CS202002013_139",
                                              "cell_set_aligned_alias": "",
                                              "cell_set_additional_alias": "",
                                              "cell_set_alias_assignee": "Zizhen Yao",
                                              "cell_set_alias_citation": "10.1101/2020.02.29.970558",
                                              "cell_set_structure": "primary motor cortex",
                                              "cell_set_ontology_tag": "UBERON:0001384",
                                              "taxonomy_id": "CCN202002013",
                                              "species": "Mouse",
                                              "modality": "RNAseq",
                                              "_row": "n23"
                                            }
                                          ],
                                          "children": [
                                            {
                                              "node_attributes": [
                                                {
                                                  "members": 2,
                                                  "midpoint": 0.5,
                                                  "height": 0.0557,
                                                  "label": "",
                                                  "edgePar.col": "#7E0000",
                                                  "edgePar.lwd": 1.5455,
                                                  "edgePar.conf": 0.7016,
                                                  "cell_set_preferred_alias": "",
                                                  "original_label": "n24",
                                                  "cell_set_label": "RNAseq 015-016",
                                                  "cell_set_accession": "CS202002013_140",
                                                  "cell_set_aligned_alias": "",
                                                  "cell_set_additional_alias": "",
                                                  "cell_set_alias_assignee": "Zizhen Yao",
                                                  "cell_set_alias_citation": "10.1101/2020.02.29.970558",
                                                  "cell_set_structure": "primary motor cortex",
                                                  "cell_set_ontology_tag": "UBERON:0001384",
                                                  "taxonomy_id": "CCN202002013",
                                                  "species": "Mouse",
                                                  "modality": "RNAseq",
                                                  "_row": "n24"
                                                }
                                              ],
                                              "children": [
                                                {
                                                  "leaf_attributes": [
                                                    {
                                                      "label": "Vip Serpinf1_1",
                                                      "members": 1,
                                                      "height": 0,
                                                      "leaf": true,
                                                      "edgePar.col": "#7E0000",
                                                      "edgePar.lwd": 1.5455,
                                                      "edgePar.conf": 0.7016,
                                                      "nodePar.lab.cex": 0.7,
                                                      "nodePar.pch": 19,
                                                      "nodePar.lab.col": "#A720FF",
                                                      "nodePar.cex": 0.5,
                                                      "nodePar.col": "#A720FF",
                                                      "cell_set_preferred_alias": "Vip Serpinf1_1",
                                                      "original_label": "Vip Serpinf1_1",
                                                      "cell_set_label": "RNAseq 015",
                                                      "cell_set_accession": "CS202002013_15",
                                                      "cell_set_aligned_alias": "",
                                                      "cell_set_additional_alias": "",
                                                      "cell_set_alias_assignee": "Zizhen Yao",
                                                      "cell_set_alias_citation": "10.1101/2020.02.29.970558",
                                                      "cell_set_structure": "primary motor cortex",
                                                      "cell_set_ontology_tag": "UBERON:0001384",
                                                      "taxonomy_id": "CCN202002013",
                                                      "species": "Mouse",
                                                      "modality": "RNAseq",
                                                      "_row": "Vip Serpinf1_1"
                                                    }
                                                  ]
                                                },
                                                {
                                                  "leaf_attributes": [
                                                    {
                                                      "label": "Vip Serpinf1_2",
                                                      "members": 1,
                                                      "height": 0,
                                                      "leaf": true,
                                                      "edgePar.col": "#7E0000",
                                                      "edgePar.lwd": 1.5455,
                                                      "edgePar.conf": 0.7016,
                                                      "nodePar.lab.cex": 0.7,
                                                      "nodePar.pch": 19,
                                                      "nodePar.lab.col": "#AB1DFF",
                                                      "nodePar.cex": 0.5,
                                                      "nodePar.col": "#AB1DFF",
                                                      "cell_set_preferred_alias": "Vip Serpinf1_2",
                                                      "original_label": "Vip Serpinf1_2",
                                                      "cell_set_label": "RNAseq 016",
                                                      "cell_set_accession": "CS202002013_16",
                                                      "cell_set_aligned_alias": "",
                                                      "cell_set_additional_alias": "",
                                                      "cell_set_alias_assignee": "Zizhen Yao",
                                                      "cell_set_alias_citation": "10.1101/2020.02.29.970558",
                                                      "cell_set_structure": "primary motor cortex",
                                                      "cell_set_ontology_tag": "UBERON:0001384",
                                                      "taxonomy_id": "CCN202002013",
                                                      "species": "Mouse",
                                                      "modality": "RNAseq",
                                                      "_row": "Vip Serpinf1_2"
                                                    }
                                                  ]
                                                }
                                              ]
                                            },
                                            {
                                              "leaf_attributes": [
                                                {
                                                  "members": 1,
                                                  "height": 0,
                                                  "label": "Vip Serpinf1_3",
                                                  "leaf": true,
                                                  "edgePar.col": "#8E0B0B",
                                                  "edgePar.lwd": 1.4697,
                                                  "edgePar.conf": 0.6534,
                                                  "nodePar.lab.cex": 0.7,
                                                  "nodePar.pch": 19,
                                                  "nodePar.lab.col": "#FF5FCD",
                                                  "nodePar.cex": 0.5,
                                                  "nodePar.col": "#FF5FCD",
                                                  "cell_set_preferred_alias": "Vip Serpinf1_3",
                                                  "original_label": "Vip Serpinf1_3",
                                                  "cell_set_label": "RNAseq 017",
                                                  "cell_set_accession": "CS202002013_17",
                                                  "cell_set_aligned_alias": "",
                                                  "cell_set_additional_alias": "",
                                                  "cell_set_alias_assignee": "Zizhen Yao",
                                                  "cell_set_alias_citation": "10.1101/2020.02.29.970558",
                                                  "cell_set_structure": "primary motor cortex",
                                                  "cell_set_ontology_tag": "UBERON:0001384",
                                                  "taxonomy_id": "CCN202002013",
                                                  "species": "Mouse",
                                                  "modality": "RNAseq",
                                                  "_row": "Vip Serpinf1_3"
                                                }
                                              ]
                                            }
                                          ]
                                        },
                                        {
                                          "node_attributes": [
                                            {
                                              "members": 10,
                                              "midpoint": 5.5,
                                              "height": 0.1039,
                                              "label": "",
                                              "edgePar.col": "#8A0000",
                                              "edgePar.lwd": 1.5,
                                              "edgePar.conf": 0.6715,
                                              "cell_set_preferred_alias": "",
                                              "original_label": "n25",
                                              "cell_set_label": "RNAseq 018-027",
                                              "cell_set_accession": "CS202002013_141",
                                              "cell_set_aligned_alias": "",
                                              "cell_set_additional_alias": "",
                                              "cell_set_alias_assignee": "Zizhen Yao",
                                              "cell_set_alias_citation": "10.1101/2020.02.29.970558",
                                              "cell_set_structure": "primary motor cortex",
                                              "cell_set_ontology_tag": "UBERON:0001384",
                                              "taxonomy_id": "CCN202002013",
                                              "species": "Mouse",
                                              "modality": "RNAseq",
                                              "_row": "n25"
                                            }
                                          ],
                                          "children": [
                                            {
                                              "node_attributes": [
                                                {
                                                  "members": 8,
                                                  "midpoint": 2.5,
                                                  "height": 0.0643,
                                                  "label": "",
                                                  "edgePar.col": "#750000",
                                                  "edgePar.lwd": 1.5758,
                                                  "edgePar.conf": 0.72,
                                                  "cell_set_preferred_alias": "",
                                                  "original_label": "n26",
                                                  "cell_set_label": "RNAseq 018-025",
                                                  "cell_set_accession": "CS202002013_142",
                                                  "cell_set_aligned_alias": "",
                                                  "cell_set_additional_alias": "",
                                                  "cell_set_alias_assignee": "Zizhen Yao",
                                                  "cell_set_alias_citation": "10.1101/2020.02.29.970558",
                                                  "cell_set_structure": "primary motor cortex",
                                                  "cell_set_ontology_tag": "UBERON:0001384",
                                                  "taxonomy_id": "CCN202002013",
                                                  "species": "Mouse",
                                                  "modality": "RNAseq",
                                                  "_row": "n26"
                                                }
                                              ],
                                              "children": [
                                                {
                                                  "node_attributes": [
                                                    {
                                                      "members": 3,
                                                      "midpoint": 0.75,
                                                      "height": 0.053,
                                                      "label": "",
                                                      "edgePar.col": "#7E0000",
                                                      "edgePar.lwd": 1.5455,
                                                      "edgePar.conf": 0.697,
                                                      "cell_set_preferred_alias": "",
                                                      "original_label": "n27",
                                                      "cell_set_label": "RNAseq 018-020",
                                                      "cell_set_accession": "CS202002013_143",
                                                      "cell_set_aligned_alias": "",
                                                      "cell_set_additional_alias": "L5 VIP cell",
                                                      "cell_set_alias_assignee": "Zizhen Yao",
                                                      "cell_set_alias_citation": "10.1101/2020.02.29.970558",
                                                      "cell_set_structure": "primary motor cortex",
                                                      "cell_set_ontology_tag": "UBERON:0001384",
                                                      "taxonomy_id": "CCN202002013",
                                                      "species": "Mouse",
                                                      "modality": "RNAseq",
                                                      "_row": "n27"
                                                    }
                                                  ],
                                                  "children": [
                                                    {
                                                      "leaf_attributes": [
                                                        {
                                                          "members": 1,
                                                          "height": 0,
                                                          "label": "Vip Htr1f",
                                                          "leaf": true,
                                                          "edgePar.col": "#7E0000",
                                                          "edgePar.lwd": 1.5455,
                                                          "edgePar.conf": 0.697,
                                                          "nodePar.lab.cex": 0.7,
                                                          "nodePar.pch": 19,
                                                          "nodePar.lab.col": "#FF4DC1",
                                                          "nodePar.cex": 0.5,
                                                          "nodePar.col": "#FF4DC1",
                                                          "cell_set_preferred_alias": "Vip Htr1f",
                                                          "original_label": "Vip Htr1f",
                                                          "cell_set_label": "RNAseq 018",
                                                          "cell_set_accession": "CS202002013_18",
                                                          "cell_set_aligned_alias": "",
                                                          "cell_set_additional_alias": "",
                                                          "cell_set_alias_assignee": "Zizhen Yao",
                                                          "cell_set_alias_citation": "10.1101/2020.02.29.970558",
                                                          "cell_set_structure": "primary motor cortex",
                                                          "cell_set_ontology_tag": "UBERON:0001384",
                                                          "taxonomy_id": "CCN202002013",
                                                          "species": "Mouse",
                                                          "modality": "RNAseq",
                                                          "_row": "Vip Htr1f"
                                                        }
                                                      ]
                                                    },
                                                    {
                                                      "node_attributes": [
                                                        {
                                                          "members": 2,
                                                          "midpoint": 0.5,
                                                          "height": 0.0304,
                                                          "label": "",
                                                          "edgePar.col": "#040000",
                                                          "edgePar.lwd": 1.9848,
                                                          "edgePar.conf": 0.9856,
                                                          "cell_set_preferred_alias": "",
                                                          "original_label": "n28",
                                                          "cell_set_label": "RNAseq 019-020",
                                                          "cell_set_accession": "CS202002013_144",
                                                          "cell_set_aligned_alias": "",
                                                          "cell_set_additional_alias": "",
                                                          "cell_set_alias_assignee": "Zizhen Yao",
                                                          "cell_set_alias_citation": "10.1101/2020.02.29.970558",
                                                          "cell_set_structure": "primary motor cortex",
                                                          "cell_set_ontology_tag": "UBERON:0001384",
                                                          "taxonomy_id": "CCN202002013",
                                                          "species": "Mouse",
                                                          "modality": "RNAseq",
                                                          "_row": "n28"
                                                        }
                                                      ],
                                                      "children": [
                                                        {
                                                          "leaf_attributes": [
                                                            {
                                                              "label": "Vip Gpc3",
                                                              "members": 1,
                                                              "height": 0,
                                                              "leaf": true,
                                                              "edgePar.col": "#040000",
                                                              "edgePar.lwd": 1.9848,
                                                              "edgePar.conf": 0.9856,
                                                              "nodePar.lab.cex": 0.7,
                                                              "nodePar.pch": 19,
                                                              "nodePar.lab.col": "#B09FFF",
                                                              "nodePar.cex": 0.5,
                                                              "nodePar.col": "#B09FFF",
                                                              "cell_set_preferred_alias": "Vip Gpc3",
                                                              "original_label": "Vip Gpc3",
                                                              "cell_set_label": "RNAseq 019",
                                                              "cell_set_accession": "CS202002013_19",
                                                              "cell_set_aligned_alias": "",
                                                              "cell_set_additional_alias": "",
                                                              "cell_set_alias_assignee": "Zizhen Yao",
                                                              "cell_set_alias_citation": "10.1101/2020.02.29.970558",
                                                              "cell_set_structure": "primary motor cortex",
                                                              "cell_set_ontology_tag": "UBERON:0001384",
                                                              "taxonomy_id": "CCN202002013",
                                                              "species": "Mouse",
                                                              "modality": "RNAseq",
                                                              "_row": "Vip Gpc3"
                                                            }
                                                          ]
                                                        },
                                                        {
                                                          "leaf_attributes": [
                                                            {
                                                              "label": "Vip C1ql1",
                                                              "members": 1,
                                                              "height": 0,
                                                              "leaf": true,
                                                              "edgePar.col": "#040000",
                                                              "edgePar.lwd": 1.9848,
                                                              "edgePar.conf": 0.9856,
                                                              "nodePar.lab.cex": 0.7,
                                                              "nodePar.pch": 19,
                                                              "nodePar.lab.col": "#BD3D9A",
                                                              "nodePar.cex": 0.5,
                                                              "nodePar.col": "#BD3D9A",
                                                              "cell_set_preferred_alias": "Vip C1ql1",
                                                              "original_label": "Vip C1ql1",
                                                              "cell_set_label": "RNAseq 020",
                                                              "cell_set_accession": "CS202002013_20",
                                                              "cell_set_aligned_alias": "",
                                                              "cell_set_additional_alias": "",
                                                              "cell_set_alias_assignee": "Zizhen Yao",
                                                              "cell_set_alias_citation": "10.1101/2020.02.29.970558",
                                                              "cell_set_structure": "primary motor cortex",
                                                              "cell_set_ontology_tag": "UBERON:0001384",
                                                              "taxonomy_id": "CCN202002013",
                                                              "species": "Mouse",
                                                              "modality": "RNAseq",
                                                              "_row": "Vip C1ql1"
                                                            }
                                                          ]
                                                        }
                                                      ]
                                                    }
                                                  ]
                                                },
                                                {
                                                  "node_attributes": [
                                                    {
                                                      "members": 5,
                                                      "midpoint": 1.25,
                                                      "height": 0.0548,
                                                      "label": "",
                                                      "edgePar.col": "#0C0000",
                                                      "edgePar.lwd": 1.9545,
                                                      "edgePar.conf": 0.9696,
                                                      "cell_set_preferred_alias": "",
                                                      "original_label": "n29",
                                                      "cell_set_label": "RNAseq 021-025",
                                                      "cell_set_accession": "CS202002013_145",
                                                      "cell_set_aligned_alias": "",
                                                      "cell_set_additional_alias": "",
                                                      "cell_set_alias_assignee": "Zizhen Yao",
                                                      "cell_set_alias_citation": "10.1101/2020.02.29.970558",
                                                      "cell_set_structure": "primary motor cortex",
                                                      "cell_set_ontology_tag": "UBERON:0001384",
                                                      "taxonomy_id": "CCN202002013",
                                                      "species": "Mouse",
                                                      "modality": "RNAseq",
                                                      "_row": "n29"
                                                    }
                                                  ],
                                                  "children": [
                                                    {
                                                      "leaf_attributes": [
                                                        {
                                                          "members": 1,
                                                          "height": 0,
                                                          "label": "Vip Mybpc1_2",
                                                          "leaf": true,
                                                          "edgePar.col": "#0C0000",
                                                          "edgePar.lwd": 1.9545,
                                                          "edgePar.conf": 0.9696,
                                                          "nodePar.lab.cex": 0.7,
                                                          "nodePar.pch": 19,
                                                          "nodePar.lab.col": "#992E81",
                                                          "nodePar.cex": 0.5,
                                                          "nodePar.col": "#992E81",
                                                          "cell_set_preferred_alias": "Vip Mybpc1_2",
                                                          "original_label": "Vip Mybpc1_2",
                                                          "cell_set_label": "RNAseq 021",
                                                          "cell_set_accession": "CS202002013_21",
                                                          "cell_set_aligned_alias": "",
                                                          "cell_set_additional_alias": "",
                                                          "cell_set_alias_assignee": "Zizhen Yao",
                                                          "cell_set_alias_citation": "10.1101/2020.02.29.970558",
                                                          "cell_set_structure": "primary motor cortex",
                                                          "cell_set_ontology_tag": "UBERON:0001384",
                                                          "taxonomy_id": "CCN202002013",
                                                          "species": "Mouse",
                                                          "modality": "RNAseq",
                                                          "_row": "Vip Mybpc1_2"
                                                        }
                                                      ]
                                                    },
                                                    {
                                                      "node_attributes": [
                                                        {
                                                          "members": 4,
                                                          "midpoint": 1.5,
                                                          "height": 0.0357,
                                                          "label": "",
                                                          "edgePar.col": "#040000",
                                                          "edgePar.lwd": 1.9848,
                                                          "edgePar.conf": 0.9938,
                                                          "cell_set_preferred_alias": "",
                                                          "original_label": "n30",
                                                          "cell_set_label": "RNAseq 022-025",
                                                          "cell_set_accession": "CS202002013_146",
                                                          "cell_set_aligned_alias": "",
                                                          "cell_set_additional_alias": "",
                                                          "cell_set_alias_assignee": "Zizhen Yao",
                                                          "cell_set_alias_citation": "10.1101/2020.02.29.970558",
                                                          "cell_set_structure": "primary motor cortex",
                                                          "cell_set_ontology_tag": "UBERON:0001384",
                                                          "taxonomy_id": "CCN202002013",
                                                          "species": "Mouse",
                                                          "modality": "RNAseq",
                                                          "_row": "n30"
                                                        }
                                                      ],
                                                      "children": [
                                                        {
                                                          "node_attributes": [
                                                            {
                                                              "members": 2,
                                                              "midpoint": 0.5,
                                                              "height": 0.021,
                                                              "label": "",
                                                              "edgePar.col": "#000000",
                                                              "edgePar.lwd": 2,
                                                              "edgePar.conf": 1,
                                                              "cell_set_preferred_alias": "",
                                                              "original_label": "n31",
                                                              "cell_set_label": "RNAseq 022-023",
                                                              "cell_set_accession": "CS202002013_147",
                                                              "cell_set_aligned_alias": "",
                                                              "cell_set_additional_alias": "",
                                                              "cell_set_alias_assignee": "Zizhen Yao",
                                                              "cell_set_alias_citation": "10.1101/2020.02.29.970558",
                                                              "cell_set_structure": "primary motor cortex",
                                                              "cell_set_ontology_tag": "UBERON:0001384",
                                                              "taxonomy_id": "CCN202002013",
                                                              "species": "Mouse",
                                                              "modality": "RNAseq",
                                                              "_row": "n31"
                                                            }
                                                          ],
                                                          "children": [
                                                            {
                                                              "leaf_attributes": [
                                                                {
                                                                  "label": "Vip Mybpc1_1",
                                                                  "members": 1,
                                                                  "height": 0,
                                                                  "leaf": true,
                                                                  "edgePar.col": "#000000",
                                                                  "edgePar.lwd": 2,
                                                                  "edgePar.conf": 1,
                                                                  "nodePar.lab.cex": 0.7,
                                                                  "nodePar.pch": 19,
                                                                  "nodePar.lab.col": "#F70CF3",
                                                                  "nodePar.cex": 0.5,
                                                                  "nodePar.col": "#F70CF3",
                                                                  "cell_set_preferred_alias": "Vip Mybpc1_1",
                                                                  "original_label": "Vip Mybpc1_1",
                                                                  "cell_set_label": "RNAseq 022",
                                                                  "cell_set_accession": "CS202002013_22",
                                                                  "cell_set_aligned_alias": "",
                                                                  "cell_set_additional_alias": "",
                                                                  "cell_set_alias_assignee": "Zizhen Yao",
                                                                  "cell_set_alias_citation": "10.1101/2020.02.29.970558",
                                                                  "cell_set_structure": "primary motor cortex",
                                                                  "cell_set_ontology_tag": "UBERON:0001384",
                                                                  "taxonomy_id": "CCN202002013",
                                                                  "species": "Mouse",
                                                                  "modality": "RNAseq",
                                                                  "_row": "Vip Mybpc1_1"
                                                                }
                                                              ]
                                                            },
                                                            {
                                                              "leaf_attributes": [
                                                                {
                                                                  "label": "Vip Chat_1",
                                                                  "members": 1,
                                                                  "height": 0,
                                                                  "leaf": true,
                                                                  "edgePar.col": "#000000",
                                                                  "edgePar.lwd": 2,
                                                                  "edgePar.conf": 1,
                                                                  "nodePar.lab.cex": 0.7,
                                                                  "nodePar.pch": 19,
                                                                  "nodePar.lab.col": "#FF00FF",
                                                                  "nodePar.cex": 0.5,
                                                                  "nodePar.col": "#FF00FF",
                                                                  "cell_set_preferred_alias": "Vip Chat_1",
                                                                  "original_label": "Vip Chat_1",
                                                                  "cell_set_label": "RNAseq 023",
                                                                  "cell_set_accession": "CS202002013_23",
                                                                  "cell_set_aligned_alias": "",
                                                                  "cell_set_additional_alias": "",
                                                                  "cell_set_alias_assignee": "Zizhen Yao",
                                                                  "cell_set_alias_citation": "10.1101/2020.02.29.970558",
                                                                  "cell_set_structure": "primary motor cortex",
                                                                  "cell_set_ontology_tag": "UBERON:0001384",
                                                                  "taxonomy_id": "CCN202002013",
                                                                  "species": "Mouse",
                                                                  "modality": "RNAseq",
                                                                  "_row": "Vip Chat_1"
                                                                }
                                                              ]
                                                            }
                                                          ]
                                                        },
                                                        {
                                                          "node_attributes": [
                                                            {
                                                              "members": 2,
                                                              "midpoint": 0.5,
                                                              "height": 0.0294,
                                                              "label": "",
                                                              "edgePar.col": "#4B0000",
                                                              "edgePar.lwd": 1.7273,
                                                              "edgePar.conf": 0.8176,
                                                              "cell_set_preferred_alias": "",
                                                              "original_label": "n32",
                                                              "cell_set_label": "RNAseq 024-025",
                                                              "cell_set_accession": "CS202002013_148",
                                                              "cell_set_aligned_alias": "",
                                                              "cell_set_additional_alias": "",
                                                              "cell_set_alias_assignee": "Zizhen Yao",
                                                              "cell_set_alias_citation": "10.1101/2020.02.29.970558",
                                                              "cell_set_structure": "primary motor cortex",
                                                              "cell_set_ontology_tag": "UBERON:0001384",
                                                              "taxonomy_id": "CCN202002013",
                                                              "species": "Mouse",
                                                              "modality": "RNAseq",
                                                              "_row": "n32"
                                                            }
                                                          ],
                                                          "children": [
                                                            {
                                                              "leaf_attributes": [
                                                                {
                                                                  "label": "Vip Mybpc1_3",
                                                                  "members": 1,
                                                                  "height": 0,
                                                                  "leaf": true,
                                                                  "edgePar.col": "#4B0000",
                                                                  "edgePar.lwd": 1.7273,
                                                                  "edgePar.conf": 0.8176,
                                                                  "nodePar.lab.cex": 0.7,
                                                                  "nodePar.pch": 19,
                                                                  "nodePar.lab.col": "#AB379C",
                                                                  "nodePar.cex": 0.5,
                                                                  "nodePar.col": "#AB379C",
                                                                  "cell_set_preferred_alias": "Vip Mybpc1_3",
                                                                  "original_label": "Vip Mybpc1_3",
                                                                  "cell_set_label": "RNAseq 024",
                                                                  "cell_set_accession": "CS202002013_24",
                                                                  "cell_set_aligned_alias": "",
                                                                  "cell_set_additional_alias": "",
                                                                  "cell_set_alias_assignee": "Zizhen Yao",
                                                                  "cell_set_alias_citation": "10.1101/2020.02.29.970558",
                                                                  "cell_set_structure": "primary motor cortex",
                                                                  "cell_set_ontology_tag": "UBERON:0001384",
                                                                  "taxonomy_id": "CCN202002013",
                                                                  "species": "Mouse",
                                                                  "modality": "RNAseq",
                                                                  "_row": "Vip Mybpc1_3"
                                                                }
                                                              ]
                                                            },
                                                            {
                                                              "leaf_attributes": [
                                                                {
                                                                  "label": "Vip Chat_2",
                                                                  "members": 1,
                                                                  "height": 0,
                                                                  "leaf": true,
                                                                  "edgePar.col": "#4B0000",
                                                                  "edgePar.lwd": 1.7273,
                                                                  "edgePar.conf": 0.8176,
                                                                  "nodePar.lab.cex": 0.7,
                                                                  "nodePar.pch": 19,
                                                                  "nodePar.lab.col": "#B3128A",
                                                                  "nodePar.cex": 0.5,
                                                                  "nodePar.col": "#B3128A",
                                                                  "cell_set_preferred_alias": "Vip Chat_2",
                                                                  "original_label": "Vip Chat_2",
                                                                  "cell_set_label": "RNAseq 025",
                                                                  "cell_set_accession": "CS202002013_25",
                                                                  "cell_set_aligned_alias": "",
                                                                  "cell_set_additional_alias": "",
                                                                  "cell_set_alias_assignee": "Zizhen Yao",
                                                                  "cell_set_alias_citation": "10.1101/2020.02.29.970558",
                                                                  "cell_set_structure": "primary motor cortex",
                                                                  "cell_set_ontology_tag": "UBERON:0001384",
                                                                  "taxonomy_id": "CCN202002013",
                                                                  "species": "Mouse",
                                                                  "modality": "RNAseq",
                                                                  "_row": "Vip Chat_2"
                                                                }
                                                              ]
                                                            }
                                                          ]
                                                        }
                                                      ]
                                                    }
                                                  ]
                                                }
                                              ]
                                            },
                                            {
                                              "node_attributes": [
                                                {
                                                  "members": 2,
                                                  "midpoint": 0.5,
                                                  "height": 0.0169,
                                                  "label": "Vip_4",
                                                  "edgePar.col": "#000000",
                                                  "edgePar.lwd": 2,
                                                  "edgePar.conf": 1,
                                                  "cell_set_preferred_alias": "Vip_4",
                                                  "original_label": "n33",
                                                  "cell_set_label": "RNAseq 026-027",
                                                  "cell_set_accession": "CS202002013_149",
                                                  "cell_set_aligned_alias": "",
                                                  "cell_set_additional_alias": "Vip_4|??? VIP cell",
                                                  "cell_set_alias_assignee": "Zizhen Yao",
                                                  "cell_set_alias_citation": "10.1101/2020.02.29.970558",
                                                  "cell_set_structure": "primary motor cortex",
                                                  "cell_set_ontology_tag": "UBERON:0001384",
                                                  "taxonomy_id": "CCN202002013",
                                                  "species": "Mouse",
                                                  "modality": "RNAseq",
                                                  "_row": "n33"
                                                }
                                              ],
                                              "children": [
                                                {
                                                  "leaf_attributes": [
                                                    {
                                                      "label": "Vip Igfbp6_1",
                                                      "members": 1,
                                                      "height": 0,
                                                      "leaf": true,
                                                      "edgePar.col": "#000000",
                                                      "edgePar.lwd": 2,
                                                      "edgePar.conf": 1,
                                                      "nodePar.lab.cex": 0.7,
                                                      "nodePar.pch": 19,
                                                      "nodePar.lab.col": "#7779BF",
                                                      "nodePar.cex": 0.5,
                                                      "nodePar.col": "#7779BF",
                                                      "cell_set_preferred_alias": "Vip Igfbp6_1",
                                                      "original_label": "Vip Igfbp6_1",
                                                      "cell_set_label": "RNAseq 026",
                                                      "cell_set_accession": "CS202002013_26",
                                                      "cell_set_aligned_alias": "",
                                                      "cell_set_additional_alias": "",
                                                      "cell_set_alias_assignee": "Zizhen Yao",
                                                      "cell_set_alias_citation": "10.1101/2020.02.29.970558",
                                                      "cell_set_structure": "primary motor cortex",
                                                      "cell_set_ontology_tag": "UBERON:0001384",
                                                      "taxonomy_id": "CCN202002013",
                                                      "species": "Mouse",
                                                      "modality": "RNAseq",
                                                      "_row": "Vip Igfbp6_1"
                                                    }
                                                  ]
                                                },
                                                {
                                                  "leaf_attributes": [
                                                    {
                                                      "label": "Vip Igfbp6_2",
                                                      "members": 1,
                                                      "height": 0,
                                                      "leaf": true,
                                                      "edgePar.col": "#000000",
                                                      "edgePar.lwd": 2,
                                                      "edgePar.conf": 1,
                                                      "nodePar.lab.cex": 0.7,
                                                      "nodePar.pch": 19,
                                                      "nodePar.lab.col": "#626EB8",
                                                      "nodePar.cex": 0.5,
                                                      "nodePar.col": "#626EB8",
                                                      "cell_set_preferred_alias": "Vip Igfbp6_2",
                                                      "original_label": "Vip Igfbp6_2",
                                                      "cell_set_label": "RNAseq 027",
                                                      "cell_set_accession": "CS202002013_27",
                                                      "cell_set_aligned_alias": "",
                                                      "cell_set_additional_alias": "",
                                                      "cell_set_alias_assignee": "Zizhen Yao",
                                                      "cell_set_alias_citation": "10.1101/2020.02.29.970558",
                                                      "cell_set_structure": "primary motor cortex",
                                                      "cell_set_ontology_tag": "UBERON:0001384",
                                                      "taxonomy_id": "CCN202002013",
                                                      "species": "Mouse",
                                                      "modality": "RNAseq",
                                                      "_row": "Vip Igfbp6_2"
                                                    }
                                                  ]
                                                }
                                              ]
                                            }
                                          ]
                                        }
                                      ]
                                    }
                                  ]
                                }
                              ]
                            },
                            {
                              "node_attributes": [
                                {
                                  "members": 30,
                                  "midpoint": 8.2188,
                                  "height": 0.1852,
                                  "label": "MGE",
                                  "edgePar.col": "#360000",
                                  "edgePar.lwd": 1.803,
                                  "edgePar.conf": 0.8728,
                                  "cell_set_preferred_alias": "MGE",
                                  "original_label": "n34",
                                  "cell_set_label": "RNAseq 028-057",
                                  "cell_set_accession": "CS202002013_150",
                                  "cell_set_aligned_alias": "MGE",
                                  "cell_set_additional_alias": "",
                                  "cell_set_alias_assignee": "Zizhen Yao",
                                  "cell_set_alias_citation": "10.1101/2020.02.29.970558",
                                  "cell_set_structure": "primary motor cortex",
                                  "cell_set_ontology_tag": "UBERON:0001384",
                                  "taxonomy_id": "CCN202002013",
                                  "species": "Mouse",
                                  "modality": "RNAseq",
                                  "_row": "n34"
                                }
                              ],
                              "children": [
                                {
                                  "leaf_attributes": [
                                    {
                                      "members": 1,
                                      "height": 0,
                                      "label": "Sst Chodl",
                                      "leaf": true,
                                      "edgePar.col": "#360000",
                                      "edgePar.lwd": 1.803,
                                      "edgePar.conf": 0.8728,
                                      "nodePar.lab.cex": 0.7,
                                      "nodePar.pch": 19,
                                      "nodePar.lab.col": "#FFFF00",
                                      "nodePar.cex": 0.5,
                                      "nodePar.col": "#FFFF00",
                                      "cell_set_preferred_alias": "Sst Chodl",
                                      "original_label": "Sst Chodl",
                                      "cell_set_label": "RNAseq 028",
                                      "cell_set_accession": "CS202002013_28",
                                      "cell_set_aligned_alias": "Sst Chodl",
                                      "cell_set_additional_alias": "Sst Chodl|Long-projecting SST cell",
                                      "cell_set_alias_assignee": "Zizhen Yao",
                                      "cell_set_alias_citation": "10.1101/2020.02.29.970558",
                                      "cell_set_structure": "primary motor cortex",
                                      "cell_set_ontology_tag": "UBERON:0001384",
                                      "taxonomy_id": "CCN202002013",
                                      "species": "Mouse",
                                      "modality": "RNAseq",
                                      "_row": "Sst Chodl"
                                    }
                                  ]
                                },
                                {
                                  "node_attributes": [
                                    {
                                      "members": 29,
                                      "midpoint": 15.4375,
                                      "height": 0.1361,
                                      "label": "",
                                      "edgePar.col": "#000000",
                                      "edgePar.lwd": 2,
                                      "edgePar.conf": 1,
                                      "cell_set_preferred_alias": "",
                                      "original_label": "n35",
                                      "cell_set_label": "RNAseq 029-057",
                                      "cell_set_accession": "CS202002013_151",
                                      "cell_set_aligned_alias": "",
                                      "cell_set_additional_alias": "",
                                      "cell_set_alias_assignee": "Zizhen Yao",
                                      "cell_set_alias_citation": "10.1101/2020.02.29.970558",
                                      "cell_set_structure": "primary motor cortex",
                                      "cell_set_ontology_tag": "UBERON:0001384",
                                      "taxonomy_id": "CCN202002013",
                                      "species": "Mouse",
                                      "modality": "RNAseq",
                                      "_row": "n35"
                                    }
                                  ],
                                  "children": [
                                    {
                                      "node_attributes": [
                                        {
                                          "members": 17,
                                          "midpoint": 9.5547,
                                          "height": 0.0836,
                                          "label": "",
                                          "edgePar.col": "#2E0000",
                                          "edgePar.lwd": 1.8333,
                                          "edgePar.conf": 0.886,
                                          "cell_set_preferred_alias": "",
                                          "original_label": "n36",
                                          "cell_set_label": "RNAseq 029-045",
                                          "cell_set_accession": "CS202002013_152",
                                          "cell_set_aligned_alias": "",
                                          "cell_set_additional_alias": "",
                                          "cell_set_alias_assignee": "Zizhen Yao",
                                          "cell_set_alias_citation": "10.1101/2020.02.29.970558",
                                          "cell_set_structure": "primary motor cortex",
                                          "cell_set_ontology_tag": "UBERON:0001384",
                                          "taxonomy_id": "CCN202002013",
                                          "species": "Mouse",
                                          "modality": "RNAseq",
                                          "_row": "n36"
                                        }
                                      ],
                                      "children": [
                                        {
                                          "node_attributes": [
                                            {
                                              "members": 13,
                                              "midpoint": 4.6094,
                                              "height": 0.0715,
                                              "label": "",
                                              "edgePar.col": "#100000",
                                              "edgePar.lwd": 1.9394,
                                              "edgePar.conf": 0.9626,
                                              "cell_set_preferred_alias": "",
                                              "original_label": "n37",
                                              "cell_set_label": "RNAseq 029-041",
                                              "cell_set_accession": "CS202002013_153",
                                              "cell_set_aligned_alias": "",
                                              "cell_set_additional_alias": "",
                                              "cell_set_alias_assignee": "Zizhen Yao",
                                              "cell_set_alias_citation": "10.1101/2020.02.29.970558",
                                              "cell_set_structure": "primary motor cortex",
                                              "cell_set_ontology_tag": "UBERON:0001384",
                                              "taxonomy_id": "CCN202002013",
                                              "species": "Mouse",
                                              "modality": "RNAseq",
                                              "_row": "n37"
                                            }
                                          ],
                                          "children": [
                                            {
                                              "node_attributes": [
                                                {
                                                  "members": 5,
                                                  "midpoint": 1.875,
                                                  "height": 0.0584,
                                                  "label": "",
                                                  "edgePar.col": "#580000",
                                                  "edgePar.lwd": 1.6818,
                                                  "edgePar.conf": 0.788,
                                                  "cell_set_preferred_alias": "",
                                                  "original_label": "n38",
                                                  "cell_set_label": "RNAseq 029-033",
                                                  "cell_set_accession": "CS202002013_154",
                                                  "cell_set_aligned_alias": "",
                                                  "cell_set_additional_alias": "",
                                                  "cell_set_alias_assignee": "Zizhen Yao",
                                                  "cell_set_alias_citation": "10.1101/2020.02.29.970558",
                                                  "cell_set_structure": "primary motor cortex",
                                                  "cell_set_ontology_tag": "UBERON:0001384",
                                                  "taxonomy_id": "CCN202002013",
                                                  "species": "Mouse",
                                                  "modality": "RNAseq",
                                                  "_row": "n38"
                                                }
                                              ],
                                              "children": [
                                                {
                                                  "node_attributes": [
                                                    {
                                                      "members": 2,
                                                      "midpoint": 0.5,
                                                      "height": 0.0255,
                                                      "label": "",
                                                      "edgePar.col": "#000000",
                                                      "edgePar.lwd": 2,
                                                      "edgePar.conf": 1,
                                                      "cell_set_preferred_alias": "",
                                                      "original_label": "n39",
                                                      "cell_set_label": "RNAseq 029-030",
                                                      "cell_set_accession": "CS202002013_155",
                                                      "cell_set_aligned_alias": "",
                                                      "cell_set_additional_alias": "",
                                                      "cell_set_alias_assignee": "Zizhen Yao",
                                                      "cell_set_alias_citation": "10.1101/2020.02.29.970558",
                                                      "cell_set_structure": "primary motor cortex",
                                                      "cell_set_ontology_tag": "UBERON:0001384",
                                                      "taxonomy_id": "CCN202002013",
                                                      "species": "Mouse",
                                                      "modality": "RNAseq",
                                                      "_row": "n39"
                                                    }
                                                  ],
                                                  "children": [
                                                    {
                                                      "leaf_attributes": [
                                                        {
                                                          "label": "Sst Penk",
                                                          "members": 1,
                                                          "height": 0,
                                                          "leaf": true,
                                                          "edgePar.col": "#000000",
                                                          "edgePar.lwd": 2,
                                                          "edgePar.conf": 1,
                                                          "nodePar.lab.cex": 0.7,
                                                          "nodePar.pch": 19,
                                                          "nodePar.lab.col": "#FF8011",
                                                          "nodePar.cex": 0.5,
                                                          "nodePar.col": "#FF8011",
                                                          "cell_set_preferred_alias": "Sst Penk",
                                                          "original_label": "Sst Penk",
                                                          "cell_set_label": "RNAseq 029",
                                                          "cell_set_accession": "CS202002013_29",
                                                          "cell_set_aligned_alias": "",
                                                          "cell_set_additional_alias": "",
                                                          "cell_set_alias_assignee": "Zizhen Yao",
                                                          "cell_set_alias_citation": "10.1101/2020.02.29.970558",
                                                          "cell_set_structure": "primary motor cortex",
                                                          "cell_set_ontology_tag": "UBERON:0001384",
                                                          "taxonomy_id": "CCN202002013",
                                                          "species": "Mouse",
                                                          "modality": "RNAseq",
                                                          "_row": "Sst Penk"
                                                        }
                                                      ]
                                                    },
                                                    {
                                                      "leaf_attributes": [
                                                        {
                                                          "label": "Sst Myh8_1",
                                                          "members": 1,
                                                          "height": 0,
                                                          "leaf": true,
                                                          "edgePar.col": "#000000",
                                                          "edgePar.lwd": 2,
                                                          "edgePar.conf": 1,
                                                          "nodePar.lab.cex": 0.7,
                                                          "nodePar.pch": 19,
                                                          "nodePar.lab.col": "#FF9F2C",
                                                          "nodePar.cex": 0.5,
                                                          "nodePar.col": "#FF9F2C",
                                                          "cell_set_preferred_alias": "Sst Myh8_1",
                                                          "original_label": "Sst Myh8_1",
                                                          "cell_set_label": "RNAseq 030",
                                                          "cell_set_accession": "CS202002013_30",
                                                          "cell_set_aligned_alias": "",
                                                          "cell_set_additional_alias": "",
                                                          "cell_set_alias_assignee": "Zizhen Yao",
                                                          "cell_set_alias_citation": "10.1101/2020.02.29.970558",
                                                          "cell_set_structure": "primary motor cortex",
                                                          "cell_set_ontology_tag": "UBERON:0001384",
                                                          "taxonomy_id": "CCN202002013",
                                                          "species": "Mouse",
                                                          "modality": "RNAseq",
                                                          "_row": "Sst Myh8_1"
                                                        }
                                                      ]
                                                    }
                                                  ]
                                                },
                                                {
                                                  "node_attributes": [
                                                    {
                                                      "members": 3,
                                                      "midpoint": 1.25,
                                                      "height": 0.0231,
                                                      "label": "Sst_1",
                                                      "edgePar.col": "#000000",
                                                      "edgePar.lwd": 2,
                                                      "edgePar.conf": 1,
                                                      "cell_set_preferred_alias": "Sst_1",
                                                      "original_label": "n40",
                                                      "cell_set_label": "RNAseq 031-033",
                                                      "cell_set_accession": "CS202002013_156",
                                                      "cell_set_aligned_alias": "",
                                                      "cell_set_additional_alias": "Sst_1",
                                                      "cell_set_alias_assignee": "Zizhen Yao",
                                                      "cell_set_alias_citation": "10.1101/2020.02.29.970558",
                                                      "cell_set_structure": "primary motor cortex",
                                                      "cell_set_ontology_tag": "UBERON:0001384",
                                                      "taxonomy_id": "CCN202002013",
                                                      "species": "Mouse",
                                                      "modality": "RNAseq",
                                                      "_row": "n40"
                                                    }
                                                  ],
                                                  "children": [
                                                    {
                                                      "node_attributes": [
                                                        {
                                                          "members": 2,
                                                          "midpoint": 0.5,
                                                          "height": 0.0147,
                                                          "label": "",
                                                          "edgePar.col": "#000000",
                                                          "edgePar.lwd": 2,
                                                          "edgePar.conf": 1,
                                                          "cell_set_preferred_alias": "",
                                                          "original_label": "n41",
                                                          "cell_set_label": "RNAseq 031-032",
                                                          "cell_set_accession": "CS202002013_157",
                                                          "cell_set_aligned_alias": "",
                                                          "cell_set_additional_alias": "",
                                                          "cell_set_alias_assignee": "Zizhen Yao",
                                                          "cell_set_alias_citation": "10.1101/2020.02.29.970558",
                                                          "cell_set_structure": "primary motor cortex",
                                                          "cell_set_ontology_tag": "UBERON:0001384",
                                                          "taxonomy_id": "CCN202002013",
                                                          "species": "Mouse",
                                                          "modality": "RNAseq",
                                                          "_row": "n41"
                                                        }
                                                      ],
                                                      "children": [
                                                        {
                                                          "leaf_attributes": [
                                                            {
                                                              "label": "Sst Myh8_2",
                                                              "members": 1,
                                                              "height": 0,
                                                              "leaf": true,
                                                              "edgePar.col": "#000000",
                                                              "edgePar.lwd": 2,
                                                              "edgePar.conf": 1,
                                                              "nodePar.lab.cex": 0.7,
                                                              "nodePar.pch": 19,
                                                              "nodePar.lab.col": "#FFB307",
                                                              "nodePar.cex": 0.5,
                                                              "nodePar.col": "#FFB307",
                                                              "cell_set_preferred_alias": "Sst Myh8_2",
                                                              "original_label": "Sst Myh8_2",
                                                              "cell_set_label": "RNAseq 031",
                                                              "cell_set_accession": "CS202002013_31",
                                                              "cell_set_aligned_alias": "",
                                                              "cell_set_additional_alias": "",
                                                              "cell_set_alias_assignee": "Zizhen Yao",
                                                              "cell_set_alias_citation": "10.1101/2020.02.29.970558",
                                                              "cell_set_structure": "primary motor cortex",
                                                              "cell_set_ontology_tag": "UBERON:0001384",
                                                              "taxonomy_id": "CCN202002013",
                                                              "species": "Mouse",
                                                              "modality": "RNAseq",
                                                              "_row": "Sst Myh8_2"
                                                            }
                                                          ]
                                                        },
                                                        {
                                                          "leaf_attributes": [
                                                            {
                                                              "label": "Sst Myh8_3",
                                                              "members": 1,
                                                              "height": 0,
                                                              "leaf": true,
                                                              "edgePar.col": "#000000",
                                                              "edgePar.lwd": 2,
                                                              "edgePar.conf": 1,
                                                              "nodePar.lab.cex": 0.7,
                                                              "nodePar.pch": 19,
                                                              "nodePar.lab.col": "#FFBF09",
                                                              "nodePar.cex": 0.5,
                                                              "nodePar.col": "#FFBF09",
                                                              "cell_set_preferred_alias": "Sst Myh8_3",
                                                              "original_label": "Sst Myh8_3",
                                                              "cell_set_label": "RNAseq 032",
                                                              "cell_set_accession": "CS202002013_32",
                                                              "cell_set_aligned_alias": "",
                                                              "cell_set_additional_alias": "",
                                                              "cell_set_alias_assignee": "Zizhen Yao",
                                                              "cell_set_alias_citation": "10.1101/2020.02.29.970558",
                                                              "cell_set_structure": "primary motor cortex",
                                                              "cell_set_ontology_tag": "UBERON:0001384",
                                                              "taxonomy_id": "CCN202002013",
                                                              "species": "Mouse",
                                                              "modality": "RNAseq",
                                                              "_row": "Sst Myh8_3"
                                                            }
                                                          ]
                                                        }
                                                      ]
                                                    },
                                                    {
                                                      "leaf_attributes": [
                                                        {
                                                          "members": 1,
                                                          "height": 0,
                                                          "label": "Sst Htr1a",
                                                          "leaf": true,
                                                          "edgePar.col": "#000000",
                                                          "edgePar.lwd": 2,
                                                          "edgePar.conf": 1,
                                                          "nodePar.lab.cex": 0.7,
                                                          "nodePar.pch": 19,
                                                          "nodePar.lab.col": "#BFAF00",
                                                          "nodePar.cex": 0.5,
                                                          "nodePar.col": "#BFAF00",
                                                          "cell_set_preferred_alias": "Sst Htr1a",
                                                          "original_label": "Sst Htr1a",
                                                          "cell_set_label": "RNAseq 033",
                                                          "cell_set_accession": "CS202002013_33",
                                                          "cell_set_aligned_alias": "",
                                                          "cell_set_additional_alias": "",
                                                          "cell_set_alias_assignee": "Zizhen Yao",
                                                          "cell_set_alias_citation": "10.1101/2020.02.29.970558",
                                                          "cell_set_structure": "primary motor cortex",
                                                          "cell_set_ontology_tag": "UBERON:0001384",
                                                          "taxonomy_id": "CCN202002013",
                                                          "species": "Mouse",
                                                          "modality": "RNAseq",
                                                          "_row": "Sst Htr1a"
                                                        }
                                                      ]
                                                    }
                                                  ]
                                                }
                                              ]
                                            },
                                            {
                                              "node_attributes": [
                                                {
                                                  "members": 8,
                                                  "midpoint": 2.3438,
                                                  "height": 0.06,
                                                  "label": "",
                                                  "edgePar.col": "#690000",
                                                  "edgePar.lwd": 1.6212,
                                                  "edgePar.conf": 0.7523,
                                                  "cell_set_preferred_alias": "",
                                                  "original_label": "n42",
                                                  "cell_set_label": "RNAseq 034-041",
                                                  "cell_set_accession": "CS202002013_158",
                                                  "cell_set_aligned_alias": "",
                                                  "cell_set_additional_alias": "",
                                                  "cell_set_alias_assignee": "Zizhen Yao",
                                                  "cell_set_alias_citation": "10.1101/2020.02.29.970558",
                                                  "cell_set_structure": "primary motor cortex",
                                                  "cell_set_ontology_tag": "UBERON:0001384",
                                                  "taxonomy_id": "CCN202002013",
                                                  "species": "Mouse",
                                                  "modality": "RNAseq",
                                                  "_row": "n42"
                                                }
                                              ],
                                              "children": [
                                                {
                                                  "node_attributes": [
                                                    {
                                                      "members": 2,
                                                      "midpoint": 0.5,
                                                      "height": 0.0145,
                                                      "label": "",
                                                      "edgePar.col": "#000000",
                                                      "edgePar.lwd": 2,
                                                      "edgePar.conf": 1,
                                                      "cell_set_preferred_alias": "",
                                                      "original_label": "n43",
                                                      "cell_set_label": "RNAseq 034-035",
                                                      "cell_set_accession": "CS202002013_159",
                                                      "cell_set_aligned_alias": "",
                                                      "cell_set_additional_alias": "L5 T Martinotti cell",
                                                      "cell_set_alias_assignee": "Zizhen Yao",
                                                      "cell_set_alias_citation": "10.1101/2020.02.29.970558",
                                                      "cell_set_structure": "primary motor cortex",
                                                      "cell_set_ontology_tag": "UBERON:0001384",
                                                      "taxonomy_id": "CCN202002013",
                                                      "species": "Mouse",
                                                      "modality": "RNAseq",
                                                      "_row": "n43"
                                                    }
                                                  ],
                                                  "children": [
                                                    {
                                                      "leaf_attributes": [
                                                        {
                                                          "label": "Sst Etv1",
                                                          "members": 1,
                                                          "height": 0,
                                                          "leaf": true,
                                                          "edgePar.col": "#000000",
                                                          "edgePar.lwd": 2,
                                                          "edgePar.conf": 1,
                                                          "nodePar.lab.cex": 0.7,
                                                          "nodePar.pch": 19,
                                                          "nodePar.lab.col": "#FFB22B",
                                                          "nodePar.cex": 0.5,
                                                          "nodePar.col": "#FFB22B",
                                                          "cell_set_preferred_alias": "Sst Etv1",
                                                          "original_label": "Sst Etv1",
                                                          "cell_set_label": "RNAseq 034",
                                                          "cell_set_accession": "CS202002013_34",
                                                          "cell_set_aligned_alias": "",
                                                          "cell_set_additional_alias": "",
                                                          "cell_set_alias_assignee": "Zizhen Yao",
                                                          "cell_set_alias_citation": "10.1101/2020.02.29.970558",
                                                          "cell_set_structure": "primary motor cortex",
                                                          "cell_set_ontology_tag": "UBERON:0001384",
                                                          "taxonomy_id": "CCN202002013",
                                                          "species": "Mouse",
                                                          "modality": "RNAseq",
                                                          "_row": "Sst Etv1"
                                                        }
                                                      ]
                                                    },
                                                    {
                                                      "leaf_attributes": [
                                                        {
                                                          "label": "Sst Pvalb Etv1",
                                                          "members": 1,
                                                          "height": 0,
                                                          "leaf": true,
                                                          "edgePar.col": "#000000",
                                                          "edgePar.lwd": 2,
                                                          "edgePar.conf": 1,
                                                          "nodePar.lab.cex": 0.7,
                                                          "nodePar.pch": 19,
                                                          "nodePar.lab.col": "#D9C566",
                                                          "nodePar.cex": 0.5,
                                                          "nodePar.col": "#D9C566",
                                                          "cell_set_preferred_alias": "Sst Pvalb Etv1",
                                                          "original_label": "Sst Pvalb Etv1",
                                                          "cell_set_label": "RNAseq 035",
                                                          "cell_set_accession": "CS202002013_35",
                                                          "cell_set_aligned_alias": "",
                                                          "cell_set_additional_alias": "",
                                                          "cell_set_alias_assignee": "Zizhen Yao",
                                                          "cell_set_alias_citation": "10.1101/2020.02.29.970558",
                                                          "cell_set_structure": "primary motor cortex",
                                                          "cell_set_ontology_tag": "UBERON:0001384",
                                                          "taxonomy_id": "CCN202002013",
                                                          "species": "Mouse",
                                                          "modality": "RNAseq",
                                                          "_row": "Sst Pvalb Etv1"
                                                        }
                                                      ]
                                                    }
                                                  ]
                                                },
                                                {
                                                  "node_attributes": [
                                                    {
                                                      "members": 6,
                                                      "midpoint": 2.1875,
                                                      "height": 0.0561,
                                                      "label": "",
                                                      "edgePar.col": "#B7A6A6",
                                                      "edgePar.lwd": 1.0606,
                                                      "edgePar.conf": 0.385,
                                                      "cell_set_preferred_alias": "",
                                                      "original_label": "n44",
                                                      "cell_set_label": "RNAseq 036-041",
                                                      "cell_set_accession": "CS202002013_160",
                                                      "cell_set_aligned_alias": "",
                                                      "cell_set_additional_alias": "",
                                                      "cell_set_alias_assignee": "Zizhen Yao",
                                                      "cell_set_alias_citation": "10.1101/2020.02.29.970558",
                                                      "cell_set_structure": "primary motor cortex",
                                                      "cell_set_ontology_tag": "UBERON:0001384",
                                                      "taxonomy_id": "CCN202002013",
                                                      "species": "Mouse",
                                                      "modality": "RNAseq",
                                                      "_row": "n44"
                                                    }
                                                  ],
                                                  "children": [
                                                    {
                                                      "node_attributes": [
                                                        {
                                                          "members": 2,
                                                          "midpoint": 0.5,
                                                          "height": 0.0216,
                                                          "label": "",
                                                          "edgePar.col": "#000000",
                                                          "edgePar.lwd": 2,
                                                          "edgePar.conf": 1,
                                                          "cell_set_preferred_alias": "",
                                                          "original_label": "n45",
                                                          "cell_set_label": "RNAseq 036-037",
                                                          "cell_set_accession": "CS202002013_161",
                                                          "cell_set_aligned_alias": "",
                                                          "cell_set_additional_alias": "L5 non-Martinotti cell",
                                                          "cell_set_alias_assignee": "Zizhen Yao",
                                                          "cell_set_alias_citation": "10.1101/2020.02.29.970558",
                                                          "cell_set_structure": "primary motor cortex",
                                                          "cell_set_ontology_tag": "UBERON:0001384",
                                                          "taxonomy_id": "CCN202002013",
                                                          "species": "Mouse",
                                                          "modality": "RNAseq",
                                                          "_row": "n45"
                                                        }
                                                      ],
                                                      "children": [
                                                        {
                                                          "leaf_attributes": [
                                                            {
                                                              "label": "Sst Crhr2_1",
                                                              "members": 1,
                                                              "height": 0,
                                                              "leaf": true,
                                                              "edgePar.col": "#000000",
                                                              "edgePar.lwd": 2,
                                                              "edgePar.conf": 1,
                                                              "nodePar.lab.cex": 0.7,
                                                              "nodePar.pch": 19,
                                                              "nodePar.lab.col": "#BE8652",
                                                              "nodePar.cex": 0.5,
                                                              "nodePar.col": "#BE8652",
                                                              "cell_set_preferred_alias": "Sst Crhr2_1",
                                                              "original_label": "Sst Crhr2_1",
                                                              "cell_set_label": "RNAseq 036",
                                                              "cell_set_accession": "CS202002013_36",
                                                              "cell_set_aligned_alias": "",
                                                              "cell_set_additional_alias": "",
                                                              "cell_set_alias_assignee": "Zizhen Yao",
                                                              "cell_set_alias_citation": "10.1101/2020.02.29.970558",
                                                              "cell_set_structure": "primary motor cortex",
                                                              "cell_set_ontology_tag": "UBERON:0001384",
                                                              "taxonomy_id": "CCN202002013",
                                                              "species": "Mouse",
                                                              "modality": "RNAseq",
                                                              "_row": "Sst Crhr2_1"
                                                            }
                                                          ]
                                                        },
                                                        {
                                                          "leaf_attributes": [
                                                            {
                                                              "label": "Sst Crhr2_2",
                                                              "members": 1,
                                                              "height": 0,
                                                              "leaf": true,
                                                              "edgePar.col": "#000000",
                                                              "edgePar.lwd": 2,
                                                              "edgePar.conf": 1,
                                                              "nodePar.lab.cex": 0.7,
                                                              "nodePar.pch": 19,
                                                              "nodePar.lab.col": "#B0993C",
                                                              "nodePar.cex": 0.5,
                                                              "nodePar.col": "#B0993C",
                                                              "cell_set_preferred_alias": "Sst Crhr2_2",
                                                              "original_label": "Sst Crhr2_2",
                                                              "cell_set_label": "RNAseq 037",
                                                              "cell_set_accession": "CS202002013_37",
                                                              "cell_set_aligned_alias": "",
                                                              "cell_set_additional_alias": "Sst_4",
                                                              "cell_set_alias_assignee": "Zizhen Yao",
                                                              "cell_set_alias_citation": "10.1101/2020.02.29.970558",
                                                              "cell_set_structure": "primary motor cortex",
                                                              "cell_set_ontology_tag": "UBERON:0001384",
                                                              "taxonomy_id": "CCN202002013",
                                                              "species": "Mouse",
                                                              "modality": "RNAseq",
                                                              "_row": "Sst Crhr2_2"
                                                            }
                                                          ]
                                                        }
                                                      ]
                                                    },
                                                    {
                                                      "node_attributes": [
                                                        {
                                                          "members": 4,
                                                          "midpoint": 1.875,
                                                          "height": 0.0407,
                                                          "label": "",
                                                          "edgePar.col": "#A05050",
                                                          "edgePar.lwd": 1.2879,
                                                          "edgePar.conf": 0.531,
                                                          "cell_set_preferred_alias": "",
                                                          "original_label": "n46",
                                                          "cell_set_label": "RNAseq 038-041",
                                                          "cell_set_accession": "CS202002013_162",
                                                          "cell_set_aligned_alias": "",
                                                          "cell_set_additional_alias": "",
                                                          "cell_set_alias_assignee": "Zizhen Yao",
                                                          "cell_set_alias_citation": "10.1101/2020.02.29.970558",
                                                          "cell_set_structure": "primary motor cortex",
                                                          "cell_set_ontology_tag": "UBERON:0001384",
                                                          "taxonomy_id": "CCN202002013",
                                                          "species": "Mouse",
                                                          "modality": "RNAseq",
                                                          "_row": "n46"
                                                        }
                                                      ],
                                                      "children": [
                                                        {
                                                          "node_attributes": [
                                                            {
                                                              "members": 3,
                                                              "midpoint": 0.75,
                                                              "height": 0.0275,
                                                              "label": "",
                                                              "edgePar.col": "#000000",
                                                              "edgePar.lwd": 2,
                                                              "edgePar.conf": 1,
                                                              "cell_set_preferred_alias": "",
                                                              "original_label": "n47",
                                                              "cell_set_label": "RNAseq 038-040",
                                                              "cell_set_accession": "CS202002013_163",
                                                              "cell_set_aligned_alias": "",
                                                              "cell_set_additional_alias": "",
                                                              "cell_set_alias_assignee": "Zizhen Yao",
                                                              "cell_set_alias_citation": "10.1101/2020.02.29.970558",
                                                              "cell_set_structure": "primary motor cortex",
                                                              "cell_set_ontology_tag": "UBERON:0001384",
                                                              "taxonomy_id": "CCN202002013",
                                                              "species": "Mouse",
                                                              "modality": "RNAseq",
                                                              "_row": "n47"
                                                            }
                                                          ],
                                                          "children": [
                                                            {
                                                              "leaf_attributes": [
                                                                {
                                                                  "members": 1,
                                                                  "height": 0,
                                                                  "label": "Sst Hpse",
                                                                  "leaf": true,
                                                                  "edgePar.col": "#000000",
                                                                  "edgePar.lwd": 2,
                                                                  "edgePar.conf": 1,
                                                                  "nodePar.lab.cex": 0.7,
                                                                  "nodePar.pch": 19,
                                                                  "nodePar.lab.col": "#CDB115",
                                                                  "nodePar.cex": 0.5,
                                                                  "nodePar.col": "#CDB115",
                                                                  "cell_set_preferred_alias": "Sst Hpse",
                                                                  "original_label": "Sst Hpse",
                                                                  "cell_set_label": "RNAseq 038",
                                                                  "cell_set_accession": "CS202002013_38",
                                                                  "cell_set_aligned_alias": "",
                                                                  "cell_set_additional_alias": "L4 SST cell",
                                                                  "cell_set_alias_assignee": "Zizhen Yao",
                                                                  "cell_set_alias_citation": "10.1101/2020.02.29.970558",
                                                                  "cell_set_structure": "primary motor cortex",
                                                                  "cell_set_ontology_tag": "UBERON:0001384",
                                                                  "taxonomy_id": "CCN202002013",
                                                                  "species": "Mouse",
                                                                  "modality": "RNAseq",
                                                                  "_row": "Sst Hpse"
                                                                }
                                                              ]
                                                            },
                                                            {
                                                              "node_attributes": [
                                                                {
                                                                  "members": 2,
                                                                  "midpoint": 0.5,
                                                                  "height": 0.0219,
                                                                  "label": "",
                                                                  "edgePar.col": "#2E0000",
                                                                  "edgePar.lwd": 1.8333,
                                                                  "edgePar.conf": 0.8912,
                                                                  "cell_set_preferred_alias": "",
                                                                  "original_label": "n48",
                                                                  "cell_set_label": "RNAseq 039-040",
                                                                  "cell_set_accession": "CS202002013_164",
                                                                  "cell_set_aligned_alias": "",
                                                                  "cell_set_additional_alias": "L2/3/5 fan Martinotti cell",
                                                                  "cell_set_alias_assignee": "Zizhen Yao",
                                                                  "cell_set_alias_citation": "10.1101/2020.02.29.970558",
                                                                  "cell_set_structure": "primary motor cortex",
                                                                  "cell_set_ontology_tag": "UBERON:0001384",
                                                                  "taxonomy_id": "CCN202002013",
                                                                  "species": "Mouse",
                                                                  "modality": "RNAseq",
                                                                  "_row": "n48"
                                                                }
                                                              ],
                                                              "children": [
                                                                {
                                                                  "leaf_attributes": [
                                                                    {
                                                                      "label": "Sst Calb2",
                                                                      "members": 1,
                                                                      "height": 0,
                                                                      "leaf": true,
                                                                      "edgePar.col": "#2E0000",
                                                                      "edgePar.lwd": 1.8333,
                                                                      "edgePar.conf": 0.8912,
                                                                      "nodePar.lab.cex": 0.7,
                                                                      "nodePar.pch": 19,
                                                                      "nodePar.lab.col": "#D2A328",
                                                                      "nodePar.cex": 0.5,
                                                                      "nodePar.col": "#D2A328",
                                                                      "cell_set_preferred_alias": "Sst Calb2",
                                                                      "original_label": "Sst Calb2",
                                                                      "cell_set_label": "RNAseq 039",
                                                                      "cell_set_accession": "CS202002013_39",
                                                                      "cell_set_aligned_alias": "",
                                                                      "cell_set_additional_alias": "",
                                                                      "cell_set_alias_assignee": "Zizhen Yao",
                                                                      "cell_set_alias_citation": "10.1101/2020.02.29.970558",
                                                                      "cell_set_structure": "primary motor cortex",
                                                                      "cell_set_ontology_tag": "UBERON:0001384",
                                                                      "taxonomy_id": "CCN202002013",
                                                                      "species": "Mouse",
                                                                      "modality": "RNAseq",
                                                                      "_row": "Sst Calb2"
                                                                    }
                                                                  ]
                                                                },
                                                                {
                                                                  "leaf_attributes": [
                                                                    {
                                                                      "label": "Sst Pappa",
                                                                      "members": 1,
                                                                      "height": 0,
                                                                      "leaf": true,
                                                                      "edgePar.col": "#2E0000",
                                                                      "edgePar.lwd": 1.8333,
                                                                      "edgePar.conf": 0.8912,
                                                                      "nodePar.lab.cex": 0.7,
                                                                      "nodePar.pch": 19,
                                                                      "nodePar.lab.col": "#635821",
                                                                      "nodePar.cex": 0.5,
                                                                      "nodePar.col": "#635821",
                                                                      "cell_set_preferred_alias": "Sst Pappa",
                                                                      "original_label": "Sst Pappa",
                                                                      "cell_set_label": "RNAseq 040",
                                                                      "cell_set_accession": "CS202002013_40",
                                                                      "cell_set_aligned_alias": "",
                                                                      "cell_set_additional_alias": "",
                                                                      "cell_set_alias_assignee": "Zizhen Yao",
                                                                      "cell_set_alias_citation": "10.1101/2020.02.29.970558",
                                                                      "cell_set_structure": "primary motor cortex",
                                                                      "cell_set_ontology_tag": "UBERON:0001384",
                                                                      "taxonomy_id": "CCN202002013",
                                                                      "species": "Mouse",
                                                                      "modality": "RNAseq",
                                                                      "_row": "Sst Pappa"
                                                                    }
                                                                  ]
                                                                }
                                                              ]
                                                            }
                                                          ]
                                                        },
                                                        {
                                                          "leaf_attributes": [
                                                            {
                                                              "members": 1,
                                                              "height": 0,
                                                              "label": "Sst Pvalb Calb2",
                                                              "leaf": true,
                                                              "edgePar.col": "#A05050",
                                                              "edgePar.lwd": 1.2879,
                                                              "edgePar.conf": 0.531,
                                                              "nodePar.lab.cex": 0.7,
                                                              "nodePar.pch": 19,
                                                              "nodePar.lab.col": "#784F14",
                                                              "nodePar.cex": 0.5,
                                                              "nodePar.col": "#784F14",
                                                              "cell_set_preferred_alias": "Sst Pvalb Calb2",
                                                              "original_label": "Sst Pvalb Calb2",
                                                              "cell_set_label": "RNAseq 041",
                                                              "cell_set_accession": "CS202002013_41",
                                                              "cell_set_aligned_alias": "",
                                                              "cell_set_additional_alias": "L2/3 PV-like cell",
                                                              "cell_set_alias_assignee": "Zizhen Yao",
                                                              "cell_set_alias_citation": "10.1101/2020.02.29.970558",
                                                              "cell_set_structure": "primary motor cortex",
                                                              "cell_set_ontology_tag": "UBERON:0001384",
                                                              "taxonomy_id": "CCN202002013",
                                                              "species": "Mouse",
                                                              "modality": "RNAseq",
                                                              "_row": "Sst Pvalb Calb2"
                                                            }
                                                          ]
                                                        }
                                                      ]
                                                    }
                                                  ]
                                                }
                                              ]
                                            }
                                          ]
                                        },
                                        {
                                          "node_attributes": [
                                            {
                                              "members": 4,
                                              "midpoint": 1.5,
                                              "height": 0.0278,
                                              "label": "",
                                              "edgePar.col": "#000000",
                                              "edgePar.lwd": 2,
                                              "edgePar.conf": 1,
                                              "cell_set_preferred_alias": "",
                                              "original_label": "n49",
                                              "cell_set_label": "RNAseq 042-045",
                                              "cell_set_accession": "CS202002013_165",
                                              "cell_set_aligned_alias": "",
                                              "cell_set_additional_alias": "L5/6 non-Martinotti cell",
                                              "cell_set_alias_assignee": "Zizhen Yao",
                                              "cell_set_alias_citation": "10.1101/2020.02.29.970558",
                                              "cell_set_structure": "primary motor cortex",
                                              "cell_set_ontology_tag": "UBERON:0001384",
                                              "taxonomy_id": "CCN202002013",
                                              "species": "Mouse",
                                              "modality": "RNAseq",
                                              "_row": "n49"
                                            }
                                          ],
                                          "children": [
                                            {
                                              "node_attributes": [
                                                {
                                                  "members": 2,
                                                  "midpoint": 0.5,
                                                  "height": 0.0153,
                                                  "label": "",
                                                  "edgePar.col": "#040000",
                                                  "edgePar.lwd": 1.9848,
                                                  "edgePar.conf": 0.9868,
                                                  "cell_set_preferred_alias": "",
                                                  "original_label": "n50",
                                                  "cell_set_label": "RNAseq 042-043",
                                                  "cell_set_accession": "CS202002013_166",
                                                  "cell_set_aligned_alias": "",
                                                  "cell_set_additional_alias": "",
                                                  "cell_set_alias_assignee": "Zizhen Yao",
                                                  "cell_set_alias_citation": "10.1101/2020.02.29.970558",
                                                  "cell_set_structure": "primary motor cortex",
                                                  "cell_set_ontology_tag": "UBERON:0001384",
                                                  "taxonomy_id": "CCN202002013",
                                                  "species": "Mouse",
                                                  "modality": "RNAseq",
                                                  "_row": "n50"
                                                }
                                              ],
                                              "children": [
                                                {
                                                  "leaf_attributes": [
                                                    {
                                                      "label": "Sst C1ql3_1",
                                                      "members": 1,
                                                      "height": 0,
                                                      "leaf": true,
                                                      "edgePar.col": "#040000",
                                                      "edgePar.lwd": 1.9848,
                                                      "edgePar.conf": 0.9868,
                                                      "nodePar.lab.cex": 0.7,
                                                      "nodePar.pch": 19,
                                                      "nodePar.lab.col": "#802600",
                                                      "nodePar.cex": 0.5,
                                                      "nodePar.col": "#802600",
                                                      "cell_set_preferred_alias": "Sst C1ql3_1",
                                                      "original_label": "Sst C1ql3_1",
                                                      "cell_set_label": "RNAseq 042",
                                                      "cell_set_accession": "CS202002013_42",
                                                      "cell_set_aligned_alias": "",
                                                      "cell_set_additional_alias": "Sst_5",
                                                      "cell_set_alias_assignee": "Zizhen Yao",
                                                      "cell_set_alias_citation": "10.1101/2020.02.29.970558",
                                                      "cell_set_structure": "primary motor cortex",
                                                      "cell_set_ontology_tag": "UBERON:0001384",
                                                      "taxonomy_id": "CCN202002013",
                                                      "species": "Mouse",
                                                      "modality": "RNAseq",
                                                      "_row": "Sst C1ql3_1"
                                                    }
                                                  ]
                                                },
                                                {
                                                  "leaf_attributes": [
                                                    {
                                                      "label": "Sst C1ql3_2",
                                                      "members": 1,
                                                      "height": 0,
                                                      "leaf": true,
                                                      "edgePar.col": "#040000",
                                                      "edgePar.lwd": 1.9848,
                                                      "edgePar.conf": 0.9868,
                                                      "nodePar.lab.cex": 0.7,
                                                      "nodePar.pch": 19,
                                                      "nodePar.lab.col": "#8A2B1A",
                                                      "nodePar.cex": 0.5,
                                                      "nodePar.col": "#8A2B1A",
                                                      "cell_set_preferred_alias": "Sst C1ql3_2",
                                                      "original_label": "Sst C1ql3_2",
                                                      "cell_set_label": "RNAseq 043",
                                                      "cell_set_accession": "CS202002013_43",
                                                      "cell_set_aligned_alias": "",
                                                      "cell_set_additional_alias": "",
                                                      "cell_set_alias_assignee": "Zizhen Yao",
                                                      "cell_set_alias_citation": "10.1101/2020.02.29.970558",
                                                      "cell_set_structure": "primary motor cortex",
                                                      "cell_set_ontology_tag": "UBERON:0001384",
                                                      "taxonomy_id": "CCN202002013",
                                                      "species": "Mouse",
                                                      "modality": "RNAseq",
                                                      "_row": "Sst C1ql3_2"
                                                    }
                                                  ]
                                                }
                                              ]
                                            },
                                            {
                                              "node_attributes": [
                                                {
                                                  "members": 2,
                                                  "midpoint": 0.5,
                                                  "height": 0.0198,
                                                  "label": "",
                                                  "edgePar.col": "#040000",
                                                  "edgePar.lwd": 1.9848,
                                                  "edgePar.conf": 0.9868,
                                                  "cell_set_preferred_alias": "",
                                                  "original_label": "n51",
                                                  "cell_set_label": "RNAseq 044-045",
                                                  "cell_set_accession": "CS202002013_167",
                                                  "cell_set_aligned_alias": "",
                                                  "cell_set_additional_alias": "",
                                                  "cell_set_alias_assignee": "Zizhen Yao",
                                                  "cell_set_alias_citation": "10.1101/2020.02.29.970558",
                                                  "cell_set_structure": "primary motor cortex",
                                                  "cell_set_ontology_tag": "UBERON:0001384",
                                                  "taxonomy_id": "CCN202002013",
                                                  "species": "Mouse",
                                                  "modality": "RNAseq",
                                                  "_row": "n51"
                                                }
                                              ],
                                              "children": [
                                                {
                                                  "leaf_attributes": [
                                                    {
                                                      "label": "Sst Tac2",
                                                      "members": 1,
                                                      "height": 0,
                                                      "leaf": true,
                                                      "edgePar.col": "#040000",
                                                      "edgePar.lwd": 1.9848,
                                                      "edgePar.conf": 0.9868,
                                                      "nodePar.lab.cex": 0.7,
                                                      "nodePar.pch": 19,
                                                      "nodePar.lab.col": "#804600",
                                                      "nodePar.cex": 0.5,
                                                      "nodePar.col": "#804600",
                                                      "cell_set_preferred_alias": "Sst Tac2",
                                                      "original_label": "Sst Tac2",
                                                      "cell_set_label": "RNAseq 044",
                                                      "cell_set_accession": "CS202002013_44",
                                                      "cell_set_aligned_alias": "",
                                                      "cell_set_additional_alias": "",
                                                      "cell_set_alias_assignee": "Zizhen Yao",
                                                      "cell_set_alias_citation": "10.1101/2020.02.29.970558",
                                                      "cell_set_structure": "primary motor cortex",
                                                      "cell_set_ontology_tag": "UBERON:0001384",
                                                      "taxonomy_id": "CCN202002013",
                                                      "species": "Mouse",
                                                      "modality": "RNAseq",
                                                      "_row": "Sst Tac2"
                                                    }
                                                  ]
                                                },
                                                {
                                                  "leaf_attributes": [
                                                    {
                                                      "label": "Sst Th_1",
                                                      "members": 1,
                                                      "height": 0,
                                                      "leaf": true,
                                                      "edgePar.col": "#040000",
                                                      "edgePar.lwd": 1.9848,
                                                      "edgePar.conf": 0.9868,
                                                      "nodePar.lab.cex": 0.7,
                                                      "nodePar.pch": 19,
                                                      "nodePar.lab.col": "#8C6012",
                                                      "nodePar.cex": 0.5,
                                                      "nodePar.col": "#8C6012",
                                                      "cell_set_preferred_alias": "Sst Th_1",
                                                      "original_label": "Sst Th_1",
                                                      "cell_set_label": "RNAseq 045",
                                                      "cell_set_accession": "CS202002013_45",
                                                      "cell_set_aligned_alias": "",
                                                      "cell_set_additional_alias": "",
                                                      "cell_set_alias_assignee": "Zizhen Yao",
                                                      "cell_set_alias_citation": "10.1101/2020.02.29.970558",
                                                      "cell_set_structure": "primary motor cortex",
                                                      "cell_set_ontology_tag": "UBERON:0001384",
                                                      "taxonomy_id": "CCN202002013",
                                                      "species": "Mouse",
                                                      "modality": "RNAseq",
                                                      "_row": "Sst Th_1"
                                                    }
                                                  ]
                                                }
                                              ]
                                            }
                                          ]
                                        }
                                      ]
                                    },
                                    {
                                      "node_attributes": [
                                        {
                                          "members": 12,
                                          "midpoint": 4.3203,
                                          "height": 0.1156,
                                          "label": "",
                                          "edgePar.col": "#580000",
                                          "edgePar.lwd": 1.6818,
                                          "edgePar.conf": 0.789,
                                          "cell_set_preferred_alias": "",
                                          "original_label": "n52",
                                          "cell_set_label": "RNAseq 046-057",
                                          "cell_set_accession": "CS202002013_168",
                                          "cell_set_aligned_alias": "",
                                          "cell_set_additional_alias": "",
                                          "cell_set_alias_assignee": "Zizhen Yao",
                                          "cell_set_alias_citation": "10.1101/2020.02.29.970558",
                                          "cell_set_structure": "primary motor cortex",
                                          "cell_set_ontology_tag": "UBERON:0001384",
                                          "taxonomy_id": "CCN202002013",
                                          "species": "Mouse",
                                          "modality": "RNAseq",
                                          "_row": "n52"
                                        }
                                      ],
                                      "children": [
                                        {
                                          "node_attributes": [
                                            {
                                              "members": 3,
                                              "midpoint": 1.25,
                                              "height": 0.0659,
                                              "label": "",
                                              "edgePar.col": "#320000",
                                              "edgePar.lwd": 1.8182,
                                              "edgePar.conf": 0.8781,
                                              "cell_set_preferred_alias": "",
                                              "original_label": "n53",
                                              "cell_set_label": "RNAseq 046-048",
                                              "cell_set_accession": "CS202002013_169",
                                              "cell_set_aligned_alias": "",
                                              "cell_set_additional_alias": "",
                                              "cell_set_alias_assignee": "Zizhen Yao",
                                              "cell_set_alias_citation": "10.1101/2020.02.29.970558",
                                              "cell_set_structure": "primary motor cortex",
                                              "cell_set_ontology_tag": "UBERON:0001384",
                                              "taxonomy_id": "CCN202002013",
                                              "species": "Mouse",
                                              "modality": "RNAseq",
                                              "_row": "n53"
                                            }
                                          ],
                                          "children": [
                                            {
                                              "node_attributes": [
                                                {
                                                  "members": 2,
                                                  "midpoint": 0.5,
                                                  "height": 0.0249,
                                                  "label": "",
                                                  "edgePar.col": "#000000",
                                                  "edgePar.lwd": 2,
                                                  "edgePar.conf": 1,
                                                  "cell_set_preferred_alias": "",
                                                  "original_label": "n54",
                                                  "cell_set_label": "RNAseq 046-047",
                                                  "cell_set_accession": "CS202002013_170",
                                                  "cell_set_aligned_alias": "",
                                                  "cell_set_additional_alias": "L6 Th+ SST/PV cell",
                                                  "cell_set_alias_assignee": "Zizhen Yao",
                                                  "cell_set_alias_citation": "10.1101/2020.02.29.970558",
                                                  "cell_set_structure": "primary motor cortex",
                                                  "cell_set_ontology_tag": "UBERON:0001384",
                                                  "taxonomy_id": "CCN202002013",
                                                  "species": "Mouse",
                                                  "modality": "RNAseq",
                                                  "_row": "n54"
                                                }
                                              ],
                                              "children": [
                                                {
                                                  "leaf_attributes": [
                                                    {
                                                      "label": "Sst Th_2",
                                                      "members": 1,
                                                      "height": 0,
                                                      "leaf": true,
                                                      "edgePar.col": "#000000",
                                                      "edgePar.lwd": 2,
                                                      "edgePar.conf": 1,
                                                      "nodePar.lab.cex": 0.7,
                                                      "nodePar.pch": 19,
                                                      "nodePar.lab.col": "#A81111",
                                                      "nodePar.cex": 0.5,
                                                      "nodePar.col": "#A81111",
                                                      "cell_set_preferred_alias": "Sst Th_2",
                                                      "original_label": "Sst Th_2",
                                                      "cell_set_label": "RNAseq 046",
                                                      "cell_set_accession": "CS202002013_46",
                                                      "cell_set_aligned_alias": "",
                                                      "cell_set_additional_alias": "",
                                                      "cell_set_alias_assignee": "Zizhen Yao",
                                                      "cell_set_alias_citation": "10.1101/2020.02.29.970558",
                                                      "cell_set_structure": "primary motor cortex",
                                                      "cell_set_ontology_tag": "UBERON:0001384",
                                                      "taxonomy_id": "CCN202002013",
                                                      "species": "Mouse",
                                                      "modality": "RNAseq",
                                                      "_row": "Sst Th_2"
                                                    }
                                                  ]
                                                },
                                                {
                                                  "leaf_attributes": [
                                                    {
                                                      "label": "Sst Th_3",
                                                      "members": 1,
                                                      "height": 0,
                                                      "leaf": true,
                                                      "edgePar.col": "#000000",
                                                      "edgePar.lwd": 2,
                                                      "edgePar.conf": 1,
                                                      "nodePar.lab.cex": 0.7,
                                                      "nodePar.pch": 19,
                                                      "nodePar.lab.col": "#9B211B",
                                                      "nodePar.cex": 0.5,
                                                      "nodePar.col": "#9B211B",
                                                      "cell_set_preferred_alias": "Sst Th_3",
                                                      "original_label": "Sst Th_3",
                                                      "cell_set_label": "RNAseq 047",
                                                      "cell_set_accession": "CS202002013_47",
                                                      "cell_set_aligned_alias": "",
                                                      "cell_set_additional_alias": "Sst_7",
                                                      "cell_set_alias_assignee": "Zizhen Yao",
                                                      "cell_set_alias_citation": "10.1101/2020.02.29.970558",
                                                      "cell_set_structure": "primary motor cortex",
                                                      "cell_set_ontology_tag": "UBERON:0001384",
                                                      "taxonomy_id": "CCN202002013",
                                                      "species": "Mouse",
                                                      "modality": "RNAseq",
                                                      "_row": "Sst Th_3"
                                                    }
                                                  ]
                                                }
                                              ]
                                            },
                                            {
                                              "leaf_attributes": [
                                                {
                                                  "members": 1,
                                                  "height": 0,
                                                  "label": "Pvalb Gabrg1",
                                                  "leaf": true,
                                                  "edgePar.col": "#320000",
                                                  "edgePar.lwd": 1.8182,
                                                  "edgePar.conf": 0.8781,
                                                  "nodePar.lab.cex": 0.7,
                                                  "nodePar.pch": 19,
                                                  "nodePar.lab.col": "#ED4C50",
                                                  "nodePar.cex": 0.5,
                                                  "nodePar.col": "#ED4C50",
                                                  "cell_set_preferred_alias": "Pvalb Gabrg1",
                                                  "original_label": "Pvalb Gabrg1",
                                                  "cell_set_label": "RNAseq 048",
                                                  "cell_set_accession": "CS202002013_48",
                                                  "cell_set_aligned_alias": "",
                                                  "cell_set_additional_alias": "L6 FS cell w/ large sag",
                                                  "cell_set_alias_assignee": "Zizhen Yao",
                                                  "cell_set_alias_citation": "10.1101/2020.02.29.970558",
                                                  "cell_set_structure": "primary motor cortex",
                                                  "cell_set_ontology_tag": "UBERON:0001384",
                                                  "taxonomy_id": "CCN202002013",
                                                  "species": "Mouse",
                                                  "modality": "RNAseq",
                                                  "_row": "Pvalb Gabrg1"
                                                }
                                              ]
                                            }
                                          ]
                                        },
                                        {
                                          "node_attributes": [
                                            {
                                              "members": 9,
                                              "midpoint": 4.3906,
                                              "height": 0.0848,
                                              "label": "",
                                              "edgePar.col": "#320000",
                                              "edgePar.lwd": 1.8182,
                                              "edgePar.conf": 0.8781,
                                              "cell_set_preferred_alias": "",
                                              "original_label": "n55",
                                              "cell_set_label": "RNAseq 049-057",
                                              "cell_set_accession": "CS202002013_171",
                                              "cell_set_aligned_alias": "",
                                              "cell_set_additional_alias": "",
                                              "cell_set_alias_assignee": "Zizhen Yao",
                                              "cell_set_alias_citation": "10.1101/2020.02.29.970558",
                                              "cell_set_structure": "primary motor cortex",
                                              "cell_set_ontology_tag": "UBERON:0001384",
                                              "taxonomy_id": "CCN202002013",
                                              "species": "Mouse",
                                              "modality": "RNAseq",
                                              "_row": "n55"
                                            }
                                          ],
                                          "children": [
                                            {
                                              "node_attributes": [
                                                {
                                                  "members": 7,
                                                  "midpoint": 1.2812,
                                                  "height": 0.0454,
                                                  "label": "",
                                                  "edgePar.col": "#320000",
                                                  "edgePar.lwd": 1.8182,
                                                  "edgePar.conf": 0.8798,
                                                  "cell_set_preferred_alias": "",
                                                  "original_label": "n56",
                                                  "cell_set_label": "RNAseq 049-055",
                                                  "cell_set_accession": "CS202002013_172",
                                                  "cell_set_aligned_alias": "",
                                                  "cell_set_additional_alias": "",
                                                  "cell_set_alias_assignee": "Zizhen Yao",
                                                  "cell_set_alias_citation": "10.1101/2020.02.29.970558",
                                                  "cell_set_structure": "primary motor cortex",
                                                  "cell_set_ontology_tag": "UBERON:0001384",
                                                  "taxonomy_id": "CCN202002013",
                                                  "species": "Mouse",
                                                  "modality": "RNAseq",
                                                  "_row": "n56"
                                                }
                                              ],
                                              "children": [
                                                {
                                                  "leaf_attributes": [
                                                    {
                                                      "members": 1,
                                                      "height": 0,
                                                      "label": "Pvalb Egfem1",
                                                      "leaf": true,
                                                      "edgePar.col": "#320000",
                                                      "edgePar.lwd": 1.8182,
                                                      "edgePar.conf": 0.8798,
                                                      "nodePar.lab.cex": 0.7,
                                                      "nodePar.pch": 19,
                                                      "nodePar.lab.col": "#C05661",
                                                      "nodePar.cex": 0.5,
                                                      "nodePar.col": "#C05661",
                                                      "cell_set_preferred_alias": "Pvalb Egfem1",
                                                      "original_label": "Pvalb Egfem1",
                                                      "cell_set_label": "RNAseq 049",
                                                      "cell_set_accession": "CS202002013_49",
                                                      "cell_set_aligned_alias": "",
                                                      "cell_set_additional_alias": "",
                                                      "cell_set_alias_assignee": "Zizhen Yao",
                                                      "cell_set_alias_citation": "10.1101/2020.02.29.970558",
                                                      "cell_set_structure": "primary motor cortex",
                                                      "cell_set_ontology_tag": "UBERON:0001384",
                                                      "taxonomy_id": "CCN202002013",
                                                      "species": "Mouse",
                                                      "modality": "RNAseq",
                                                      "_row": "Pvalb Egfem1"
                                                    }
                                                  ]
                                                },
                                                {
                                                  "node_attributes": [
                                                    {
                                                      "members": 6,
                                                      "midpoint": 1.5625,
                                                      "height": 0.0353,
                                                      "label": "",
                                                      "edgePar.col": "#500000",
                                                      "edgePar.lwd": 1.7121,
                                                      "edgePar.conf": 0.8054,
                                                      "cell_set_preferred_alias": "",
                                                      "original_label": "n57",
                                                      "cell_set_label": "RNAseq 050-055",
                                                      "cell_set_accession": "CS202002013_173",
                                                      "cell_set_aligned_alias": "",
                                                      "cell_set_additional_alias": "",
                                                      "cell_set_alias_assignee": "Zizhen Yao",
                                                      "cell_set_alias_citation": "10.1101/2020.02.29.970558",
                                                      "cell_set_structure": "primary motor cortex",
                                                      "cell_set_ontology_tag": "UBERON:0001384",
                                                      "taxonomy_id": "CCN202002013",
                                                      "species": "Mouse",
                                                      "modality": "RNAseq",
                                                      "_row": "n57"
                                                    }
                                                  ],
                                                  "children": [
                                                    {
                                                      "leaf_attributes": [
                                                        {
                                                          "members": 1,
                                                          "height": 0,
                                                          "label": "Pvalb Gpr149",
                                                          "leaf": true,
                                                          "edgePar.col": "#500000",
                                                          "edgePar.lwd": 1.7121,
                                                          "edgePar.conf": 0.8054,
                                                          "nodePar.lab.cex": 0.7,
                                                          "nodePar.pch": 19,
                                                          "nodePar.lab.col": "#E62A5D",
                                                          "nodePar.cex": 0.5,
                                                          "nodePar.col": "#E62A5D",
                                                          "cell_set_preferred_alias": "Pvalb Gpr149",
                                                          "original_label": "Pvalb Gpr149",
                                                          "cell_set_label": "RNAseq 050",
                                                          "cell_set_accession": "CS202002013_50",
                                                          "cell_set_aligned_alias": "",
                                                          "cell_set_additional_alias": "",
                                                          "cell_set_alias_assignee": "Zizhen Yao",
                                                          "cell_set_alias_citation": "10.1101/2020.02.29.970558",
                                                          "cell_set_structure": "primary motor cortex",
                                                          "cell_set_ontology_tag": "UBERON:0001384",
                                                          "taxonomy_id": "CCN202002013",
                                                          "species": "Mouse",
                                                          "modality": "RNAseq",
                                                          "_row": "Pvalb Gpr149"
                                                        }
                                                      ]
                                                    },
                                                    {
                                                      "node_attributes": [
                                                        {
                                                          "members": 5,
                                                          "midpoint": 2.125,
                                                          "height": 0.031,
                                                          "label": "",
                                                          "edgePar.col": "#580000",
                                                          "edgePar.lwd": 1.6818,
                                                          "edgePar.conf": 0.7893,
                                                          "cell_set_preferred_alias": "",
                                                          "original_label": "n58",
                                                          "cell_set_label": "RNAseq 051-055",
                                                          "cell_set_accession": "CS202002013_174",
                                                          "cell_set_aligned_alias": "",
                                                          "cell_set_additional_alias": "",
                                                          "cell_set_alias_assignee": "Zizhen Yao",
                                                          "cell_set_alias_citation": "10.1101/2020.02.29.970558",
                                                          "cell_set_structure": "primary motor cortex",
                                                          "cell_set_ontology_tag": "UBERON:0001384",
                                                          "taxonomy_id": "CCN202002013",
                                                          "species": "Mouse",
                                                          "modality": "RNAseq",
                                                          "_row": "n58"
                                                        }
                                                      ],
                                                      "children": [
                                                        {
                                                          "node_attributes": [
                                                            {
                                                              "members": 3,
                                                              "midpoint": 0.75,
                                                              "height": 0.0226,
                                                              "label": "",
                                                              "edgePar.col": "#0C0000",
                                                              "edgePar.lwd": 1.9545,
                                                              "edgePar.conf": 0.9689,
                                                              "cell_set_preferred_alias": "",
                                                              "original_label": "n59",
                                                              "cell_set_label": "RNAseq 051-053",
                                                              "cell_set_accession": "CS202002013_175",
                                                              "cell_set_aligned_alias": "",
                                                              "cell_set_additional_alias": "",
                                                              "cell_set_alias_assignee": "Zizhen Yao",
                                                              "cell_set_alias_citation": "10.1101/2020.02.29.970558",
                                                              "cell_set_structure": "primary motor cortex",
                                                              "cell_set_ontology_tag": "UBERON:0001384",
                                                              "taxonomy_id": "CCN202002013",
                                                              "species": "Mouse",
                                                              "modality": "RNAseq",
                                                              "_row": "n59"
                                                            }
                                                          ],
                                                          "children": [
                                                            {
                                                              "leaf_attributes": [
                                                                {
                                                                  "members": 1,
                                                                  "height": 0,
                                                                  "label": "Pvalb Kank4",
                                                                  "leaf": true,
                                                                  "edgePar.col": "#0C0000",
                                                                  "edgePar.lwd": 1.9545,
                                                                  "edgePar.conf": 0.9689,
                                                                  "nodePar.lab.cex": 0.7,
                                                                  "nodePar.pch": 19,
                                                                  "nodePar.lab.col": "#BC4B11",
                                                                  "nodePar.cex": 0.5,
                                                                  "nodePar.col": "#BC4B11",
                                                                  "cell_set_preferred_alias": "Pvalb Kank4",
                                                                  "original_label": "Pvalb Kank4",
                                                                  "cell_set_label": "RNAseq 051",
                                                                  "cell_set_accession": "CS202002013_51",
                                                                  "cell_set_aligned_alias": "",
                                                                  "cell_set_additional_alias": "",
                                                                  "cell_set_alias_assignee": "Zizhen Yao",
                                                                  "cell_set_alias_citation": "10.1101/2020.02.29.970558",
                                                                  "cell_set_structure": "primary motor cortex",
                                                                  "cell_set_ontology_tag": "UBERON:0001384",
                                                                  "taxonomy_id": "CCN202002013",
                                                                  "species": "Mouse",
                                                                  "modality": "RNAseq",
                                                                  "_row": "Pvalb Kank4"
                                                                }
                                                              ]
                                                            },
                                                            {
                                                              "node_attributes": [
                                                                {
                                                                  "members": 2,
                                                                  "midpoint": 0.5,
                                                                  "height": 0.0167,
                                                                  "label": "",
                                                                  "edgePar.col": "#100000",
                                                                  "edgePar.lwd": 1.9394,
                                                                  "edgePar.conf": 0.9586,
                                                                  "cell_set_preferred_alias": "",
                                                                  "original_label": "n60",
                                                                  "cell_set_label": "RNAseq 052-053",
                                                                  "cell_set_accession": "CS202002013_176",
                                                                  "cell_set_aligned_alias": "",
                                                                  "cell_set_additional_alias": "",
                                                                  "cell_set_alias_assignee": "Zizhen Yao",
                                                                  "cell_set_alias_citation": "10.1101/2020.02.29.970558",
                                                                  "cell_set_structure": "primary motor cortex",
                                                                  "cell_set_ontology_tag": "UBERON:0001384",
                                                                  "taxonomy_id": "CCN202002013",
                                                                  "species": "Mouse",
                                                                  "modality": "RNAseq",
                                                                  "_row": "n60"
                                                                }
                                                              ],
                                                              "children": [
                                                                {
                                                                  "leaf_attributes": [
                                                                    {
                                                                      "label": "Pvalb Calb1_1",
                                                                      "members": 1,
                                                                      "height": 0,
                                                                      "leaf": true,
                                                                      "edgePar.col": "#100000",
                                                                      "edgePar.lwd": 1.9394,
                                                                      "edgePar.conf": 0.9586,
                                                                      "nodePar.lab.cex": 0.7,
                                                                      "nodePar.pch": 19,
                                                                      "nodePar.lab.col": "#B6411E",
                                                                      "nodePar.cex": 0.5,
                                                                      "nodePar.col": "#B6411E",
                                                                      "cell_set_preferred_alias": "Pvalb Calb1_1",
                                                                      "original_label": "Pvalb Calb1_1",
                                                                      "cell_set_label": "RNAseq 052",
                                                                      "cell_set_accession": "CS202002013_52",
                                                                      "cell_set_aligned_alias": "",
                                                                      "cell_set_additional_alias": "",
                                                                      "cell_set_alias_assignee": "Zizhen Yao",
                                                                      "cell_set_alias_citation": "10.1101/2020.02.29.970558",
                                                                      "cell_set_structure": "primary motor cortex",
                                                                      "cell_set_ontology_tag": "UBERON:0001384",
                                                                      "taxonomy_id": "CCN202002013",
                                                                      "species": "Mouse",
                                                                      "modality": "RNAseq",
                                                                      "_row": "Pvalb Calb1_1"
                                                                    }
                                                                  ]
                                                                },
                                                                {
                                                                  "leaf_attributes": [
                                                                    {
                                                                      "label": "Pvalb Calb1_2",
                                                                      "members": 1,
                                                                      "height": 0,
                                                                      "leaf": true,
                                                                      "edgePar.col": "#100000",
                                                                      "edgePar.lwd": 1.9394,
                                                                      "edgePar.conf": 0.9586,
                                                                      "nodePar.lab.cex": 0.7,
                                                                      "nodePar.pch": 19,
                                                                      "nodePar.lab.col": "#BC2D71",
                                                                      "nodePar.cex": 0.5,
                                                                      "nodePar.col": "#BC2D71",
                                                                      "cell_set_preferred_alias": "Pvalb Calb1_2",
                                                                      "original_label": "Pvalb Calb1_2",
                                                                      "cell_set_label": "RNAseq 053",
                                                                      "cell_set_accession": "CS202002013_53",
                                                                      "cell_set_aligned_alias": "",
                                                                      "cell_set_additional_alias": "",
                                                                      "cell_set_alias_assignee": "Zizhen Yao",
                                                                      "cell_set_alias_citation": "10.1101/2020.02.29.970558",
                                                                      "cell_set_structure": "primary motor cortex",
                                                                      "cell_set_ontology_tag": "UBERON:0001384",
                                                                      "taxonomy_id": "CCN202002013",
                                                                      "species": "Mouse",
                                                                      "modality": "RNAseq",
                                                                      "_row": "Pvalb Calb1_2"
                                                                    }
                                                                  ]
                                                                }
                                                              ]
                                                            }
                                                          ]
                                                        },
                                                        {
                                                          "node_attributes": [
                                                            {
                                                              "members": 2,
                                                              "midpoint": 0.5,
                                                              "height": 0.0111,
                                                              "label": "",
                                                              "edgePar.col": "#000000",
                                                              "edgePar.lwd": 2,
                                                              "edgePar.conf": 1,
                                                              "cell_set_preferred_alias": "",
                                                              "original_label": "n61",
                                                              "cell_set_label": "RNAseq 054-055",
                                                              "cell_set_accession": "CS202002013_177",
                                                              "cell_set_aligned_alias": "",
                                                              "cell_set_additional_alias": "Upper FS Basket cell",
                                                              "cell_set_alias_assignee": "Zizhen Yao",
                                                              "cell_set_alias_citation": "10.1101/2020.02.29.970558",
                                                              "cell_set_structure": "primary motor cortex",
                                                              "cell_set_ontology_tag": "UBERON:0001384",
                                                              "taxonomy_id": "CCN202002013",
                                                              "species": "Mouse",
                                                              "modality": "RNAseq",
                                                              "_row": "n61"
                                                            }
                                                          ],
                                                          "children": [
                                                            {
                                                              "leaf_attributes": [
                                                                {
                                                                  "label": "Pvalb Reln",
                                                                  "members": 1,
                                                                  "height": 0,
                                                                  "leaf": true,
                                                                  "edgePar.col": "#000000",
                                                                  "edgePar.lwd": 2,
                                                                  "edgePar.conf": 1,
                                                                  "nodePar.lab.cex": 0.7,
                                                                  "nodePar.pch": 19,
                                                                  "nodePar.lab.col": "#9C4165",
                                                                  "nodePar.cex": 0.5,
                                                                  "nodePar.col": "#9C4165",
                                                                  "cell_set_preferred_alias": "Pvalb Reln",
                                                                  "original_label": "Pvalb Reln",
                                                                  "cell_set_label": "RNAseq 054",
                                                                  "cell_set_accession": "CS202002013_54",
                                                                  "cell_set_aligned_alias": "",
                                                                  "cell_set_additional_alias": "",
                                                                  "cell_set_alias_assignee": "Zizhen Yao",
                                                                  "cell_set_alias_citation": "10.1101/2020.02.29.970558",
                                                                  "cell_set_structure": "primary motor cortex",
                                                                  "cell_set_ontology_tag": "UBERON:0001384",
                                                                  "taxonomy_id": "CCN202002013",
                                                                  "species": "Mouse",
                                                                  "modality": "RNAseq",
                                                                  "_row": "Pvalb Reln"
                                                                }
                                                              ]
                                                            },
                                                            {
                                                              "leaf_attributes": [
                                                                {
                                                                  "label": "Pvalb Il1rapl2",
                                                                  "members": 1,
                                                                  "height": 0,
                                                                  "leaf": true,
                                                                  "edgePar.col": "#000000",
                                                                  "edgePar.lwd": 2,
                                                                  "edgePar.conf": 1,
                                                                  "nodePar.lab.cex": 0.7,
                                                                  "nodePar.pch": 19,
                                                                  "nodePar.lab.col": "#BC2C41",
                                                                  "nodePar.cex": 0.5,
                                                                  "nodePar.col": "#BC2C41",
                                                                  "cell_set_preferred_alias": "Pvalb Il1rapl2",
                                                                  "original_label": "Pvalb Il1rapl2",
                                                                  "cell_set_label": "RNAseq 055",
                                                                  "cell_set_accession": "CS202002013_55",
                                                                  "cell_set_aligned_alias": "",
                                                                  "cell_set_additional_alias": "",
                                                                  "cell_set_alias_assignee": "Zizhen Yao",
                                                                  "cell_set_alias_citation": "10.1101/2020.02.29.970558",
                                                                  "cell_set_structure": "primary motor cortex",
                                                                  "cell_set_ontology_tag": "UBERON:0001384",
                                                                  "taxonomy_id": "CCN202002013",
                                                                  "species": "Mouse",
                                                                  "modality": "RNAseq",
                                                                  "_row": "Pvalb Il1rapl2"
                                                                }
                                                              ]
                                                            }
                                                          ]
                                                        }
                                                      ]
                                                    }
                                                  ]
                                                }
                                              ]
                                            },
                                            {
                                              "node_attributes": [
                                                {
                                                  "members": 2,
                                                  "midpoint": 0.5,
                                                  "height": 0.0339,
                                                  "label": "Chandelier",
                                                  "edgePar.col": "#000000",
                                                  "edgePar.lwd": 2,
                                                  "edgePar.conf": 1,
                                                  "cell_set_preferred_alias": "Chandelier",
                                                  "original_label": "n62",
                                                  "cell_set_label": "RNAseq 056-057",
                                                  "cell_set_accession": "CS202002013_178",
                                                  "cell_set_aligned_alias": "Chandelier",
                                                  "cell_set_additional_alias": "Chandelier cell",
                                                  "cell_set_alias_assignee": "Zizhen Yao",
                                                  "cell_set_alias_citation": "10.1101/2020.02.29.970558",
                                                  "cell_set_structure": "primary motor cortex",
                                                  "cell_set_ontology_tag": "UBERON:0001384",
                                                  "taxonomy_id": "CCN202002013",
                                                  "species": "Mouse",
                                                  "modality": "RNAseq",
                                                  "_row": "n62"
                                                }
                                              ],
                                              "children": [
                                                {
                                                  "leaf_attributes": [
                                                    {
                                                      "label": "Pvalb Vipr2_1",
                                                      "members": 1,
                                                      "height": 0,
                                                      "leaf": true,
                                                      "edgePar.col": "#000000",
                                                      "edgePar.lwd": 2,
                                                      "edgePar.conf": 1,
                                                      "nodePar.lab.cex": 0.7,
                                                      "nodePar.pch": 19,
                                                      "nodePar.lab.col": "#FF197F",
                                                      "nodePar.cex": 0.5,
                                                      "nodePar.col": "#FF197F",
                                                      "cell_set_preferred_alias": "Pvalb Vipr2_1",
                                                      "original_label": "Pvalb Vipr2_1",
                                                      "cell_set_label": "RNAseq 056",
                                                      "cell_set_accession": "CS202002013_56",
                                                      "cell_set_aligned_alias": "",
                                                      "cell_set_additional_alias": "",
                                                      "cell_set_alias_assignee": "Zizhen Yao",
                                                      "cell_set_alias_citation": "10.1101/2020.02.29.970558",
                                                      "cell_set_structure": "primary motor cortex",
                                                      "cell_set_ontology_tag": "UBERON:0001384",
                                                      "taxonomy_id": "CCN202002013",
                                                      "species": "Mouse",
                                                      "modality": "RNAseq",
                                                      "_row": "Pvalb Vipr2_1"
                                                    }
                                                  ]
                                                },
                                                {
                                                  "leaf_attributes": [
                                                    {
                                                      "label": "Pvalb Vipr2_2",
                                                      "members": 1,
                                                      "height": 0,
                                                      "leaf": true,
                                                      "edgePar.col": "#000000",
                                                      "edgePar.lwd": 2,
                                                      "edgePar.conf": 1,
                                                      "nodePar.lab.cex": 0.7,
                                                      "nodePar.pch": 19,
                                                      "nodePar.lab.col": "#F4358B",
                                                      "nodePar.cex": 0.5,
                                                      "nodePar.col": "#F4358B",
                                                      "cell_set_preferred_alias": "Pvalb Vipr2_2",
                                                      "original_label": "Pvalb Vipr2_2",
                                                      "cell_set_label": "RNAseq 057",
                                                      "cell_set_accession": "CS202002013_57",
                                                      "cell_set_aligned_alias": "",
                                                      "cell_set_additional_alias": "",
                                                      "cell_set_alias_assignee": "Zizhen Yao",
                                                      "cell_set_alias_citation": "10.1101/2020.02.29.970558",
                                                      "cell_set_structure": "primary motor cortex",
                                                      "cell_set_ontology_tag": "UBERON:0001384",
                                                      "taxonomy_id": "CCN202002013",
                                                      "species": "Mouse",
                                                      "modality": "RNAseq",
                                                      "_row": "Pvalb Vipr2_2"
                                                    }
                                                  ]
                                                }
                                              ]
                                            }
                                          ]
                                        }
                                      ]
                                    }
                                  ]
                                }
                              ]
                            }
                          ]
                        },
                        {
                          "node_attributes": [
                            {
                              "members": 31,
                              "midpoint": 22.3398,
                              "height": 0.1543,
                              "label": "Glutamatergic",
                              "edgePar.col": "#000000",
                              "edgePar.lwd": 2,
                              "edgePar.conf": 1,
                              "cell_set_preferred_alias": "Glutamatergic",
                              "original_label": "n63",
                              "cell_set_label": "RNAseq 058-088",
                              "cell_set_accession": "CS202002013_179",
                              "cell_set_aligned_alias": "Glutamatergic",
                              "cell_set_additional_alias": "",
                              "cell_set_alias_assignee": "Zizhen Yao",
                              "cell_set_alias_citation": "10.1101/2020.02.29.970558",
                              "cell_set_structure": "primary motor cortex",
                              "cell_set_ontology_tag": "UBERON:0001384",
                              "taxonomy_id": "CCN202002013",
                              "species": "Mouse",
                              "modality": "RNAseq",
                              "_row": "n63"
                            }
                          ],
                          "children": [
                            {
                              "node_attributes": [
                                {
                                  "members": 28,
                                  "midpoint": 15.4297,
                                  "height": 0.1266,
                                  "label": "",
                                  "edgePar.col": "#080000",
                                  "edgePar.lwd": 1.9697,
                                  "edgePar.conf": 0.9844,
                                  "cell_set_preferred_alias": "",
                                  "original_label": "n64",
                                  "cell_set_label": "RNAseq 058-085",
                                  "cell_set_accession": "CS202002013_180",
                                  "cell_set_aligned_alias": "",
                                  "cell_set_additional_alias": "",
                                  "cell_set_alias_assignee": "Zizhen Yao",
                                  "cell_set_alias_citation": "10.1101/2020.02.29.970558",
                                  "cell_set_structure": "primary motor cortex",
                                  "cell_set_ontology_tag": "UBERON:0001384",
                                  "taxonomy_id": "CCN202002013",
                                  "species": "Mouse",
                                  "modality": "RNAseq",
                                  "_row": "n64"
                                }
                              ],
                              "children": [
                                {
                                  "node_attributes": [
                                    {
                                      "members": 16,
                                      "midpoint": 9.1562,
                                      "height": 0.1094,
                                      "label": "",
                                      "edgePar.col": "#000000",
                                      "edgePar.lwd": 2,
                                      "edgePar.conf": 1,
                                      "cell_set_preferred_alias": "",
                                      "original_label": "n65",
                                      "cell_set_label": "RNAseq 058-073",
                                      "cell_set_accession": "CS202002013_181",
                                      "cell_set_aligned_alias": "",
                                      "cell_set_additional_alias": "",
                                      "cell_set_alias_assignee": "Zizhen Yao",
                                      "cell_set_alias_citation": "10.1101/2020.02.29.970558",
                                      "cell_set_structure": "primary motor cortex",
                                      "cell_set_ontology_tag": "UBERON:0001384",
                                      "taxonomy_id": "CCN202002013",
                                      "species": "Mouse",
                                      "modality": "RNAseq",
                                      "_row": "n65"
                                    }
                                  ],
                                  "children": [
                                    {
                                      "node_attributes": [
                                        {
                                          "members": 12,
                                          "midpoint": 5.1875,
                                          "height": 0.0726,
                                          "label": "IT projecting",
                                          "edgePar.col": "#000000",
                                          "edgePar.lwd": 2,
                                          "edgePar.conf": 1,
                                          "cell_set_preferred_alias": "IT projecting",
                                          "original_label": "n66",
                                          "cell_set_label": "RNAseq 058-069",
                                          "cell_set_accession": "CS202002013_182",
                                          "cell_set_aligned_alias": "IT projecting",
                                          "cell_set_additional_alias": "",
                                          "cell_set_alias_assignee": "Zizhen Yao",
                                          "cell_set_alias_citation": "10.1101/2020.02.29.970558",
                                          "cell_set_structure": "primary motor cortex",
                                          "cell_set_ontology_tag": "UBERON:0001384",
                                          "taxonomy_id": "CCN202002013",
                                          "species": "Mouse",
                                          "modality": "RNAseq",
                                          "_row": "n66"
                                        }
                                      ],
                                      "children": [
                                        {
                                          "node_attributes": [
                                            {
                                              "members": 3,
                                              "midpoint": 1.25,
                                              "height": 0.0188,
                                              "label": "L2/3 IT",
                                              "edgePar.col": "#000000",
                                              "edgePar.lwd": 2,
                                              "edgePar.conf": 1,
                                              "cell_set_preferred_alias": "L2/3 IT",
                                              "original_label": "n67",
                                              "cell_set_label": "RNAseq 058-060",
                                              "cell_set_accession": "CS202002013_183",
                                              "cell_set_aligned_alias": "L2/3 IT",
                                              "cell_set_additional_alias": "L2/3 IT",
                                              "cell_set_alias_assignee": "Zizhen Yao",
                                              "cell_set_alias_citation": "10.1101/2020.02.29.970558",
                                              "cell_set_structure": "primary motor cortex",
                                              "cell_set_ontology_tag": "UBERON:0001384",
                                              "taxonomy_id": "CCN202002013",
                                              "species": "Mouse",
                                              "modality": "RNAseq",
                                              "_row": "n67"
                                            }
                                          ],
                                          "children": [
                                            {
                                              "node_attributes": [
                                                {
                                                  "members": 2,
                                                  "midpoint": 0.5,
                                                  "height": 0.0109,
                                                  "label": "",
                                                  "edgePar.col": "#000000",
                                                  "edgePar.lwd": 2,
                                                  "edgePar.conf": 1,
                                                  "cell_set_preferred_alias": "",
                                                  "original_label": "n68",
                                                  "cell_set_label": "RNAseq 058-059",
                                                  "cell_set_accession": "CS202002013_184",
                                                  "cell_set_aligned_alias": "",
                                                  "cell_set_additional_alias": "",
                                                  "cell_set_alias_assignee": "Zizhen Yao",
                                                  "cell_set_alias_citation": "10.1101/2020.02.29.970558",
                                                  "cell_set_structure": "primary motor cortex",
                                                  "cell_set_ontology_tag": "UBERON:0001384",
                                                  "taxonomy_id": "CCN202002013",
                                                  "species": "Mouse",
                                                  "modality": "RNAseq",
                                                  "_row": "n68"
                                                }
                                              ],
                                              "children": [
                                                {
                                                  "leaf_attributes": [
                                                    {
                                                      "label": "L2/3 IT_1",
                                                      "members": 1,
                                                      "height": 0,
                                                      "leaf": true,
                                                      "edgePar.col": "#000000",
                                                      "edgePar.lwd": 2,
                                                      "edgePar.conf": 1,
                                                      "nodePar.lab.cex": 0.7,
                                                      "nodePar.pch": 19,
                                                      "nodePar.lab.col": "#00FF34",
                                                      "nodePar.cex": 0.5,
                                                      "nodePar.col": "#00FF34",
                                                      "cell_set_preferred_alias": "L2/3 IT_1",
                                                      "original_label": "L2/3 IT_1",
                                                      "cell_set_label": "RNAseq 058",
                                                      "cell_set_accession": "CS202002013_58",
                                                      "cell_set_aligned_alias": "",
                                                      "cell_set_additional_alias": "",
                                                      "cell_set_alias_assignee": "Zizhen Yao",
                                                      "cell_set_alias_citation": "10.1101/2020.02.29.970558",
                                                      "cell_set_structure": "primary motor cortex",
                                                      "cell_set_ontology_tag": "UBERON:0001384",
                                                      "taxonomy_id": "CCN202002013",
                                                      "species": "Mouse",
                                                      "modality": "RNAseq",
                                                      "_row": "L2/3 IT_1"
                                                    }
                                                  ]
                                                },
                                                {
                                                  "leaf_attributes": [
                                                    {
                                                      "label": "L2/3 IT_2",
                                                      "members": 1,
                                                      "height": 0,
                                                      "leaf": true,
                                                      "edgePar.col": "#000000",
                                                      "edgePar.lwd": 2,
                                                      "edgePar.conf": 1,
                                                      "nodePar.lab.cex": 0.7,
                                                      "nodePar.pch": 19,
                                                      "nodePar.lab.col": "#07D945",
                                                      "nodePar.cex": 0.5,
                                                      "nodePar.col": "#07D945",
                                                      "cell_set_preferred_alias": "L2/3 IT_2",
                                                      "original_label": "L2/3 IT_2",
                                                      "cell_set_label": "RNAseq 059",
                                                      "cell_set_accession": "CS202002013_59",
                                                      "cell_set_aligned_alias": "",
                                                      "cell_set_additional_alias": "",
                                                      "cell_set_alias_assignee": "Zizhen Yao",
                                                      "cell_set_alias_citation": "10.1101/2020.02.29.970558",
                                                      "cell_set_structure": "primary motor cortex",
                                                      "cell_set_ontology_tag": "UBERON:0001384",
                                                      "taxonomy_id": "CCN202002013",
                                                      "species": "Mouse",
                                                      "modality": "RNAseq",
                                                      "_row": "L2/3 IT_2"
                                                    }
                                                  ]
                                                }
                                              ]
                                            },
                                            {
                                              "leaf_attributes": [
                                                {
                                                  "members": 1,
                                                  "height": 0,
                                                  "label": "L2/3 IT_3",
                                                  "leaf": true,
                                                  "edgePar.col": "#000000",
                                                  "edgePar.lwd": 2,
                                                  "edgePar.conf": 1,
                                                  "nodePar.lab.cex": 0.7,
                                                  "nodePar.pch": 19,
                                                  "nodePar.lab.col": "#2EB934",
                                                  "nodePar.cex": 0.5,
                                                  "nodePar.col": "#2EB934",
                                                  "cell_set_preferred_alias": "L2/3 IT_3",
                                                  "original_label": "L2/3 IT_3",
                                                  "cell_set_label": "RNAseq 060",
                                                  "cell_set_accession": "CS202002013_60",
                                                  "cell_set_aligned_alias": "",
                                                  "cell_set_additional_alias": "",
                                                  "cell_set_alias_assignee": "Zizhen Yao",
                                                  "cell_set_alias_citation": "10.1101/2020.02.29.970558",
                                                  "cell_set_structure": "primary motor cortex",
                                                  "cell_set_ontology_tag": "UBERON:0001384",
                                                  "taxonomy_id": "CCN202002013",
                                                  "species": "Mouse",
                                                  "modality": "RNAseq",
                                                  "_row": "L2/3 IT_3"
                                                }
                                              ]
                                            }
                                          ]
                                        },
                                        {
                                          "node_attributes": [
                                            {
                                              "members": 9,
                                              "midpoint": 6.125,
                                              "height": 0.0634,
                                              "label": "",
                                              "edgePar.col": "#040000",
                                              "edgePar.lwd": 1.9848,
                                              "edgePar.conf": 0.9859,
                                              "cell_set_preferred_alias": "",
                                              "original_label": "n69",
                                              "cell_set_label": "RNAseq 061-069",
                                              "cell_set_accession": "CS202002013_185",
                                              "cell_set_aligned_alias": "",
                                              "cell_set_additional_alias": "",
                                              "cell_set_alias_assignee": "Zizhen Yao",
                                              "cell_set_alias_citation": "10.1101/2020.02.29.970558",
                                              "cell_set_structure": "primary motor cortex",
                                              "cell_set_ontology_tag": "UBERON:0001384",
                                              "taxonomy_id": "CCN202002013",
                                              "species": "Mouse",
                                              "modality": "RNAseq",
                                              "_row": "n69"
                                            }
                                          ],
                                          "children": [
                                            {
                                              "node_attributes": [
                                                {
                                                  "members": 8,
                                                  "midpoint": 4.25,
                                                  "height": 0.0482,
                                                  "label": "",
                                                  "edgePar.col": "#360000",
                                                  "edgePar.lwd": 1.803,
                                                  "edgePar.conf": 0.8747,
                                                  "cell_set_preferred_alias": "",
                                                  "original_label": "n70",
                                                  "cell_set_label": "RNAseq 061-068",
                                                  "cell_set_accession": "CS202002013_186",
                                                  "cell_set_aligned_alias": "",
                                                  "cell_set_additional_alias": "",
                                                  "cell_set_alias_assignee": "Zizhen Yao",
                                                  "cell_set_alias_citation": "10.1101/2020.02.29.970558",
                                                  "cell_set_structure": "primary motor cortex",
                                                  "cell_set_ontology_tag": "UBERON:0001384",
                                                  "taxonomy_id": "CCN202002013",
                                                  "species": "Mouse",
                                                  "modality": "RNAseq",
                                                  "_row": "n70"
                                                }
                                              ],
                                              "children": [
                                                {
                                                  "node_attributes": [
                                                    {
                                                      "members": 6,
                                                      "midpoint": 2,
                                                      "height": 0.0371,
                                                      "label": "",
                                                      "edgePar.col": "#6D0000",
                                                      "edgePar.lwd": 1.6061,
                                                      "edgePar.conf": 0.7435,
                                                      "cell_set_preferred_alias": "",
                                                      "original_label": "n71",
                                                      "cell_set_label": "RNAseq 061-066",
                                                      "cell_set_accession": "CS202002013_187",
                                                      "cell_set_aligned_alias": "",
                                                      "cell_set_additional_alias": "",
                                                      "cell_set_alias_assignee": "Zizhen Yao",
                                                      "cell_set_alias_citation": "10.1101/2020.02.29.970558",
                                                      "cell_set_structure": "primary motor cortex",
                                                      "cell_set_ontology_tag": "UBERON:0001384",
                                                      "taxonomy_id": "CCN202002013",
                                                      "species": "Mouse",
                                                      "modality": "RNAseq",
                                                      "_row": "n71"
                                                    }
                                                  ],
                                                  "children": [
                                                    {
                                                      "node_attributes": [
                                                        {
                                                          "members": 2,
                                                          "midpoint": 0.5,
                                                          "height": 0.0161,
                                                          "label": "L4",
                                                          "edgePar.col": "#000000",
                                                          "edgePar.lwd": 2,
                                                          "edgePar.conf": 1,
                                                          "cell_set_preferred_alias": "L4",
                                                          "original_label": "n72",
                                                          "cell_set_label": "RNAseq 061-062",
                                                          "cell_set_accession": "CS202002013_188",
                                                          "cell_set_aligned_alias": "L4",
                                                          "cell_set_additional_alias": "",
                                                          "cell_set_alias_assignee": "Zizhen Yao",
                                                          "cell_set_alias_citation": "10.1101/2020.02.29.970558",
                                                          "cell_set_structure": "primary motor cortex",
                                                          "cell_set_ontology_tag": "UBERON:0001384",
                                                          "taxonomy_id": "CCN202002013",
                                                          "species": "Mouse",
                                                          "modality": "RNAseq",
                                                          "_row": "n72"
                                                        }
                                                      ],
                                                      "children": [
                                                        {
                                                          "leaf_attributes": [
                                                            {
                                                              "label": "L4/5 IT_1",
                                                              "members": 1,
                                                              "height": 0,
                                                              "leaf": true,
                                                              "edgePar.col": "#000000",
                                                              "edgePar.lwd": 2,
                                                              "edgePar.conf": 1,
                                                              "nodePar.lab.cex": 0.7,
                                                              "nodePar.pch": 19,
                                                              "nodePar.lab.col": "#09CCC6",
                                                              "nodePar.cex": 0.5,
                                                              "nodePar.col": "#09CCC6",
                                                              "cell_set_preferred_alias": "L4/5 IT_1",
                                                              "original_label": "L4/5 IT_1",
                                                              "cell_set_label": "RNAseq 061",
                                                              "cell_set_accession": "CS202002013_61",
                                                              "cell_set_aligned_alias": "",
                                                              "cell_set_additional_alias": "L4 IT",
                                                              "cell_set_alias_assignee": "Zizhen Yao",
                                                              "cell_set_alias_citation": "10.1101/2020.02.29.970558",
                                                              "cell_set_structure": "primary motor cortex",
                                                              "cell_set_ontology_tag": "UBERON:0001384",
                                                              "taxonomy_id": "CCN202002013",
                                                              "species": "Mouse",
                                                              "modality": "RNAseq",
                                                              "_row": "L4/5 IT_1"
                                                            }
                                                          ]
                                                        },
                                                        {
                                                          "leaf_attributes": [
                                                            {
                                                              "label": "L4/5 IT_2",
                                                              "members": 1,
                                                              "height": 0,
                                                              "leaf": true,
                                                              "edgePar.col": "#000000",
                                                              "edgePar.lwd": 2,
                                                              "edgePar.conf": 1,
                                                              "nodePar.lab.cex": 0.7,
                                                              "nodePar.pch": 19,
                                                              "nodePar.lab.col": "#52B8AA",
                                                              "nodePar.cex": 0.5,
                                                              "nodePar.col": "#52B8AA",
                                                              "cell_set_preferred_alias": "L4/5 IT_2",
                                                              "original_label": "L4/5 IT_2",
                                                              "cell_set_label": "RNAseq 062",
                                                              "cell_set_accession": "CS202002013_62",
                                                              "cell_set_aligned_alias": "",
                                                              "cell_set_additional_alias": "L4/5 IT",
                                                              "cell_set_alias_assignee": "Zizhen Yao",
                                                              "cell_set_alias_citation": "10.1101/2020.02.29.970558",
                                                              "cell_set_structure": "primary motor cortex",
                                                              "cell_set_ontology_tag": "UBERON:0001384",
                                                              "taxonomy_id": "CCN202002013",
                                                              "species": "Mouse",
                                                              "modality": "RNAseq",
                                                              "_row": "L4/5 IT_2"
                                                            }
                                                          ]
                                                        }
                                                      ]
                                                    },
                                                    {
                                                      "node_attributes": [
                                                        {
                                                          "members": 4,
                                                          "midpoint": 1.5,
                                                          "height": 0.0243,
                                                          "label": "L5 IT",
                                                          "edgePar.col": "#650000",
                                                          "edgePar.lwd": 1.6364,
                                                          "edgePar.conf": 0.7645,
                                                          "cell_set_preferred_alias": "L5 IT",
                                                          "original_label": "n73",
                                                          "cell_set_label": "RNAseq 063-066",
                                                          "cell_set_accession": "CS202002013_189",
                                                          "cell_set_aligned_alias": "L5 IT",
                                                          "cell_set_additional_alias": "",
                                                          "cell_set_alias_assignee": "Zizhen Yao",
                                                          "cell_set_alias_citation": "10.1101/2020.02.29.970558",
                                                          "cell_set_structure": "primary motor cortex",
                                                          "cell_set_ontology_tag": "UBERON:0001384",
                                                          "taxonomy_id": "CCN202002013",
                                                          "species": "Mouse",
                                                          "modality": "RNAseq",
                                                          "_row": "n73"
                                                        }
                                                      ],
                                                      "children": [
                                                        {
                                                          "node_attributes": [
                                                            {
                                                              "members": 2,
                                                              "midpoint": 0.5,
                                                              "height": 0.0081,
                                                              "label": "L5 IT_2",
                                                              "edgePar.col": "#000000",
                                                              "edgePar.lwd": 2,
                                                              "edgePar.conf": 1,
                                                              "cell_set_preferred_alias": "L5 IT_2",
                                                              "original_label": "n74",
                                                              "cell_set_label": "RNAseq 063-064",
                                                              "cell_set_accession": "CS202002013_190",
                                                              "cell_set_aligned_alias": "",
                                                              "cell_set_additional_alias": "L5 IT_2",
                                                              "cell_set_alias_assignee": "Zizhen Yao",
                                                              "cell_set_alias_citation": "10.1101/2020.02.29.970558",
                                                              "cell_set_structure": "primary motor cortex",
                                                              "cell_set_ontology_tag": "UBERON:0001384",
                                                              "taxonomy_id": "CCN202002013",
                                                              "species": "Mouse",
                                                              "modality": "RNAseq",
                                                              "_row": "n74"
                                                            }
                                                          ],
                                                          "children": [
                                                            {
                                                              "leaf_attributes": [
                                                                {
                                                                  "label": "L5 IT_1",
                                                                  "members": 1,
                                                                  "height": 0,
                                                                  "leaf": true,
                                                                  "edgePar.col": "#000000",
                                                                  "edgePar.lwd": 2,
                                                                  "edgePar.conf": 1,
                                                                  "nodePar.lab.cex": 0.7,
                                                                  "nodePar.pch": 19,
                                                                  "nodePar.lab.col": "#58D2C1",
                                                                  "nodePar.cex": 0.5,
                                                                  "nodePar.col": "#58D2C1",
                                                                  "cell_set_preferred_alias": "L5 IT_1",
                                                                  "original_label": "L5 IT_1",
                                                                  "cell_set_label": "RNAseq 063",
                                                                  "cell_set_accession": "CS202002013_63",
                                                                  "cell_set_aligned_alias": "",
                                                                  "cell_set_additional_alias": "",
                                                                  "cell_set_alias_assignee": "Zizhen Yao",
                                                                  "cell_set_alias_citation": "10.1101/2020.02.29.970558",
                                                                  "cell_set_structure": "primary motor cortex",
                                                                  "cell_set_ontology_tag": "UBERON:0001384",
                                                                  "taxonomy_id": "CCN202002013",
                                                                  "species": "Mouse",
                                                                  "modality": "RNAseq",
                                                                  "_row": "L5 IT_1"
                                                                }
                                                              ]
                                                            },
                                                            {
                                                              "leaf_attributes": [
                                                                {
                                                                  "label": "L5 IT_2",
                                                                  "members": 1,
                                                                  "height": 0,
                                                                  "leaf": true,
                                                                  "edgePar.col": "#000000",
                                                                  "edgePar.lwd": 2,
                                                                  "edgePar.conf": 1,
                                                                  "nodePar.lab.cex": 0.7,
                                                                  "nodePar.pch": 19,
                                                                  "nodePar.lab.col": "#4A9F93",
                                                                  "nodePar.cex": 0.5,
                                                                  "nodePar.col": "#4A9F93",
                                                                  "cell_set_preferred_alias": "L5 IT_2",
                                                                  "original_label": "L5 IT_2",
                                                                  "cell_set_label": "RNAseq 064",
                                                                  "cell_set_accession": "CS202002013_64",
                                                                  "cell_set_aligned_alias": "",
                                                                  "cell_set_additional_alias": "",
                                                                  "cell_set_alias_assignee": "Zizhen Yao",
                                                                  "cell_set_alias_citation": "10.1101/2020.02.29.970558",
                                                                  "cell_set_structure": "primary motor cortex",
                                                                  "cell_set_ontology_tag": "UBERON:0001384",
                                                                  "taxonomy_id": "CCN202002013",
                                                                  "species": "Mouse",
                                                                  "modality": "RNAseq",
                                                                  "_row": "L5 IT_2"
                                                                }
                                                              ]
                                                            }
                                                          ]
                                                        },
                                                        {
                                                          "node_attributes": [
                                                            {
                                                              "members": 2,
                                                              "midpoint": 0.5,
                                                              "height": 0.0178,
                                                              "label": "",
                                                              "edgePar.col": "#650000",
                                                              "edgePar.lwd": 1.6364,
                                                              "edgePar.conf": 0.7645,
                                                              "cell_set_preferred_alias": "",
                                                              "original_label": "n75",
                                                              "cell_set_label": "RNAseq 065-066",
                                                              "cell_set_accession": "CS202002013_191",
                                                              "cell_set_aligned_alias": "",
                                                              "cell_set_additional_alias": "",
                                                              "cell_set_alias_assignee": "Zizhen Yao",
                                                              "cell_set_alias_citation": "10.1101/2020.02.29.970558",
                                                              "cell_set_structure": "primary motor cortex",
                                                              "cell_set_ontology_tag": "UBERON:0001384",
                                                              "taxonomy_id": "CCN202002013",
                                                              "species": "Mouse",
                                                              "modality": "RNAseq",
                                                              "_row": "n75"
                                                            }
                                                          ],
                                                          "children": [
                                                            {
                                                              "leaf_attributes": [
                                                                {
                                                                  "label": "L5 IT_3",
                                                                  "members": 1,
                                                                  "height": 0,
                                                                  "leaf": true,
                                                                  "edgePar.col": "#650000",
                                                                  "edgePar.lwd": 1.6364,
                                                                  "edgePar.conf": 0.7645,
                                                                  "nodePar.lab.cex": 0.7,
                                                                  "nodePar.pch": 19,
                                                                  "nodePar.lab.col": "#4EAC9C",
                                                                  "nodePar.cex": 0.5,
                                                                  "nodePar.col": "#4EAC9C",
                                                                  "cell_set_preferred_alias": "L5 IT_3",
                                                                  "original_label": "L5 IT_3",
                                                                  "cell_set_label": "RNAseq 065",
                                                                  "cell_set_accession": "CS202002013_65",
                                                                  "cell_set_aligned_alias": "",
                                                                  "cell_set_additional_alias": "",
                                                                  "cell_set_alias_assignee": "Zizhen Yao",
                                                                  "cell_set_alias_citation": "10.1101/2020.02.29.970558",
                                                                  "cell_set_structure": "primary motor cortex",
                                                                  "cell_set_ontology_tag": "UBERON:0001384",
                                                                  "taxonomy_id": "CCN202002013",
                                                                  "species": "Mouse",
                                                                  "modality": "RNAseq",
                                                                  "_row": "L5 IT_3"
                                                                }
                                                              ]
                                                            },
                                                            {
                                                              "leaf_attributes": [
                                                                {
                                                                  "label": "L5 IT_4",
                                                                  "members": 1,
                                                                  "height": 0,
                                                                  "leaf": true,
                                                                  "edgePar.col": "#650000",
                                                                  "edgePar.lwd": 1.6364,
                                                                  "edgePar.conf": 0.7645,
                                                                  "nodePar.lab.cex": 0.7,
                                                                  "nodePar.pch": 19,
                                                                  "nodePar.lab.col": "#52B4B8",
                                                                  "nodePar.cex": 0.5,
                                                                  "nodePar.col": "#52B4B8",
                                                                  "cell_set_preferred_alias": "L5 IT_4",
                                                                  "original_label": "L5 IT_4",
                                                                  "cell_set_label": "RNAseq 066",
                                                                  "cell_set_accession": "CS202002013_66",
                                                                  "cell_set_aligned_alias": "",
                                                                  "cell_set_additional_alias": "",
                                                                  "cell_set_alias_assignee": "Zizhen Yao",
                                                                  "cell_set_alias_citation": "10.1101/2020.02.29.970558",
                                                                  "cell_set_structure": "primary motor cortex",
                                                                  "cell_set_ontology_tag": "UBERON:0001384",
                                                                  "taxonomy_id": "CCN202002013",
                                                                  "species": "Mouse",
                                                                  "modality": "RNAseq",
                                                                  "_row": "L5 IT_4"
                                                                }
                                                              ]
                                                            }
                                                          ]
                                                        }
                                                      ]
                                                    }
                                                  ]
                                                },
                                                {
                                                  "node_attributes": [
                                                    {
                                                      "members": 2,
                                                      "midpoint": 0.5,
                                                      "height": 0.0112,
                                                      "label": "L6 IT",
                                                      "edgePar.col": "#000000",
                                                      "edgePar.lwd": 2,
                                                      "edgePar.conf": 1,
                                                      "cell_set_preferred_alias": "L6 IT",
                                                      "original_label": "n76",
                                                      "cell_set_label": "RNAseq 067-068",
                                                      "cell_set_accession": "CS202002013_192",
                                                      "cell_set_aligned_alias": "L6 IT",
                                                      "cell_set_additional_alias": "",
                                                      "cell_set_alias_assignee": "Zizhen Yao",
                                                      "cell_set_alias_citation": "10.1101/2020.02.29.970558",
                                                      "cell_set_structure": "primary motor cortex",
                                                      "cell_set_ontology_tag": "UBERON:0001384",
                                                      "taxonomy_id": "CCN202002013",
                                                      "species": "Mouse",
                                                      "modality": "RNAseq",
                                                      "_row": "n76"
                                                    }
                                                  ],
                                                  "children": [
                                                    {
                                                      "leaf_attributes": [
                                                        {
                                                          "label": "L6 IT_1",
                                                          "members": 1,
                                                          "height": 0,
                                                          "leaf": true,
                                                          "edgePar.col": "#000000",
                                                          "edgePar.lwd": 2,
                                                          "edgePar.conf": 1,
                                                          "nodePar.lab.cex": 0.7,
                                                          "nodePar.pch": 19,
                                                          "nodePar.lab.col": "#B2AD23",
                                                          "nodePar.cex": 0.5,
                                                          "nodePar.col": "#B2AD23",
                                                          "cell_set_preferred_alias": "L6 IT_1",
                                                          "original_label": "L6 IT_1",
                                                          "cell_set_label": "RNAseq 067",
                                                          "cell_set_accession": "CS202002013_67",
                                                          "cell_set_aligned_alias": "",
                                                          "cell_set_additional_alias": "L6 IT_1",
                                                          "cell_set_alias_assignee": "Zizhen Yao",
                                                          "cell_set_alias_citation": "10.1101/2020.02.29.970558",
                                                          "cell_set_structure": "primary motor cortex",
                                                          "cell_set_ontology_tag": "UBERON:0001384",
                                                          "taxonomy_id": "CCN202002013",
                                                          "species": "Mouse",
                                                          "modality": "RNAseq",
                                                          "_row": "L6 IT_1"
                                                        }
                                                      ]
                                                    },
                                                    {
                                                      "leaf_attributes": [
                                                        {
                                                          "label": "L6 IT_2",
                                                          "members": 1,
                                                          "height": 0,
                                                          "leaf": true,
                                                          "edgePar.col": "#000000",
                                                          "edgePar.lwd": 2,
                                                          "edgePar.conf": 1,
                                                          "nodePar.lab.cex": 0.7,
                                                          "nodePar.pch": 19,
                                                          "nodePar.lab.col": "#81791F",
                                                          "nodePar.cex": 0.5,
                                                          "nodePar.col": "#81791F",
                                                          "cell_set_preferred_alias": "L6 IT_2",
                                                          "original_label": "L6 IT_2",
                                                          "cell_set_label": "RNAseq 068",
                                                          "cell_set_accession": "CS202002013_68",
                                                          "cell_set_aligned_alias": "",
                                                          "cell_set_additional_alias": "",
                                                          "cell_set_alias_assignee": "Zizhen Yao",
                                                          "cell_set_alias_citation": "10.1101/2020.02.29.970558",
                                                          "cell_set_structure": "primary motor cortex",
                                                          "cell_set_ontology_tag": "UBERON:0001384",
                                                          "taxonomy_id": "CCN202002013",
                                                          "species": "Mouse",
                                                          "modality": "RNAseq",
                                                          "_row": "L6 IT_2"
                                                        }
                                                      ]
                                                    }
                                                  ]
                                                }
                                              ]
                                            },
                                            {
                                              "leaf_attributes": [
                                                {
                                                  "members": 1,
                                                  "height": 0,
                                                  "label": "L6 IT Car3",
                                                  "leaf": true,
                                                  "edgePar.col": "#040000",
                                                  "edgePar.lwd": 1.9848,
                                                  "edgePar.conf": 0.9859,
                                                  "nodePar.lab.cex": 0.7,
                                                  "nodePar.pch": 19,
                                                  "nodePar.lab.col": "#5100FF",
                                                  "nodePar.cex": 0.5,
                                                  "nodePar.col": "#5100FF",
                                                  "cell_set_preferred_alias": "L6 IT Car3",
                                                  "original_label": "L6 IT Car3",
                                                  "cell_set_label": "RNAseq 069",
                                                  "cell_set_accession": "CS202002013_69",
                                                  "cell_set_aligned_alias": "L6 IT Car3",
                                                  "cell_set_additional_alias": "L6 IT_3|Claustrum-like IT",
                                                  "cell_set_alias_assignee": "Zizhen Yao",
                                                  "cell_set_alias_citation": "10.1101/2020.02.29.970558",
                                                  "cell_set_structure": "primary motor cortex",
                                                  "cell_set_ontology_tag": "UBERON:0001384",
                                                  "taxonomy_id": "CCN202002013",
                                                  "species": "Mouse",
                                                  "modality": "RNAseq",
                                                  "_row": "L6 IT Car3"
                                                }
                                              ]
                                            }
                                          ]
                                        }
                                      ]
                                    },
                                    {
                                      "node_attributes": [
                                        {
                                          "members": 4,
                                          "midpoint": 1.125,
                                          "height": 0.0249,
                                          "label": "L5 ET",
                                          "edgePar.col": "#000000",
                                          "edgePar.lwd": 2,
                                          "edgePar.conf": 1,
                                          "cell_set_preferred_alias": "L5 ET",
                                          "original_label": "n77",
                                          "cell_set_label": "RNAseq 070-073",
                                          "cell_set_accession": "CS202002013_193",
                                          "cell_set_aligned_alias": "L5 ET",
                                          "cell_set_additional_alias": "",
                                          "cell_set_alias_assignee": "Zizhen Yao",
                                          "cell_set_alias_citation": "10.1101/2020.02.29.970558",
                                          "cell_set_structure": "primary motor cortex",
                                          "cell_set_ontology_tag": "UBERON:0001384",
                                          "taxonomy_id": "CCN202002013",
                                          "species": "Mouse",
                                          "modality": "RNAseq",
                                          "_row": "n77"
                                        }
                                      ],
                                      "children": [
                                        {
                                          "leaf_attributes": [
                                            {
                                              "members": 1,
                                              "height": 0,
                                              "label": "L5 PT_1",
                                              "leaf": true,
                                              "edgePar.col": "#000000",
                                              "edgePar.lwd": 2,
                                              "edgePar.conf": 1,
                                              "nodePar.lab.cex": 0.7,
                                              "nodePar.pch": 19,
                                              "nodePar.lab.col": "#0D5D7E",
                                              "nodePar.cex": 0.5,
                                              "nodePar.col": "#0D5D7E",
                                              "cell_set_preferred_alias": "L5 PT_1",
                                              "original_label": "L5 ET_1",
                                              "cell_set_label": "RNAseq 070",
                                              "cell_set_accession": "CS202002013_70",
                                              "cell_set_aligned_alias": "",
                                              "cell_set_additional_alias": "",
                                              "cell_set_alias_assignee": "Zizhen Yao",
                                              "cell_set_alias_citation": "10.1101/2020.02.29.970558",
                                              "cell_set_structure": "primary motor cortex",
                                              "cell_set_ontology_tag": "UBERON:0001384",
                                              "taxonomy_id": "CCN202002013",
                                              "species": "Mouse",
                                              "modality": "RNAseq",
                                              "_row": "L5 ET_1"
                                            }
                                          ]
                                        },
                                        {
                                          "node_attributes": [
                                            {
                                              "members": 3,
                                              "midpoint": 1.25,
                                              "height": 0.0089,
                                              "label": "",
                                              "edgePar.col": "#000000",
                                              "edgePar.lwd": 2,
                                              "edgePar.conf": 1,
                                              "cell_set_preferred_alias": "",
                                              "original_label": "n78",
                                              "cell_set_label": "RNAseq 071-073",
                                              "cell_set_accession": "CS202002013_194",
                                              "cell_set_aligned_alias": "",
                                              "cell_set_additional_alias": "",
                                              "cell_set_alias_assignee": "Zizhen Yao",
                                              "cell_set_alias_citation": "10.1101/2020.02.29.970558",
                                              "cell_set_structure": "primary motor cortex",
                                              "cell_set_ontology_tag": "UBERON:0001384",
                                              "taxonomy_id": "CCN202002013",
                                              "species": "Mouse",
                                              "modality": "RNAseq",
                                              "_row": "n78"
                                            }
                                          ],
                                          "children": [
                                            {
                                              "node_attributes": [
                                                {
                                                  "members": 2,
                                                  "midpoint": 0.5,
                                                  "height": 0.0056,
                                                  "label": "",
                                                  "edgePar.col": "#000000",
                                                  "edgePar.lwd": 2,
                                                  "edgePar.conf": 1,
                                                  "cell_set_preferred_alias": "",
                                                  "original_label": "n79",
                                                  "cell_set_label": "RNAseq 071-072",
                                                  "cell_set_accession": "CS202002013_195",
                                                  "cell_set_aligned_alias": "",
                                                  "cell_set_additional_alias": "",
                                                  "cell_set_alias_assignee": "Zizhen Yao",
                                                  "cell_set_alias_citation": "10.1101/2020.02.29.970558",
                                                  "cell_set_structure": "primary motor cortex",
                                                  "cell_set_ontology_tag": "UBERON:0001384",
                                                  "taxonomy_id": "CCN202002013",
                                                  "species": "Mouse",
                                                  "modality": "RNAseq",
                                                  "_row": "n79"
                                                }
                                              ],
                                              "children": [
                                                {
                                                  "leaf_attributes": [
                                                    {
                                                      "label": "L5 PT_2",
                                                      "members": 1,
                                                      "height": 0,
                                                      "leaf": true,
                                                      "edgePar.col": "#000000",
                                                      "edgePar.lwd": 2,
                                                      "edgePar.conf": 1,
                                                      "nodePar.lab.cex": 0.7,
                                                      "nodePar.pch": 19,
                                                      "nodePar.lab.col": "#0B77A5",
                                                      "nodePar.cex": 0.5,
                                                      "nodePar.col": "#0B77A5",
                                                      "cell_set_preferred_alias": "L5 PT_2",
                                                      "original_label": "L5 ET_2",
                                                      "cell_set_label": "RNAseq 071",
                                                      "cell_set_accession": "CS202002013_71",
                                                      "cell_set_aligned_alias": "",
                                                      "cell_set_additional_alias": "L5 ET_2",
                                                      "cell_set_alias_assignee": "Zizhen Yao",
                                                      "cell_set_alias_citation": "10.1101/2020.02.29.970558",
                                                      "cell_set_structure": "primary motor cortex",
                                                      "cell_set_ontology_tag": "UBERON:0001384",
                                                      "taxonomy_id": "CCN202002013",
                                                      "species": "Mouse",
                                                      "modality": "RNAseq",
                                                      "_row": "L5 ET_2"
                                                    }
                                                  ]
                                                },
                                                {
                                                  "leaf_attributes": [
                                                    {
                                                      "label": "L5 PT_3",
                                                      "members": 1,
                                                      "height": 0,
                                                      "leaf": true,
                                                      "edgePar.col": "#000000",
                                                      "edgePar.lwd": 2,
                                                      "edgePar.conf": 1,
                                                      "nodePar.lab.cex": 0.7,
                                                      "nodePar.pch": 19,
                                                      "nodePar.lab.col": "#0B8AA5",
                                                      "nodePar.cex": 0.5,
                                                      "nodePar.col": "#0B8AA5",
                                                      "cell_set_preferred_alias": "L5 PT_3",
                                                      "original_label": "L5 ET_3",
                                                      "cell_set_label": "RNAseq 072",
                                                      "cell_set_accession": "CS202002013_72",
                                                      "cell_set_aligned_alias": "",
                                                      "cell_set_additional_alias": "",
                                                      "cell_set_alias_assignee": "Zizhen Yao",
                                                      "cell_set_alias_citation": "10.1101/2020.02.29.970558",
                                                      "cell_set_structure": "primary motor cortex",
                                                      "cell_set_ontology_tag": "UBERON:0001384",
                                                      "taxonomy_id": "CCN202002013",
                                                      "species": "Mouse",
                                                      "modality": "RNAseq",
                                                      "_row": "L5 ET_3"
                                                    }
                                                  ]
                                                }
                                              ]
                                            },
                                            {
                                              "leaf_attributes": [
                                                {
                                                  "members": 1,
                                                  "height": 0,
                                                  "label": "L5 PT_4",
                                                  "leaf": true,
                                                  "edgePar.col": "#000000",
                                                  "edgePar.lwd": 2,
                                                  "edgePar.conf": 1,
                                                  "nodePar.lab.cex": 0.7,
                                                  "nodePar.pch": 19,
                                                  "nodePar.lab.col": "#0A75B1",
                                                  "nodePar.cex": 0.5,
                                                  "nodePar.col": "#0A75B1",
                                                  "cell_set_preferred_alias": "L5 PT_4",
                                                  "original_label": "L5 ET_4",
                                                  "cell_set_label": "RNAseq 073",
                                                  "cell_set_accession": "CS202002013_73",
                                                  "cell_set_aligned_alias": "",
                                                  "cell_set_additional_alias": "",
                                                  "cell_set_alias_assignee": "Zizhen Yao",
                                                  "cell_set_alias_citation": "10.1101/2020.02.29.970558",
                                                  "cell_set_structure": "primary motor cortex",
                                                  "cell_set_ontology_tag": "UBERON:0001384",
                                                  "taxonomy_id": "CCN202002013",
                                                  "species": "Mouse",
                                                  "modality": "RNAseq",
                                                  "_row": "L5 ET_4"
                                                }
                                              ]
                                            }
                                          ]
                                        }
                                      ]
                                    }
                                  ]
                                },
                                {
                                  "node_attributes": [
                                    {
                                      "members": 12,
                                      "midpoint": 5.7031,
                                      "height": 0.0964,
                                      "label": "",
                                      "edgePar.col": "#000000",
                                      "edgePar.lwd": 2,
                                      "edgePar.conf": 1,
                                      "cell_set_preferred_alias": "",
                                      "original_label": "n80",
                                      "cell_set_label": "RNAseq 074-085",
                                      "cell_set_accession": "CS202002013_196",
                                      "cell_set_aligned_alias": "",
                                      "cell_set_additional_alias": "",
                                      "cell_set_alias_assignee": "Zizhen Yao",
                                      "cell_set_alias_citation": "10.1101/2020.02.29.970558",
                                      "cell_set_structure": "primary motor cortex",
                                      "cell_set_ontology_tag": "UBERON:0001384",
                                      "taxonomy_id": "CCN202002013",
                                      "species": "Mouse",
                                      "modality": "RNAseq",
                                      "_row": "n80"
                                    }
                                  ],
                                  "children": [
                                    {
                                      "node_attributes": [
                                        {
                                          "members": 7,
                                          "midpoint": 1.8438,
                                          "height": 0.046,
                                          "label": "L6 CT",
                                          "edgePar.col": "#000000",
                                          "edgePar.lwd": 2,
                                          "edgePar.conf": 1,
                                          "cell_set_preferred_alias": "L6 CT",
                                          "original_label": "n81",
                                          "cell_set_label": "RNAseq 074-080",
                                          "cell_set_accession": "CS202002013_197",
                                          "cell_set_aligned_alias": "L6 CT",
                                          "cell_set_additional_alias": "Corticothalamic|VAL/VM Projecting",
                                          "cell_set_alias_assignee": "Zizhen Yao",
                                          "cell_set_alias_citation": "10.1101/2020.02.29.970558",
                                          "cell_set_structure": "primary motor cortex",
                                          "cell_set_ontology_tag": "UBERON:0001384",
                                          "taxonomy_id": "CCN202002013",
                                          "species": "Mouse",
                                          "modality": "RNAseq",
                                          "_row": "n81"
                                        }
                                      ],
                                      "children": [
                                        {
                                          "leaf_attributes": [
                                            {
                                              "members": 1,
                                              "height": 0,
                                              "label": "L5/6 NP CT",
                                              "leaf": true,
                                              "edgePar.col": "#000000",
                                              "edgePar.lwd": 2,
                                              "edgePar.conf": 1,
                                              "nodePar.lab.cex": 0.7,
                                              "nodePar.pch": 19,
                                              "nodePar.lab.col": "#1AAB99",
                                              "nodePar.cex": 0.5,
                                              "nodePar.col": "#1AAB99",
                                              "cell_set_preferred_alias": "L5/6 NP CT",
                                              "original_label": "L5/6 NP CT",
                                              "cell_set_label": "RNAseq 074",
                                              "cell_set_accession": "CS202002013_74",
                                              "cell_set_aligned_alias": "",
                                              "cell_set_additional_alias": "L5 IT_3",
                                              "cell_set_alias_assignee": "Zizhen Yao",
                                              "cell_set_alias_citation": "10.1101/2020.02.29.970558",
                                              "cell_set_structure": "primary motor cortex",
                                              "cell_set_ontology_tag": "UBERON:0001384",
                                              "taxonomy_id": "CCN202002013",
                                              "species": "Mouse",
                                              "modality": "RNAseq",
                                              "_row": "L5/6 NP CT"
                                            }
                                          ]
                                        },
                                        {
                                          "node_attributes": [
                                            {
                                              "members": 6,
                                              "midpoint": 2.6875,
                                              "height": 0.0408,
                                              "label": "",
                                              "edgePar.col": "#320000",
                                              "edgePar.lwd": 1.8182,
                                              "edgePar.conf": 0.8798,
                                              "cell_set_preferred_alias": "",
                                              "original_label": "n82",
                                              "cell_set_label": "RNAseq 075-080",
                                              "cell_set_accession": "CS202002013_198",
                                              "cell_set_aligned_alias": "",
                                              "cell_set_additional_alias": "",
                                              "cell_set_alias_assignee": "Zizhen Yao",
                                              "cell_set_alias_citation": "10.1101/2020.02.29.970558",
                                              "cell_set_structure": "primary motor cortex",
                                              "cell_set_ontology_tag": "UBERON:0001384",
                                              "taxonomy_id": "CCN202002013",
                                              "species": "Mouse",
                                              "modality": "RNAseq",
                                              "_row": "n82"
                                            }
                                          ],
                                          "children": [
                                            {
                                              "node_attributes": [
                                                {
                                                  "members": 4,
                                                  "midpoint": 0.875,
                                                  "height": 0.0313,
                                                  "label": "",
                                                  "edgePar.col": "#080000",
                                                  "edgePar.lwd": 1.9697,
                                                  "edgePar.conf": 0.9755,
                                                  "cell_set_preferred_alias": "",
                                                  "original_label": "n83",
                                                  "cell_set_label": "RNAseq 075-078",
                                                  "cell_set_accession": "CS202002013_199",
                                                  "cell_set_aligned_alias": "",
                                                  "cell_set_additional_alias": "",
                                                  "cell_set_alias_assignee": "Zizhen Yao",
                                                  "cell_set_alias_citation": "10.1101/2020.02.29.970558",
                                                  "cell_set_structure": "primary motor cortex",
                                                  "cell_set_ontology_tag": "UBERON:0001384",
                                                  "taxonomy_id": "CCN202002013",
                                                  "species": "Mouse",
                                                  "modality": "RNAseq",
                                                  "_row": "n83"
                                                }
                                              ],
                                              "children": [
                                                {
                                                  "leaf_attributes": [
                                                    {
                                                      "members": 1,
                                                      "height": 0,
                                                      "label": "L6 CT Gpr139",
                                                      "leaf": true,
                                                      "edgePar.col": "#080000",
                                                      "edgePar.lwd": 1.9697,
                                                      "edgePar.conf": 0.9755,
                                                      "nodePar.lab.cex": 0.7,
                                                      "nodePar.pch": 19,
                                                      "nodePar.lab.col": "#168577",
                                                      "nodePar.cex": 0.5,
                                                      "nodePar.col": "#168577",
                                                      "cell_set_preferred_alias": "L6 CT Gpr139",
                                                      "original_label": "L6 CT Gpr139",
                                                      "cell_set_label": "RNAseq 075",
                                                      "cell_set_accession": "CS202002013_75",
                                                      "cell_set_aligned_alias": "",
                                                      "cell_set_additional_alias": "",
                                                      "cell_set_alias_assignee": "Zizhen Yao",
                                                      "cell_set_alias_citation": "10.1101/2020.02.29.970558",
                                                      "cell_set_structure": "primary motor cortex",
                                                      "cell_set_ontology_tag": "UBERON:0001384",
                                                      "taxonomy_id": "CCN202002013",
                                                      "species": "Mouse",
                                                      "modality": "RNAseq",
                                                      "_row": "L6 CT Gpr139"
                                                    }
                                                  ]
                                                },
                                                {
                                                  "node_attributes": [
                                                    {
                                                      "members": 3,
                                                      "midpoint": 0.75,
                                                      "height": 0.0132,
                                                      "label": "",
                                                      "edgePar.col": "#000000",
                                                      "edgePar.lwd": 2,
                                                      "edgePar.conf": 1,
                                                      "cell_set_preferred_alias": "",
                                                      "original_label": "n84",
                                                      "cell_set_label": "RNAseq 076-078",
                                                      "cell_set_accession": "CS202002013_200",
                                                      "cell_set_aligned_alias": "",
                                                      "cell_set_additional_alias": "",
                                                      "cell_set_alias_assignee": "Zizhen Yao",
                                                      "cell_set_alias_citation": "10.1101/2020.02.29.970558",
                                                      "cell_set_structure": "primary motor cortex",
                                                      "cell_set_ontology_tag": "UBERON:0001384",
                                                      "taxonomy_id": "CCN202002013",
                                                      "species": "Mouse",
                                                      "modality": "RNAseq",
                                                      "_row": "n84"
                                                    }
                                                  ],
                                                  "children": [
                                                    {
                                                      "leaf_attributes": [
                                                        {
                                                          "members": 1,
                                                          "height": 0,
                                                          "label": "L6 CT Cpa6",
                                                          "leaf": true,
                                                          "edgePar.col": "#000000",
                                                          "edgePar.lwd": 2,
                                                          "edgePar.conf": 1,
                                                          "nodePar.lab.cex": 0.7,
                                                          "nodePar.pch": 19,
                                                          "nodePar.lab.col": "#338C5E",
                                                          "nodePar.cex": 0.5,
                                                          "nodePar.col": "#338C5E",
                                                          "cell_set_preferred_alias": "L6 CT Cpa6",
                                                          "original_label": "L6 CT Cpa6",
                                                          "cell_set_label": "RNAseq 076",
                                                          "cell_set_accession": "CS202002013_76",
                                                          "cell_set_aligned_alias": "",
                                                          "cell_set_additional_alias": "L6 CT_2",
                                                          "cell_set_alias_assignee": "Zizhen Yao",
                                                          "cell_set_alias_citation": "10.1101/2020.02.29.970558",
                                                          "cell_set_structure": "primary motor cortex",
                                                          "cell_set_ontology_tag": "UBERON:0001384",
                                                          "taxonomy_id": "CCN202002013",
                                                          "species": "Mouse",
                                                          "modality": "RNAseq",
                                                          "_row": "L6 CT Cpa6"
                                                        }
                                                      ]
                                                    },
                                                    {
                                                      "node_attributes": [
                                                        {
                                                          "members": 2,
                                                          "midpoint": 0.5,
                                                          "height": 0.0091,
                                                          "label": "",
                                                          "edgePar.col": "#210000",
                                                          "edgePar.lwd": 1.8788,
                                                          "edgePar.conf": 0.9152,
                                                          "cell_set_preferred_alias": "",
                                                          "original_label": "n85",
                                                          "cell_set_label": "RNAseq 077-078",
                                                          "cell_set_accession": "CS202002013_201",
                                                          "cell_set_aligned_alias": "",
                                                          "cell_set_additional_alias": "",
                                                          "cell_set_alias_assignee": "Zizhen Yao",
                                                          "cell_set_alias_citation": "10.1101/2020.02.29.970558",
                                                          "cell_set_structure": "primary motor cortex",
                                                          "cell_set_ontology_tag": "UBERON:0001384",
                                                          "taxonomy_id": "CCN202002013",
                                                          "species": "Mouse",
                                                          "modality": "RNAseq",
                                                          "_row": "n85"
                                                        }
                                                      ],
                                                      "children": [
                                                        {
                                                          "leaf_attributes": [
                                                            {
                                                              "label": "L6 CT Grp",
                                                              "members": 1,
                                                              "height": 0,
                                                              "leaf": true,
                                                              "edgePar.col": "#210000",
                                                              "edgePar.lwd": 1.8788,
                                                              "edgePar.conf": 0.9152,
                                                              "nodePar.lab.cex": 0.7,
                                                              "nodePar.pch": 19,
                                                              "nodePar.lab.col": "#2FBCE5",
                                                              "nodePar.cex": 0.5,
                                                              "nodePar.col": "#2FBCE5",
                                                              "cell_set_preferred_alias": "L6 CT Grp",
                                                              "original_label": "L6 CT Grp",
                                                              "cell_set_label": "RNAseq 077",
                                                              "cell_set_accession": "CS202002013_77",
                                                              "cell_set_aligned_alias": "",
                                                              "cell_set_additional_alias": "",
                                                              "cell_set_alias_assignee": "Zizhen Yao",
                                                              "cell_set_alias_citation": "10.1101/2020.02.29.970558",
                                                              "cell_set_structure": "primary motor cortex",
                                                              "cell_set_ontology_tag": "UBERON:0001384",
                                                              "taxonomy_id": "CCN202002013",
                                                              "species": "Mouse",
                                                              "modality": "RNAseq",
                                                              "_row": "L6 CT Grp"
                                                            }
                                                          ]
                                                        },
                                                        {
                                                          "leaf_attributes": [
                                                            {
                                                              "label": "L6 CT Pou3f2",
                                                              "members": 1,
                                                              "height": 0,
                                                              "leaf": true,
                                                              "edgePar.col": "#210000",
                                                              "edgePar.lwd": 1.8788,
                                                              "edgePar.conf": 0.9152,
                                                              "nodePar.lab.cex": 0.7,
                                                              "nodePar.pch": 19,
                                                              "nodePar.lab.col": "#3E766C",
                                                              "nodePar.cex": 0.5,
                                                              "nodePar.col": "#3E766C",
                                                              "cell_set_preferred_alias": "L6 CT Pou3f2",
                                                              "original_label": "L6 CT Pou3f2",
                                                              "cell_set_label": "RNAseq 078",
                                                              "cell_set_accession": "CS202002013_78",
                                                              "cell_set_aligned_alias": "",
                                                              "cell_set_additional_alias": "",
                                                              "cell_set_alias_assignee": "Zizhen Yao",
                                                              "cell_set_alias_citation": "10.1101/2020.02.29.970558",
                                                              "cell_set_structure": "primary motor cortex",
                                                              "cell_set_ontology_tag": "UBERON:0001384",
                                                              "taxonomy_id": "CCN202002013",
                                                              "species": "Mouse",
                                                              "modality": "RNAseq",
                                                              "_row": "L6 CT Pou3f2"
                                                            }
                                                          ]
                                                        }
                                                      ]
                                                    }
                                                  ]
                                                }
                                              ]
                                            },
                                            {
                                              "node_attributes": [
                                                {
                                                  "members": 2,
                                                  "midpoint": 0.5,
                                                  "height": 0.0171,
                                                  "label": "",
                                                  "edgePar.col": "#000000",
                                                  "edgePar.lwd": 2,
                                                  "edgePar.conf": 1,
                                                  "cell_set_preferred_alias": "",
                                                  "original_label": "n86",
                                                  "cell_set_label": "RNAseq 079-080",
                                                  "cell_set_accession": "CS202002013_202",
                                                  "cell_set_aligned_alias": "",
                                                  "cell_set_additional_alias": "",
                                                  "cell_set_alias_assignee": "Zizhen Yao",
                                                  "cell_set_alias_citation": "10.1101/2020.02.29.970558",
                                                  "cell_set_structure": "primary motor cortex",
                                                  "cell_set_ontology_tag": "UBERON:0001384",
                                                  "taxonomy_id": "CCN202002013",
                                                  "species": "Mouse",
                                                  "modality": "RNAseq",
                                                  "_row": "n86"
                                                }
                                              ],
                                              "children": [
                                                {
                                                  "leaf_attributes": [
                                                    {
                                                      "label": "L6 CT Kit_1",
                                                      "members": 1,
                                                      "height": 0,
                                                      "leaf": true,
                                                      "edgePar.col": "#000000",
                                                      "edgePar.lwd": 2,
                                                      "edgePar.conf": 1,
                                                      "nodePar.lab.cex": 0.7,
                                                      "nodePar.pch": 19,
                                                      "nodePar.lab.col": "#516B78",
                                                      "nodePar.cex": 0.5,
                                                      "nodePar.col": "#516B78",
                                                      "cell_set_preferred_alias": "L6 CT Kit_1",
                                                      "original_label": "L6 CT Kit_1",
                                                      "cell_set_label": "RNAseq 079",
                                                      "cell_set_accession": "CS202002013_79",
                                                      "cell_set_aligned_alias": "",
                                                      "cell_set_additional_alias": "",
                                                      "cell_set_alias_assignee": "Zizhen Yao",
                                                      "cell_set_alias_citation": "10.1101/2020.02.29.970558",
                                                      "cell_set_structure": "primary motor cortex",
                                                      "cell_set_ontology_tag": "UBERON:0001384",
                                                      "taxonomy_id": "CCN202002013",
                                                      "species": "Mouse",
                                                      "modality": "RNAseq",
                                                      "_row": "L6 CT Kit_1"
                                                    }
                                                  ]
                                                },
                                                {
                                                  "leaf_attributes": [
                                                    {
                                                      "label": "L6 CT Kit_2",
                                                      "members": 1,
                                                      "height": 0,
                                                      "leaf": true,
                                                      "edgePar.col": "#000000",
                                                      "edgePar.lwd": 2,
                                                      "edgePar.conf": 1,
                                                      "nodePar.lab.cex": 0.7,
                                                      "nodePar.pch": 19,
                                                      "nodePar.lab.col": "#557361",
                                                      "nodePar.cex": 0.5,
                                                      "nodePar.col": "#557361",
                                                      "cell_set_preferred_alias": "L6 CT Kit_2",
                                                      "original_label": "L6 CT Kit_2",
                                                      "cell_set_label": "RNAseq 080",
                                                      "cell_set_accession": "CS202002013_80",
                                                      "cell_set_aligned_alias": "",
                                                      "cell_set_additional_alias": "",
                                                      "cell_set_alias_assignee": "Zizhen Yao",
                                                      "cell_set_alias_citation": "10.1101/2020.02.29.970558",
                                                      "cell_set_structure": "primary motor cortex",
                                                      "cell_set_ontology_tag": "UBERON:0001384",
                                                      "taxonomy_id": "CCN202002013",
                                                      "species": "Mouse",
                                                      "modality": "RNAseq",
                                                      "_row": "L6 CT Kit_2"
                                                    }
                                                  ]
                                                }
                                              ]
                                            }
                                          ]
                                        }
                                      ]
                                    },
                                    {
                                      "node_attributes": [
                                        {
                                          "members": 5,
                                          "midpoint": 2.5625,
                                          "height": 0.0648,
                                          "label": "L6b",
                                          "edgePar.col": "#000000",
                                          "edgePar.lwd": 2,
                                          "edgePar.conf": 1,
                                          "cell_set_preferred_alias": "L6b",
                                          "original_label": "n87",
                                          "cell_set_label": "RNAseq 081-085",
                                          "cell_set_accession": "CS202002013_203",
                                          "cell_set_aligned_alias": "L6b",
                                          "cell_set_additional_alias": "L6b|L6b subplate",
                                          "cell_set_alias_assignee": "Zizhen Yao",
                                          "cell_set_alias_citation": "10.1101/2020.02.29.970558",
                                          "cell_set_structure": "primary motor cortex",
                                          "cell_set_ontology_tag": "UBERON:0001384",
                                          "taxonomy_id": "CCN202002013",
                                          "species": "Mouse",
                                          "modality": "RNAseq",
                                          "_row": "n87"
                                        }
                                      ],
                                      "children": [
                                        {
                                          "node_attributes": [
                                            {
                                              "members": 4,
                                              "midpoint": 1.125,
                                              "height": 0.0436,
                                              "label": "",
                                              "edgePar.col": "#000000",
                                              "edgePar.lwd": 2,
                                              "edgePar.conf": 1,
                                              "cell_set_preferred_alias": "",
                                              "original_label": "n88",
                                              "cell_set_label": "RNAseq 081-084",
                                              "cell_set_accession": "CS202002013_204",
                                              "cell_set_aligned_alias": "",
                                              "cell_set_additional_alias": "",
                                              "cell_set_alias_assignee": "Zizhen Yao",
                                              "cell_set_alias_citation": "10.1101/2020.02.29.970558",
                                              "cell_set_structure": "primary motor cortex",
                                              "cell_set_ontology_tag": "UBERON:0001384",
                                              "taxonomy_id": "CCN202002013",
                                              "species": "Mouse",
                                              "modality": "RNAseq",
                                              "_row": "n88"
                                            }
                                          ],
                                          "children": [
                                            {
                                              "leaf_attributes": [
                                                {
                                                  "members": 1,
                                                  "height": 0,
                                                  "label": "L6b Col6a1",
                                                  "leaf": true,
                                                  "edgePar.col": "#000000",
                                                  "edgePar.lwd": 2,
                                                  "edgePar.conf": 1,
                                                  "nodePar.lab.cex": 0.7,
                                                  "nodePar.pch": 19,
                                                  "nodePar.lab.col": "#69419D",
                                                  "nodePar.cex": 0.5,
                                                  "nodePar.col": "#69419D",
                                                  "cell_set_preferred_alias": "L6b Col6a1",
                                                  "original_label": "L6b Col6a1",
                                                  "cell_set_label": "RNAseq 081",
                                                  "cell_set_accession": "CS202002013_81",
                                                  "cell_set_aligned_alias": "",
                                                  "cell_set_additional_alias": "",
                                                  "cell_set_alias_assignee": "Zizhen Yao",
                                                  "cell_set_alias_citation": "10.1101/2020.02.29.970558",
                                                  "cell_set_structure": "primary motor cortex",
                                                  "cell_set_ontology_tag": "UBERON:0001384",
                                                  "taxonomy_id": "CCN202002013",
                                                  "species": "Mouse",
                                                  "modality": "RNAseq",
                                                  "_row": "L6b Col6a1"
                                                }
                                              ]
                                            },
                                            {
                                              "node_attributes": [
                                                {
                                                  "members": 3,
                                                  "midpoint": 1.25,
                                                  "height": 0.0278,
                                                  "label": "",
                                                  "edgePar.col": "#2A0000",
                                                  "edgePar.lwd": 1.8485,
                                                  "edgePar.conf": 0.896,
                                                  "cell_set_preferred_alias": "",
                                                  "original_label": "n89",
                                                  "cell_set_label": "RNAseq 082-084",
                                                  "cell_set_accession": "CS202002013_205",
                                                  "cell_set_aligned_alias": "",
                                                  "cell_set_additional_alias": "",
                                                  "cell_set_alias_assignee": "Zizhen Yao",
                                                  "cell_set_alias_citation": "10.1101/2020.02.29.970558",
                                                  "cell_set_structure": "primary motor cortex",
                                                  "cell_set_ontology_tag": "UBERON:0001384",
                                                  "taxonomy_id": "CCN202002013",
                                                  "species": "Mouse",
                                                  "modality": "RNAseq",
                                                  "_row": "n89"
                                                }
                                              ],
                                              "children": [
                                                {
                                                  "node_attributes": [
                                                    {
                                                      "members": 2,
                                                      "midpoint": 0.5,
                                                      "height": 0.0197,
                                                      "label": "",
                                                      "edgePar.col": "#2A0000",
                                                      "edgePar.lwd": 1.8485,
                                                      "edgePar.conf": 0.896,
                                                      "cell_set_preferred_alias": "",
                                                      "original_label": "n90",
                                                      "cell_set_label": "RNAseq 082-083",
                                                      "cell_set_accession": "CS202002013_206",
                                                      "cell_set_aligned_alias": "",
                                                      "cell_set_additional_alias": "",
                                                      "cell_set_alias_assignee": "Zizhen Yao",
                                                      "cell_set_alias_citation": "10.1101/2020.02.29.970558",
                                                      "cell_set_structure": "primary motor cortex",
                                                      "cell_set_ontology_tag": "UBERON:0001384",
                                                      "taxonomy_id": "CCN202002013",
                                                      "species": "Mouse",
                                                      "modality": "RNAseq",
                                                      "_row": "n90"
                                                    }
                                                  ],
                                                  "children": [
                                                    {
                                                      "leaf_attributes": [
                                                        {
                                                          "label": "L6b Shisa6_1",
                                                          "members": 1,
                                                          "height": 0,
                                                          "leaf": true,
                                                          "edgePar.col": "#2A0000",
                                                          "edgePar.lwd": 1.8485,
                                                          "edgePar.conf": 0.896,
                                                          "nodePar.lab.cex": 0.7,
                                                          "nodePar.pch": 19,
                                                          "nodePar.lab.col": "#46306A",
                                                          "nodePar.cex": 0.5,
                                                          "nodePar.col": "#46306A",
                                                          "cell_set_preferred_alias": "L6b Shisa6_1",
                                                          "original_label": "L6b Shisa6_1",
                                                          "cell_set_label": "RNAseq 082",
                                                          "cell_set_accession": "CS202002013_82",
                                                          "cell_set_aligned_alias": "",
                                                          "cell_set_additional_alias": "",
                                                          "cell_set_alias_assignee": "Zizhen Yao",
                                                          "cell_set_alias_citation": "10.1101/2020.02.29.970558",
                                                          "cell_set_structure": "primary motor cortex",
                                                          "cell_set_ontology_tag": "UBERON:0001384",
                                                          "taxonomy_id": "CCN202002013",
                                                          "species": "Mouse",
                                                          "modality": "RNAseq",
                                                          "_row": "L6b Shisa6_1"
                                                        }
                                                      ]
                                                    },
                                                    {
                                                      "leaf_attributes": [
                                                        {
                                                          "label": "L6b Shisa6_2",
                                                          "members": 1,
                                                          "height": 0,
                                                          "leaf": true,
                                                          "edgePar.col": "#2A0000",
                                                          "edgePar.lwd": 1.8485,
                                                          "edgePar.conf": 0.896,
                                                          "nodePar.lab.cex": 0.7,
                                                          "nodePar.pch": 19,
                                                          "nodePar.lab.col": "#464576",
                                                          "nodePar.cex": 0.5,
                                                          "nodePar.col": "#464576",
                                                          "cell_set_preferred_alias": "L6b Shisa6_2",
                                                          "original_label": "L6b Shisa6_2",
                                                          "cell_set_label": "RNAseq 083",
                                                          "cell_set_accession": "CS202002013_83",
                                                          "cell_set_aligned_alias": "",
                                                          "cell_set_additional_alias": "",
                                                          "cell_set_alias_assignee": "Zizhen Yao",
                                                          "cell_set_alias_citation": "10.1101/2020.02.29.970558",
                                                          "cell_set_structure": "primary motor cortex",
                                                          "cell_set_ontology_tag": "UBERON:0001384",
                                                          "taxonomy_id": "CCN202002013",
                                                          "species": "Mouse",
                                                          "modality": "RNAseq",
                                                          "_row": "L6b Shisa6_2"
                                                        }
                                                      ]
                                                    }
                                                  ]
                                                },
                                                {
                                                  "leaf_attributes": [
                                                    {
                                                      "members": 1,
                                                      "height": 0,
                                                      "label": "L6b Ror1",
                                                      "leaf": true,
                                                      "edgePar.col": "#2A0000",
                                                      "edgePar.lwd": 1.8485,
                                                      "edgePar.conf": 0.896,
                                                      "nodePar.lab.cex": 0.7,
                                                      "nodePar.pch": 19,
                                                      "nodePar.lab.col": "#7044AA",
                                                      "nodePar.cex": 0.5,
                                                      "nodePar.col": "#7044AA",
                                                      "cell_set_preferred_alias": "L6b Ror1",
                                                      "original_label": "L6b Ror1",
                                                      "cell_set_label": "RNAseq 084",
                                                      "cell_set_accession": "CS202002013_84",
                                                      "cell_set_aligned_alias": "",
                                                      "cell_set_additional_alias": "",
                                                      "cell_set_alias_assignee": "Zizhen Yao",
                                                      "cell_set_alias_citation": "10.1101/2020.02.29.970558",
                                                      "cell_set_structure": "primary motor cortex",
                                                      "cell_set_ontology_tag": "UBERON:0001384",
                                                      "taxonomy_id": "CCN202002013",
                                                      "species": "Mouse",
                                                      "modality": "RNAseq",
                                                      "_row": "L6b Ror1"
                                                    }
                                                  ]
                                                }
                                              ]
                                            }
                                          ]
                                        },
                                        {
                                          "leaf_attributes": [
                                            {
                                              "members": 1,
                                              "height": 0,
                                              "label": "L6b Kcnip1",
                                              "leaf": true,
                                              "edgePar.col": "#000000",
                                              "edgePar.lwd": 2,
                                              "edgePar.conf": 1,
                                              "nodePar.lab.cex": 0.7,
                                              "nodePar.pch": 19,
                                              "nodePar.lab.col": "#573D90",
                                              "nodePar.cex": 0.5,
                                              "nodePar.col": "#573D90",
                                              "cell_set_preferred_alias": "L6b Kcnip1",
                                              "original_label": "L6b Kcnip1",
                                              "cell_set_label": "RNAseq 085",
                                              "cell_set_accession": "CS202002013_85",
                                              "cell_set_aligned_alias": "",
                                              "cell_set_additional_alias": "",
                                              "cell_set_alias_assignee": "Zizhen Yao",
                                              "cell_set_alias_citation": "10.1101/2020.02.29.970558",
                                              "cell_set_structure": "primary motor cortex",
                                              "cell_set_ontology_tag": "UBERON:0001384",
                                              "taxonomy_id": "CCN202002013",
                                              "species": "Mouse",
                                              "modality": "RNAseq",
                                              "_row": "L6b Kcnip1"
                                            }
                                          ]
                                        }
                                      ]
                                    }
                                  ]
                                }
                              ]
                            },
                            {
                              "node_attributes": [
                                {
                                  "members": 3,
                                  "midpoint": 1.25,
                                  "height": 0.0261,
                                  "label": "L5/6 NP",
                                  "edgePar.col": "#000000",
                                  "edgePar.lwd": 2,
                                  "edgePar.conf": 1,
                                  "cell_set_preferred_alias": "L5/6 NP",
                                  "original_label": "n91",
                                  "cell_set_label": "RNAseq 086-088",
                                  "cell_set_accession": "CS202002013_207",
                                  "cell_set_aligned_alias": "L5/6 NP",
                                  "cell_set_additional_alias": "L5/6 NP| Near-projecting",
                                  "cell_set_alias_assignee": "Zizhen Yao",
                                  "cell_set_alias_citation": "10.1101/2020.02.29.970558",
                                  "cell_set_structure": "primary motor cortex",
                                  "cell_set_ontology_tag": "UBERON:0001384",
                                  "taxonomy_id": "CCN202002013",
                                  "species": "Mouse",
                                  "modality": "RNAseq",
                                  "_row": "n91"
                                }
                              ],
                              "children": [
                                {
                                  "node_attributes": [
                                    {
                                      "members": 2,
                                      "midpoint": 0.5,
                                      "height": 0.0021,
                                      "label": "",
                                      "edgePar.col": "#000000",
                                      "edgePar.lwd": 2,
                                      "edgePar.conf": 1,
[truncated: 81,080 more chars]
